# Supplementary material for: Environmental, social and governance performance and green transformation strategies for enterprises: Improving technical efficiency or expanding technological boundaries
Source: PLoS One. 2024 Mar 14;19(3):e0299767. doi: 10.1371/journal.pone.0299767 (PMC10939289; doi:10.1371/journal.pone.0299767)
Supplement: S1 Data — (XLS) [file pone.0299767.s001.xls]

## Sheet: MainTest
code	year	name	industry	GTFP_w	GEC_w	GTC_w	ESG_w	lev_w	growth_w	CI_w	cash_w	TobinQ_w	IST_w	inde_w	z_w	Incon	EnvM	EnvRisk	Lifetime	Heavy_Poll	DESG	E	S	G
000004	2013	国农科技	3	0.92159	0.270983	3.40092	70.68	0.403239	0.080396	0.16966	0.233199	4.43923	0.424205	0.333333	0.405704	0	0	0	1	1	0	52.45	61.64	86.09
000004	2014	国农科技	3	0.204379	0.00401624	4.43647	65.7	0.534754	0.533648	0.111804	0.11807	4.39582	0.336481	0.333333	0.230966	0	0	0	1	1	0	50.87	53.04	81.82
000004	2015	国农科技	3	305.861	98.0485	3.11948	66.18	0.590402	0.075325	0.094771	0.129221	8.73247	1.94798	0.333333	0.667815	0	0	0	3	1	0	52.66	58.1	78.54
000004	2016	国农科技	3	0.0201439	0.0717561	0.342233	62.06	0.203456	-0.392617	0.149588	0.428299	8.73247	-0.021786	0.333333	0.710312	0	0	0	2	1	0	50.87	63.13	67.06
000004	2017	国农科技	3	64.9048	24.5557	2.64317	66.38	0.315247	0.62091	0.11613	0.372321	7.22984	-0.501559	0.333333	0.700549	0	0	0	2	1	0	49.98	60.78	78.53
000004	2018	国农科技	3	7.17121	2.87425	2.49499	58.76	0.477966	0.088536	0.0183554	0.13954	4.27007	-0.283736	0.333333	0.715131	0	0	0	1	1	0	49.98	57.74	63.92
000004	2019	国农科技	3	0.361627	1.4832	0.342233	61.07	0.0643666	-0.669384	0.0183554	0.098828	1.32937	0.409233	0.333333	0.595188	0	0	0	1	1	0	48.19	64.8	65.13
000008	2016	神州高铁	3	0.32283	0.275343	1.17247	71.75	0.246583	1.21873	0.0223164	0.129661	2.29995	-0.208829	0.428571	1.38378	0	0	0	1	0	1	49.49	76.11	80.18
000008	2017	神州高铁	3	21.0524	12.0803	1.74271	70.15	0.326949	2.29145	0.0229524	0.0892431	2.16656	-0.059839	0.428571	1.57165	0	0	0	1	0	1	54.24	64.35	82.17
000008	2018	神州高铁	3	0.409606	0.542798	0.75462	71.78	0.29251	1.27946	0.0294123	0.0964708	1.30841	-0.550445	0.333333	1.37677	0	0	0	3	0	1	54.24	76.11	77.81
000008	2019	神州高铁	3	1.4354	1.006	1.42683	72.59	0.370962	1.64611	0.0368488	0.0981354	1.19754	-0.064363	0.333333	0.895289	0	1	0	1	0	1	58.86	73.76	78.81
000008	2020	神州高铁	3	13.0932	7.66406	1.70839	70.38	0.480167	0.829526	0.0351186	0.0558308	1.02948	-0.297935	0.333333	0.751167	0	1	0	1	0	1	52.67	72.5	78
000008	2021	神州高铁	3	0.480654	0.778064	0.617756	68.61	0.568954	0.155036	0.0333342	2.38209	1.2222	0.15748	0.333333	0.750913	0	1	0	1	0	0	54.46	70.14	74.8
000010	2014	深华新	3	1.70485	0.542132	3.14471	66.86	0.314128	3.16692	0.0598226	0.46739	3.87786	-0.035202	0.4	0.590068	0	0	0	3	0	0	53.99	57.95	79.25
000012	2012	南玻A	3	2.51117	2.81743	0.891299	77.63	0.493004	-0.126558	0.656986	0.031232	1.47448	-0.071412	0.333333	2.35538	1	1	0	1	0	1	65.55	77.3	84.02
000012	2013	南玻A	3	6.8913	3.89934	1.7673	73.29	0.442868	-0.015382	0.529213	0.0183337	1.39645	-0.000352	0.333333	2.2275	1	1	0	2	0	1	53.65	72.25	84.02
000012	2014	南玻A	3	0.0981902	0.0977485	1.00452	73.86	0.442985	0.004925	0.644522	0.0102613	1.42854	0.137579	0.333333	1.9688	1	1	0	2	0	1	65.55	68.04	82.02
000012	2015	南玻A	3	8.54177	7.00732	1.21898	76.32	0.511696	-0.000161	0.651438	0.0367081	1.91822	0.5528	0.571429	1.11608	1	1	0	2	0	1	63.97	77.23	82.02
000012	2016	南玻A	3	0.0409924	0.0234024	1.75163	75.96	0.525907	0.068861	0.668227	0.0340919	1.63129	-0.126612	0.428571	0.702717	1	1	0	2	0	1	62.39	77.23	82.02
000012	2017	南玻A	3	1.12838	1.74813	0.645481	78.31	0.55057	0.084987	0.590774	0.125915	1.40204	-0.13463	0.333333	0.702719	1	1	0	1	0	1	65.46	79.58	84.02
000012	2018	南玻A	3	22.4106	17.8543	1.25519	78.3	0.505634	-0.082598	0.519552	0.116412	1.00421	-0.452184	0.375	0.702717	1	1	0	1	0	1	69.76	81.3	80.65
000012	2019	南玻A	3	0.0811973	0.0902345	0.899847	77.28	0.457957	0.013325	0.537493	0.100643	1.13887	0.396044	0.375	0.702714	1	1	0	2	0	1	75.81	70.17	82.83
000012	2020	南玻A	3	8.58496	5.64358	1.52119	77.66	0.406367	0.052206	0.511418	0.118774	1.37167	0.494096	0.333333	0.759282	1	1	0	1	0	1	72.59	74.11	82.65
000012	2021	南玻A	3	0.574171	1.03722	0.553568	76.84	0.404872	0.277173	0.429628	0.321774	1.53167	0.359371	0.333333	0.757609	1	0	0	2	0	0	65.36	75.7	83.47
000016	2012	深康佳A	3	1.98161	1.34641	1.47178	70.88	0.743593	0.148739	0.11398	0.0497523	0.945777	0.00295	0.428571	0.447563	1	0	0	3	0	0	63.95	66.47	77.39
000016	2013	深康佳A	3	0.0632342	0.041774	1.51372	74.56	0.728132	0.065074	0.121227	0.112523	0.975934	0.225301	0.428571	0.487526	0	0	0	2	0	0	65.74	71.18	81.36
000016	2014	深康佳A	3	19.7922	12.2347	1.6177	73.75	0.743884	0.17477	0.106303	0.0977532	1.06357	0.555663	0.428571	0.429492	0	0	0	2	0	0	65.74	67.33	82.17
000016	2015	深康佳A	3	0.0794596	0.110063	0.721948	72.73	0.784184	-0.071362	0.123751	0.104429	1.5866	1.30803	0.571429	0.659116	0	0	0	2	0	0	64.16	62.27	84.17
000016	2016	深康佳A	3	1.82097	1.58863	1.14625	72.22	0.807546	-0.054268	0.0912816	0.117201	1.34468	-0.347323	0.428571	0.662762	0	0	0	2	0	0	69	64.63	78.98
000016	2017	深康佳A	3	14.1986	4.77365	2.97438	74.07	0.652011	0.263369	0.0673708	0.131497	1.15252	0.343681	0.428571	0.660063	0	0	0	3	0	0	70.39	64.86	82.17
000016	2018	深康佳A	3	5.12125	3.43084	1.49271	74.26	0.713465	0.348438	0.0730702	0.104112	0.918139	-0.449157	0.428571	0.65918	0	0	0	3	0	0	70.39	68.7	79.99
000016	2019	深康佳A	3	0.719028	2.20149	0.342233	73.47	0.766908	-0.141065	0.0601418	0.105518	0.972553	0.381265	0.428571	0.65918	0	0	0	1	0	0	73.55	71.05	75.07
000016	2020	深康佳A	3	0.0190089	0.00697948	2.72354	71.84	0.78505	0.673923	0.0637306	0.0861744	1.03046	0.52173	0.428571	0.679368	0	0	0	1	0	0	73.55	63.54	76.57
000016	2021	深康佳A	3	2.09818	2.92685	0.716873	72.85	0.744174	-0.024732	0.100573	1.48826	1.0457	0.006879	0.428571	0.778431	0	0	0	1	0	0	71.75	56.48	84.44
000017	2017	深中华A	3	3.72488	0.269448	4.43647	62.99	0.743597	-0.099028	0.0535769	0.260703	8.73247	-0.507936	0.333333	0.765479	0	1	0	3	0	0	49.36	57.74	73.49
000017	2018	深中华A	3	3.5058	4.35343	0.805295	63.39	0.768163	-0.44334	0.0478245	0.225126	8.73247	-0.296774	0.333333	0.635179	0	0	0	3	0	0	47.57	61.18	72.94
000017	2019	深中华A	3	0.379993	2.08828	0.342233	63.44	0.817616	-0.463925	0.0668143	0.096828	8.73247	0.036698	0.333333	0.635101	0	0	0	1	0	0	49.36	63.54	70.57
000019	2012	深深宝A	3	0.333034	0.45193	0.736915	74.43	0.177289	0.790928	0.130842	0.304925	1.74473	0.090674	0.333333	1.67754	1	1	0	3	0	0	56.03	73.76	84.28
000019	2013	深深宝A	3	17.3358	11.8938	1.45755	74.16	0.243113	-0.267124	0.230594	0.192819	1.55239	-0.073709	0.333333	1.54334	1	1	0	1	0	0	56.03	72.9	84.28
000019	2014	深深宝A	3	0.314699	0.171776	1.83203	72.58	0.139418	1.51844	0.344238	0.231115	2.01812	0.21581	0.333333	1.44292	0	1	0	3	0	0	56.03	67.51	84.45
000019	2015	深深宝A	3	0.778889	1.28146	0.607811	70.28	0.0974302	0.02914	0.337984	0.139104	4.45204	1.21717	0.333333	1.12198	0	1	0	3	0	0	56.03	59.1	85.09
000019	2016	深深宝A	3	1.29245	1.38148	0.935552	69.59	0.109292	-0.391495	0.282564	0.304243	5.60933	0.42434	0.333333	0.920579	0	1	0	1	0	0	54.45	62.8	81.9
000019	2018	深深宝A	3	2.50707	2.80557	0.893606	67.8	0.329474	3.601	0.153524	0.0976415	1.21406	-0.412346	0.333333	0.140056	0	1	0	3	0	0	50.79	63	79.72
000020	2012	深华发A	3	0.447979	0.468305	0.956597	63.74	0.588963	0.058704	0.297432	0.147068	1.73404	0.180266	0.428571	0.285364	0	0	0	1	0	0	54.3	55.39	74.2
000020	2013	深华发A	3	0.193367	0.121659	1.58942	65.63	0.62581	0.151714	0.267372	0.0693299	1.75043	0.053055	0.428571	0.277636	0	0	0	1	0	0	54.3	62.45	73.56
000020	2015	深华发A	3	15.6149	9.14462	1.70755	68.52	0.72819	-0.217904	0.0957649	0.547924	6.16779	2.12525	0.428571	0.301334	1	0	0	1	0	0	50.93	65.07	79.82
000020	2016	深华发A	3	0.0860016	0.18223	0.471939	56.71	0.494528	0.100678	0.128929	0.164457	7.9148	-0.251671	0.5	0.311745	0	0	0	3	0	0	50.93	59.92	53.22
000020	2017	深华发A	3	0.119596	0.0610829	1.95792	57.32	0.490804	-0.202686	0.13278	0.129374	5.32493	-0.368021	0.5	0.312632	0	0	0	1	0	0	52.31	68.24	52.5
000020	2018	深华发A	3	3.33537	3.65723	0.911994	61.56	0.475007	-0.012679	0.304792	0.0453114	4.22217	-0.260777	0.5	0.329702	0	0	0	3	0	0	47.54	65.89	65.79
000020	2019	深华发A	3	2.46918	2.80504	0.880267	61.97	0.463615	-0.177663	0.322764	0.0596666	4.23141	0.020077	0.5	0.320726	0	0	0	2	0	0	47.15	63.54	68.49
000020	2020	深华发A	3	11.3117	2.99888	3.77196	64.39	0.464384	-0.046601	0.308397	0.0478687	3.76436	-0.06373	0.5	0.27552	0	0	0	2	0	0	47.15	61.18	75.36
000020	2021	深华发A	3	1.52979	1.74553	0.876405	65.74	0.479568	0.106787	0.28471	0.174585	3.36948	-0.083083	0.5	0.27552	0	0	0	2	0	0	47.15	68.24	73.54
000021	2012	长城开发	3	129.51	110.899	1.16782	79.66	0.59178	0.015679	0.123528	0.182532	1.20187	-0.064932	0.333333	0.20099	1	1	0	1	0	1	70.5	78.92	84.84
000021	2013	长城开发	3	0.0657912	0.0545204	1.20673	77.69	0.638573	0.095468	0.0892309	0.163342	1.18318	0.125132	0.333333	0.298656	1	1	0	2	0	1	67.13	71.01	87.6
000021	2014	长城开发	3	126.806	112.651	1.12565	76.44	0.649905	0.029238	0.0968815	0.133135	1.38056	0.371591	0.333333	0.248113	0	1	0	2	0	1	65.34	72.38	84.84
000021	2015	深科技	3	0.322064	0.527237	0.610852	80.33	0.636919	0.034506	0.147513	0.158582	1.87361	0.684284	0.333333	0.242774	0	1	0	1	0	1	65.34	85	84.84
000021	2016	深科技	3	0.00236836	0.00331145	0.715202	81.37	0.547908	0.215266	0.216667	0.092008	1.73124	-0.21352	0.333333	0.22288	0	1	0	1	0	1	71.37	85	84.02
000021	2017	深科技	3	2.27782	1.29729	1.75583	81.92	0.642835	-0.015386	0.146887	0.0970726	1.50459	0.037868	0.333333	0.220653	0	1	0	1	0	1	65.42	91.31	84.02
000021	2018	深科技	3	0.0601592	0.0729233	0.824965	77.07	0.576803	-0.206213	0.16049	0.113064	1.1055	-0.404561	0.333333	0.227276	0	1	0	1	0	1	64.05	79.87	81.83
000021	2019	深科技	3	750.223	734.258	0.842283	77.44	0.615132	-0.133129	0.147366	0.0768403	1.58546	1.14384	0.333333	0.239864	0	1	0	1	0	1	65.63	79.87	81.83
000021	2020	深科技	3	0.454501	0.196108	2.31761	82.6	0.629761	0.214494	0.154899	0.0662794	1.92216	0.564835	0.375	0.333851	0	1	0	2	0	1	71.18	88.28	84.59
000021	2021	深科技	3	1.07785	0.401541	2.68428	80.32	0.575808	0.101623	0.15746	1.16139	1.48952	-0.159489	0.333333	0.300046	0	1	0	1	0	0	69.38	77.8	87.6
000027	2012	深圳能源	4	86.1232	164.412	0.523826	77.81	0.457686	-0.22519	0.41728	0.151575	0.946113	-0.005382	0.333333	0.164369	1	1	1	2	0	1	65.41	75.05	85.37
000027	2013	深圳能源	4	0.00567418	0.00259016	2.19066	74.34	0.435835	-0.203142	0.41204	0.12018	0.953276	-0.0646	0.333333	0.539494	1	1	1	2	0	1	64.05	69.6	82.07
000027	2014	深圳能源	4	0.908101	0.787329	1.15339	77.04	0.470503	-0.106942	0.379115	0.151593	1.08622	1.11935	0.333333	0.544429	1	1	1	2	0	1	65.41	73.65	84.61
000027	2015	深圳能源	4	57.7839	98.3169	0.587731	78.13	0.571741	-0.230374	0.315423	0.165403	1.08757	0.330346	0.333333	0.59097	1	1	1	1	0	1	65.41	78.71	83.86
000027	2016	深圳能源	4	0.0182341	0.00470847	3.87261	70.82	0.592068	-0.250953	0.334792	0.094227	1.03957	-0.277707	0.333333	0.59097	1	1	1	2	0	1	66.78	53.38	83.1
000027	2017	深圳能源	4	17.2569	23.4116	0.737109	73.38	0.679887	0.193976	0.393987	0.0947291	0.990965	-0.098215	0.333333	0.594499	1	1	1	1	0	1	65.41	65.67	81.75
000027	2018	深圳能源	4	1.81131	0.64748	2.79748	77.99	0.676944	0.399237	0.407192	0.0959775	0.921597	-0.119662	0.333333	0.609404	1	1	1	1	0	1	65.22	79.67	83.1
000027	2019	深圳能源	4	0.0037818	0.00740872	0.510453	81.05	0.650566	-0.066176	0.371899	0.0801968	0.90672	0.192847	0.333333	0.609404	1	1	1	1	0	1	65.22	90.36	83.1
000027	2020	深圳能源	4	4.83902	5.999	0.806637	80.59	0.633063	-0.026026	0.309359	0.0792408	0.88707	0.187708	0.333333	0.727407	1	1	1	1	0	1	67.55	86.85	83.1
000027	2021	深圳能源	4	190.003	239.39	0.793697	83.32	0.622932	0.543403	0.437597	0.160855	0.915957	0.36607	0.333333	0.685401	1	1	1	1	0	0	73.38	89.14	84.61
000030	2014	富奥股份	3	0.152818	0.112902	1.35355	67.08	0.345046	0.010848	0.18929	0.0775274	1.37481	0.411348	0.375	1.77053	0	0	0	2	0	0	52.29	67.51	74.35
000030	2015	富奥股份	3	750.223	734.258	0.630856	65.85	0.343888	0.391913	0.219005	0.114121	1.4322	0.217201	0.333333	1.74285	0	0	0	3	0	0	52.29	60.45	76.42
000030	2016	富奥股份	3	0.0558983	0.0472772	1.18235	67.76	0.3635	0.235995	0.190878	0.130357	1.55875	-0.149012	0.333333	1.67919	0	0	0	3	0	0	52.29	67.51	75.83
000030	2017	富奥股份	3	7.85884	3.90536	2.01232	66.73	0.389791	0.254516	0.17111	0.143322	1.38934	-0.024321	0.333333	1.69869	0	1	0	2	0	0	50.52	62.54	77.83
000030	2018	富奥股份	3	1.63195	1.55208	1.05146	65.6	0.389844	0.157877	0.190678	0.136092	0.96114	-0.341791	0.333333	1.81272	0	1	0	2	0	0	53.89	62.54	73.65
000030	2019	富奥股份	3	0.00182728	0.0014432	0.577112	65.58	0.423117	0.41254	0.181549	0.106321	1.08321	0.323449	0.333333	1.82856	0	1	0	2	0	0	50.52	63.8	74.47
000030	2020	富奥股份	3	750.223	734.258	1.44301	70	0.427812	0.052302	0.170371	0.106171	1.33169	0.588168	0.333333	1.88832	0	1	0	2	0	0	53.89	64.26	82.09
000030	2021	富奥股份	3	0.20185	0.152039	1.32762	66.74	0.427218	0.154297	0.201325	0.907184	1.31665	0.058884	0.333333	1.80993	0	1	0	2	0	0	50.52	65.12	76.11
000032	2012	深桑达A	3	23.19	21.6699	1.07014	69.32	0.380335	0.552598	0.0611151	0.206264	1.38493	0.269565	0.333333	0.157908	1	0	0	1	0	0	53.54	75.58	74.01
000032	2013	深桑达A	3	0.17968	0.181906	0.987763	75.33	0.32395	0.344669	0.0440467	0.160479	1.66853	0.213152	0.333333	0.186125	0	0	0	2	0	0	59.31	80.46	80.49
000032	2014	深桑达A	3	0.0922962	0.0317963	2.90273	75.41	0.460739	3.601	0.0417097	0.131462	1.38646	0.27269	0.333333	0.168867	0	0	0	1	0	0	59.31	85.35	79.03
000037	2012	深南电A	4	138.367	154.378	0.896287	70.25	0.688802	-0.279248	0.368511	0.0951672	1.04005	0.175977	0.357143	2.38469	1	1	1	3	0	0	58.4	65.58	78.67
000037	2013	深南电A	4	0.00182728	0.00169803	0.790494	69.28	0.669176	-0.556265	0.347834	0.0989018	1.02674	-0.019002	0.4	2.37501	1	1	1	3	0	0	59.77	66.13	75.7
000037	2014	深南电A	4	15.2717	16.919	0.902638	69.96	0.727446	-0.443745	0.363843	0.11243	1.39053	0.837772	0.4	1.97762	1	0	1	3	0	0	56.47	66.13	78.67
000037	2015	深南电A	4	0.0482518	0.0248031	1.94539	69.41	0.880147	-0.170941	0.364093	0.221912	2.13088	0.703557	0.4	1.68648	1	1	1	1	0	0	56.47	66.13	77.54
000037	2018	深南电A	4	1.59536	1.33207	1.19765	67.11	0.384122	-0.509152	0.425034	0.27666	1.06135	-0.333333	0.333333	1.68141	1	1	1	1	0	0	57.25	63.25	74.11
000037	2019	深南电A	4	0.903074	0.724232	1.24694	69.56	0.359328	-0.008503	0.42919	0.239648	2.00837	1.63445	0.333333	1.76465	1	1	1	3	0	0	57.25	69.02	75.76
000037	2020	深南电A	4	2.55391	2.50363	1.02008	69.16	0.308885	-0.367257	0.306454	0.25311	1.83095	-0.127732	0.333333	1.74804	1	1	1	1	0	0	57.25	66.13	76.65
000037	2021	深南电A	4	0.304435	0.518044	0.587663	71.48	0.434287	-0.231492	0.230558	1.07205	1.60929	-0.282051	0.333333	1.7427	1	1	1	1	0	0	55.89	65.03	82.76
000039	2012	中集集团	3	0.59847	1.07277	0.557875	77.23	0.648892	0.022195	0.184288	0.0698102	1.06301	-0.072728	0.375	0.33523	1	1	0	1	0	1	64.48	73.68	86.14
000039	2013	中集集团	3	71.3227	49.0175	1.45505	78.41	0.662616	0.323805	0.186046	0.0575916	1.09597	0.315254	0.428571	0.35001	0	1	0	1	0	1	67.85	74.95	86.14
000039	2014	中集集团	3	0.00182728	0.0014432	1.10158	69.92	0.689185	0.169048	0.217042	0.0334402	1.16523	0.500029	0.375	0.331529	0	1	0	1	0	1	59.25	64.26	79.18
000039	2015	中集集团	3	40.861	67.7206	0.603376	79.54	0.667536	0.061802	0.20464	0.0305267	1.1072	-0.028142	0.428571	0.558394	0	1	0	1	0	1	70.67	80.65	83.32
000039	2016	中集集团	3	7.3503	4.91125	1.49663	77.36	0.685954	0.409909	0.176843	0.0508661	1.01499	-0.292909	0.375	0.382421	0	1	0	1	0	1	70.67	73.6	83.32
000039	2017	中集集团	3	0.225949	0.0909892	2.48325	73.46	0.668943	0.08562	0.175653	0.0416744	1.08098	0.568186	0.375	0.322472	0	1	0	2	0	1	65.98	66.54	81.94
000039	2018	中集集团	3	6.14356	8.27817	0.74214	78.87	0.670181	0.139029	0.145948	0.0662921	0.944346	-0.526809	0.375	0.31792	0	1	0	1	0	1	70.27	78.78	83.32
000039	2019	中集集团	3	0.789093	0.654478	1.20568	81.28	0.680212	0.275176	0.219916	0.0503167	0.951001	0.161598	0.375	0.316941	0	1	0	1	0	1	70.27	85.36	84.14
000039	2020	中集集团	3	0.684657	0.515547	1.32802	80.06	0.631672	0.265188	0.241511	0.0766714	1.0001	0.551263	0.333333	0.30553	0	1	0	1	0	1	72.06	83.01	82.15
000039	2021	中集集团	3	0.136893	0.190227	0.719628	79.77	0.630773	0.738504	0.226768	0.472348	1.01303	0.163887	0.333333	0.245472	0	1	0	2	0	0	72.06	78.57	84.53
000040	2019	东旭蓝天	4	0.314493	0.426649	0.737124	71.02	0.563673	-0.639484	0.187852	0.0212169	0.855076	-0.414871	0.444444	0.194547	0	1	1	2	0	0	63.13	69.69	75.58
000040	2020	东旭蓝天	4	22.8594	18.0279	1.268	68.34	0.534554	-0.178709	0.201514	0.011452	0.855076	-0.165072	0.333333	0.133837	0	0	1	2	0	0	66.04	69.69	68.63
000040	2021	东旭蓝天	4	0.0152692	0.019795	0.771364	60.98	0.557142	0.116752	0.2064	0.0740082	0.855076	0.120344	0.333333	0.110651	0	1	1	1	0	0	66.04	69.69	53.4
000045	2016	深纺织A	3	0.0118662	0.0118421	1.00204	71.49	0.164936	0.113247	0.175669	0.225779	1.79837	-0.007796	0.428571	0.123139	1	0	0	3	0	0	59.94	57.11	87.09
000045	2017	深纺织A	3	62.0919	26.9559	2.30346	72.07	0.160336	0.224184	0.156381	0.276766	1.28985	-0.303572	0.333333	0.112777	1	1	0	1	0	0	61.33	62.94	83.72
000045	2018	深纺织A	3	0.86448	0.795855	1.08623	73.66	0.251066	-0.623458	0.213863	0.245405	0.865684	-0.406154	0.333333	0.111628	1	1	0	3	0	0	61.88	67.64	83.73
000045	2019	深纺织A	3	2.21778	3.12631	0.70939	70.05	0.149354	-0.180461	0.199327	0.0592856	0.942106	0.286701	0.375	0.109486	1	1	0	2	0	0	62.91	65.29	76.9
000045	2020	深纺织A	3	0.326007	0.120325	2.70939	70.6	0.215358	0.031439	0.159005	0.0560086	0.902737	-0.037584	0.333333	0.105464	1	0	0	3	0	0	61.33	65.29	78.92
000045	2021	深纺织A	3	9.67394	5.35924	1.8051	72.43	0.278864	0.087618	0.441131	0.124718	1.10068	0.329593	0.333333	0.127974	1	1	0	1	0	0	61.33	65.29	82.91
000048	2013	康达尔	3	0.521505	0.60567	0.861037	61.75	0.636463	-0.19215	0.289626	0.149847	3.81837	0.645926	0.363636	0.286145	1	0	0	1	0	0	57.82	69.96	58.22
000048	2014	康达尔	3	4.29664	2.15177	1.99679	63.48	0.695063	0.684955	0.183497	0.353006	2.7284	-0.048605	0.363636	0.842602	1	0	0	1	0	0	59.4	68.83	61.96
000048	2015	康达尔	3	0.0137572	0.0169556	0.811368	64.31	0.58659	-0.064631	0.174782	0.452259	7.75998	2.12525	0.363636	0.684338	1	0	0	2	0	0	54.24	68.83	66.41
000048	2017	康达尔	3	27.0893	10.5121	2.57696	65.16	0.818492	-0.087285	0.15967	0.28978	2.80086	-0.470992	0.363636	1.18539	1	0	0	1	0	0	56.51	70.45	66.01
000048	2020	京基智农	3	0.593944	0.444242	1.33698	56.71	0.719174	3.601	0.0543408	0.357389	1.64974	0.089731	0.363636	0.842989	1	0	0	2	0	0	52.05	63	52.21
000048	2021	京基智农	3	2.97008	4.87093	0.609755	65.84	0.827464	-0.208775	0.215462	1.09993	1.4381	0.036656	0.363636	0.876144	1	0	0	1	0	0	58.99	72.17	65.05
000049	2012	德赛电池	3	0.913532	0.919763	0.993225	70.41	0.750595	0.728592	0.06045	0.0983351	2.99792	0.494628	0.375	0.23141	0	1	0	2	0	0	57.14	64.8	80.97
000049	2013	德赛电池	3	1.38515	1.63011	0.849733	69.68	0.806481	1.3587	0.0352202	0.0643157	3.65583	1.30766	0.333333	0.245398	0	1	0	2	0	0	58.93	60.42	81.41
000049	2014	德赛电池	3	1.36591	0.715189	1.90986	72.7	0.803558	0.54791	0.0347421	0.0525255	2.12573	-0.354271	0.333333	0.0644251	0	1	0	1	0	0	57.14	72.17	81
000049	2015	德赛电池	3	1.0511	1.13786	0.92375	71.68	0.647971	0.205368	0.0522766	0.120495	4.07295	0.894256	0.333333	0.177977	0	1	0	3	0	0	57.14	71.31	79.36
000049	2016	德赛电池	3	15.272	17.2545	0.885098	68.22	0.708479	0.420699	0.0440996	0.0686087	2.38567	-0.256383	0.333333	0.177071	0	1	0	3	0	0	55.35	61.45	79.36
000049	2017	德赛电池	3	1.36459	0.316028	4.31794	70.64	0.761753	0.508158	0.0866833	0.0310828	1.82824	-0.054298	0.333333	0.142468	0	0	0	1	0	0	57.98	67.28	79.36
000049	2018	德赛电池	3	2.82687	3.38827	0.83431	71.07	0.743297	0.032908	0.0778159	0.030633	1.41054	-0.270062	0.333333	0.146768	0	1	0	1	0	0	55.16	70.82	79.36
000049	2019	德赛电池	3	0.261732	0.226574	1.15517	67.83	0.673751	0.1325	0.0980514	0.0530513	1.63025	0.435613	0.333333	0.161529	0	1	0	2	0	0	56.95	57.74	80.18
000049	2020	德赛电池	3	2.5847	0.760831	3.3972	67.47	0.687771	0.276976	0.102593	0.052772	2.22562	0.682677	0.333333	0.252147	0	1	0	1	0	0	56.95	55.39	81
000049	2021	德赛电池	3	0.325193	0.26765	1.21499	70.41	0.681789	0.003765	0.0791009	0.262223	2.29905	0.269471	0.333333	1.17139	0	1	0	1	0	0	56.95	66.12	80.18
000055	2012	方大集团	3	0.512019	0.680371	0.752558	76.27	0.502397	0.214473	0.146729	0.103173	1.59402	0.128205	0.428571	1.26161	1	0	0	3	0	0	62.32	76.87	82.99
000055	2013	方大集团	3	2.78879	2.43848	1.14366	71.12	0.5322	0.288663	0.17808	0.109725	1.75116	0.289241	0.428571	1.44959	0	0	0	3	0	0	59.49	66.47	80.18
000055	2014	方大集团	3	1.22496	0.518417	2.36289	70.05	0.644927	0.230733	0.133702	0.0280224	2.17292	0.808353	0.428571	1.55336	0	1	0	1	0	0	59.49	61.28	81.36
000055	2015	方大集团	3	0.0802916	0.0850711	0.943818	73.57	0.701165	0.022251	0.103637	0.0554953	2.50963	0.419173	0.428571	1.71272	0	0	0	1	0	1	59.49	73.9	80.54
000055	2016	方大集团	3	1.82138	1.21006	1.5052	69.04	0.660779	2.36517	0.0746744	0.137884	1.84302	-0.046119	0.428571	1.96815	0	0	0	1	0	1	57.91	60.42	80.54
000055	2017	方大集团	3	1.08402	1.72598	0.62806	76.79	0.575245	0.370091	0.0613892	0.122129	1.3761	-0.31288	0.428571	1.87312	0	0	0	1	0	1	63.37	78.96	82.17
000055	2018	方大集团	3	0.422304	0.52664	0.801884	71.4	0.512594	0.025375	0.0427132	0.0897086	0.903842	-0.323703	0.428571	1.54729	0	1	0	3	0	1	48.98	72.41	82.17
000055	2019	方大集团	3	0.260776	0.518473	0.502969	75.93	0.53991	0.259383	0.0419819	0.0637882	0.943638	0.245651	0.428571	1.51057	0	1	0	1	0	1	60.4	77.2	83.01
000055	2020	方大集团	3	9.98899	10.2801	0.971681	77.96	0.540957	0.036321	0.0407152	0.086312	0.884892	-0.063823	0.428571	1.33237	0	1	0	1	0	1	60.4	83.75	83.01
000055	2021	方大集团	3	1.10655	1.13206	0.977468	78.41	0.543997	0.194149	0.0541062	1.34494	0.88868	0.111857	0.428571	1.36545	0	1	0	3	0	0	65.56	78.05	85.21
000059	2012	辽通化工	3	0.00182728	0.0014432	1.11692	80.03	0.774421	0.897223	0.566702	0.122686	1.02403	-0.094282	0.333333	0.0687006	1	1	0	2	1	1	73.82	83.25	81.03
000059	2013	辽通化工	3	750.223	734.258	0.843875	77.9	0.745773	0.12799	0.589841	0.092958	0.956381	-0.267254	0.375	0.0700342	0	0	0	1	1	1	73.82	73.14	83.2
000059	2014	华锦股份	3	1.47783	0.990782	1.49158	74.78	0.725987	0.725537	0.509679	0.143663	1.13612	0.973947	0.333333	0.108082	0	1	0	1	1	1	68.04	74.18	78.62
000059	2017	华锦股份	3	0.886239	1.87901	0.471652	76.37	0.591054	0.260029	0.451586	0.204337	1.07288	-0.181469	0.333333	0.518492	0	1	0	2	1	1	58.7	81.67	81.82
000059	2018	华锦股份	3	0.933434	0.68372	1.36523	76.21	0.576934	0.244391	0.416288	0.266195	0.869618	-0.376705	0.333333	0.57333	0	1	0	3	1	1	62.27	81.67	79.63
000059	2019	华锦股份	3	0.0897204	0.128248	0.699584	77.06	0.51817	0.204318	0.476198	0.242368	0.855076	0.064868	0.333333	0.593875	0	1	0	3	1	1	67.42	79.32	80.45
000059	2020	华锦股份	3	6.82773	7.67393	0.889731	78.36	0.494189	0.402242	0.457726	0.278388	0.855076	-0.049312	0.333333	0.895723	0	1	0	3	1	1	66.77	82.82	81.27
000059	2021	华锦股份	3	0.518831	0.444831	1.16636	75.91	0.53655	0.266608	0.376748	0.790849	0.89911	0.332232	0.333333	0.859824	0	1	0	1	1	0	61.22	79.61	80.92
000060	2012	中金岭南	3	0.72165	0.872789	0.826833	79.03	0.495988	0.408548	0.279693	0.0681893	1.82193	0.10882	0.363636	0.302719	1	1	0	2	1	1	70.75	74.74	86.14
000060	2013	中金岭南	3	0.0206921	0.0123117	1.68068	79.13	0.561427	0.998256	0.278473	0.0708337	1.45758	-0.301996	0.363636	0.378676	0	1	0	1	1	1	72.55	76.6	84.2
000060	2014	中金岭南	3	4.77028	7.27916	0.655333	72.55	0.540798	-0.178816	0.317025	0.0462845	1.91697	0.519328	0.363636	0.360391	0	1	0	1	1	1	59.33	67.33	82.82
000060	2015	中金岭南	3	0.734333	1.09446	0.670956	77.76	0.503239	0.146009	0.311643	0.0634706	2.35813	0.480058	0.4	0.387545	0	1	0	1	1	1	67.93	74.19	85.19
000060	2016	中金岭南	3	1.73711	0.77413	2.24394	78.03	0.515829	-0.233071	0.29962	0.0678314	1.96924	-0.204507	0.4	0.393856	0	1	0	2	1	1	64.35	76.54	86.01
000060	2017	中金岭南	3	0.200595	0.201083	0.997572	78.78	0.448532	-0.15031	0.287279	0.113641	1.79676	0.007756	0.444444	0.364751	0	1	0	1	1	1	65.5	75.42	87.83
000060	2018	中金岭南	3	0.140403	0.123355	1.1382	76.32	0.450591	-0.464358	0.306365	0.0977426	1.17521	-0.453877	0.333333	0.352776	0	1	0	2	1	1	61.28	76.28	84.02
000060	2019	中金岭南	3	42.8921	76.1809	0.563029	77.76	0.440773	-0.323367	0.356061	0.0967139	1.19608	0.104184	0.333333	0.365151	0	1	0	2	1	1	64.46	78.55	84.02
000060	2020	中金岭南	3	0.0437859	0.0438036	0.999595	78.64	0.47259	0.106515	0.305715	0.0608978	1.17918	0.143989	0.333333	0.362254	0	1	0	2	1	1	67.59	77.82	84.84
000060	2021	中金岭南	3	132.09	87.4693	1.51013	79.37	0.501386	0.470556	0.279931	0.210943	1.15057	0.037772	0.333333	0.1467	0	1	0	1	1	0	67.59	80.17	84.84
000063	2012	中兴通讯	3	0.224234	0.27879	0.804313	78.1	0.789302	0.298165	0.0660481	0.210893	1.08256	-0.412645	0.357143	0.781289	0	1	0	1	0	1	70.5	73.68	84.96
000063	2013	中兴通讯	3	0.236065	0.120843	1.95348	73.34	0.763931	0.204428	0.0744356	0.201023	1.17343	0.340513	0.357143	0.714408	0	1	0	1	0	1	67.13	62.57	83.76
000063	2014	中兴通讯	3	4.45203	1.89611	2.34798	74.3	0.752458	0.074262	0.0691837	0.162221	1.27458	0.384893	0.357143	0.667239	0	1	0	2	0	1	70.5	62.57	84.14
000063	2015	中兴通讯	3	0.00807879	0.0135997	0.594042	76.66	0.641433	0.39951	0.0636275	0.220168	1.22932	0.248298	0.384615	0.753319	0	1	0	2	0	1	70.5	71.98	82.97
000063	2016	中兴通讯	3	42.3521	19.365	2.18704	80.35	0.711347	0.246253	0.0530655	0.212155	1.1494	-0.129144	0.357143	0.752168	0	1	0	1	0	1	72.08	79.76	84.96
000063	2017	中兴通讯	3	1.35984	0.954557	1.42457	79.63	0.684777	0.428301	0.060394	0.209147	1.60913	1.27962	0.357143	0.7031	0	1	0	1	0	1	83.01	77.17	79.57
000063	2018	中兴通讯	3	0.502472	1.00785	0.498558	79.9	0.745184	0.38353	0.0687902	0.163386	1.31133	-0.461221	0.333333	0.686269	0	1	0	3	0	1	87.25	74.82	79.58
000063	2019	中兴通讯	3	1.04282	1.63079	0.639454	80.65	0.731206	0.349663	0.0664543	0.201879	1.64936	0.806534	0.333333	0.798612	0	1	0	1	0	1	87.46	78.55	78.59
000063	2020	中兴通讯	3	0.00196775	0.00175244	1.12286	83.3	0.693813	0.014526	0.0790915	0.208471	1.54584	-0.044242	0.333333	0.880227	0	1	0	1	0	1	87.46	83.25	81.22
000063	2021	中兴通讯	3	750.223	734.258	0.868289	84.27	0.684246	0.128841	0.0677695	2.97478	1.51246	0.00117	0.333333	0.983154	0	1	0	1	0	0	84.09	83.67	84.78
000066	2012	长城电脑	3	0.499678	0.239606	2.08541	82.69	0.738523	0.107096	0.101545	0.0895281	0.935517	-0.323501	0.333333	0.0297931	1	1	0	2	0	1	76.99	83.36	85.14
000066	2013	长城电脑	3	2.05329	4.01416	0.511511	82.18	0.77851	0.045263	0.0942956	0.0725238	0.906399	0.134731	0.333333	0.0676071	0	1	0	1	0	1	78.57	85	82.12
000066	2014	长城电脑	3	0.0221162	0.0186819	1.18383	77.49	0.791154	0.139072	0.0881988	0.081978	0.978179	0.511874	0.333333	0.0511801	0	1	0	2	0	1	76.78	77.95	77.55
000066	2016	长城电脑	3	86.6166	78.588	1.10216	76.72	0.767378	0.1336	0.0183554	0.120846	1.17034	-0.42247	0.333333	0.0423908	0	1	0	1	0	1	72.48	74.82	80.18
000066	2017	中国长城	3	0.00491022	0.00375913	1.30621	81.77	0.502777	0.414324	0.122338	0.193642	1.77388	-0.413987	0.333333	0.0598412	0	1	0	2	0	1	77.85	77.31	86.78
000066	2018	中国长城	3	0.111466	0.157919	0.705846	84.27	0.584406	0.752433	0.119958	0.200141	1.38523	-0.344529	0.333333	0.0716773	0	1	0	3	0	1	81.87	84.17	86.78
000066	2019	中国长城	3	15.3505	13.402	1.14539	84.27	0.600809	0.310116	0.128356	0.176186	2.44883	2.12525	0.333333	0.140782	0	1	0	1	0	1	82.09	90.37	83.96
000066	2020	中国长城	3	0.5246	0.613512	0.855078	84.27	0.660481	0.978627	0.105328	0.159787	2.6801	0.227454	0.333333	0.0911136	1	1	0	1	0	1	85.46	88.02	83.79
000066	2021	中国长城	3	1.25777	1.37773	0.912932	84.27	0.670954	0.231505	0.121355	0.915996	1.94279	-0.249987	0.333333	0.0953708	1	1	0	1	0	0	82.63	90.65	81.97
000068	2014	华控赛格	3	0.433545	0.133114	3.25693	61.11	0.723252	2.49583	0.487744	0.112402	8.73247	0.586208	0.333333	1.14545	0	0	0	2	0	0	47.59	64.8	65.53
000068	2017	华控赛格	3	3.25182	2.74112	1.18631	70.49	0.610299	2.37203	0.0637098	0.227856	2.26796	-0.393029	0.363636	0.965639	0	0	0	1	0	0	57.09	64.8	81.18
000068	2018	华控赛格	3	0.548601	0.501415	1.09411	72.19	0.728095	0.421865	0.0484958	0.158062	1.97047	-0.158416	0.363636	0.908319	1	1	0	1	0	0	58.88	73.4	78.17
000068	2019	华控赛格	3	0.0259918	0.0637339	0.407817	68.68	0.747129	2.22909	0.0485141	0.147236	1.85582	-0.018824	0.444444	0.825828	1	1	0	1	0	0	55.51	66.35	76.97
000070	2012	特发信息	3	0.011701	0.0162514	0.72	70.91	0.509238	-0.012217	0.16821	0.124869	1.32348	-0.058321	0.4	0.175147	1	1	0	2	0	0	53.56	70.82	79.82
000070	2013	特发信息	3	25.4449	14.5015	1.75464	69.96	0.482769	0.170322	0.188218	0.090732	1.61966	0.544509	0.333333	0.216383	0	0	0	1	0	0	53.56	64.8	81.82
000070	2015	特发信息	3	10.8203	11.788	0.917905	68.44	0.552956	0.321172	0.131468	0.101874	2.68313	1.91735	0.333333	0.354993	0	0	0	1	0	0	51.77	62.45	81
000070	2016	特发信息	3	0.269111	0.371961	0.723493	69.58	0.594942	0.211501	0.115544	0.105098	2.00255	-0.211042	0.333333	0.354993	0	0	0	1	0	0	55.14	64.8	80.18
000070	2017	特发信息	3	0.142018	0.0763446	1.86023	69.42	0.610373	0.357078	0.0944935	0.129811	1.49468	-0.258893	0.375	0.354993	0	0	0	1	0	0	47.61	68.24	81.36
000070	2018	特发信息	3	0.012981	0.0189965	0.683339	70.45	0.634459	0.142137	0.0922632	0.114598	1.21433	-0.236921	0.333333	0.354993	0	1	0	1	0	0	50.57	69.59	81.18
000070	2019	特发信息	3	77.5297	62.683	1.23685	66	0.551146	0.754938	0.0764385	0.0953779	1.69243	0.839044	0.333333	0.215987	0	1	0	3	0	0	50.78	56.48	80.18
000070	2020	特发信息	3	37.4295	20.3788	1.83669	67.39	0.66929	1.89793	0.0530482	0.273921	1.36762	-0.145127	0.375	0.196963	0	1	0	1	0	0	54.95	57.84	80.18
000070	2021	特发信息	3	0.131967	0.140292	0.940658	61.55	0.697191	-0.027865	0.0615799	2.97478	1.34768	-0.294246	0.333333	0.159416	0	1	0	3	0	0	54.95	59.19	66.51
000100	2012	TCL集团	3	37.8126	48.2339	0.783943	82.25	0.74628	0.119537	0.267547	0.124977	0.980421	0.218026	0.375	1.04306	1	1	0	1	0	1	78.36	78.74	86.6
000100	2013	TCL集团	3	0.187489	0.135101	1.38777	81.13	0.744391	0.099571	0.260771	0.120918	0.999027	0.078845	0.333333	0.977084	0	1	0	1	0	1	80.15	78.89	83.15
000100	2014	TCL集团	3	1.32277	0.927636	1.42596	79.15	0.710795	0.251808	0.218043	0.113991	1.08394	0.669275	0.333333	1.16307	0	1	0	2	0	1	80.15	74.9	81.51
000100	2015	TCL集团	3	0.207311	0.404243	0.512836	80.32	0.663286	0.110913	0.233029	0.114592	1.09522	0.135611	0.333333	2.25893	0	1	0	1	0	1	83.2	72.74	83.96
000100	2016	TCL集团	3	18.7206	9.79855	1.91055	76.85	0.689087	-0.01942	0.256364	0.161861	0.972744	-0.207697	0.333333	2.4898	0	1	0	1	0	1	78.04	68.65	81.77
000100	2017	TCL集团	3	0.116847	0.0697241	1.67585	81.55	0.662227	-0.022556	0.203364	0.14524	0.994039	0.208008	0.333333	2.45238	0	1	0	1	0	1	77.64	77.96	85.96
000100	2018	TCL集团	3	7.04072	8.34645	0.843559	80.2	0.684216	0.047438	0.186669	0.133336	0.875775	-0.351596	0.333333	2.32127	0	1	0	1	0	1	81.22	70.9	85.96
000100	2019	TCL集团	3	0.0662351	0.0634288	1.04424	81.48	0.612465	0.071785	0.275769	0.106996	0.980635	0.872249	0.444444	1.7444	0	1	0	1	0	1	74.62	80.31	85.77
000100	2020	TCL科技	3	0.297073	0.184907	1.60661	77.28	0.650817	0.443339	0.359934	0.0706004	1.03247	0.618028	0.4	1.85708	0	1	0	1	0	1	69.67	67.77	87.59
000100	2021	TCL科技	3	9.20298	9.73722	0.945134	76.11	0.612464	1.13284	0.367888	0.264852	0.897539	-0.116343	0.363636	1.8322	0	1	0	1	0	0	72.83	79.53	75.47
000153	2012	丰原药业	3	1.08488	1.05568	1.02766	69.53	0.465688	-0.196956	0.360072	0.0453218	1.55739	0.069307	0.333333	1.77114	0	1	0	1	1	0	56.03	68.83	76.9
000153	2013	丰原药业	3	0.94743	1.13909	0.831745	72.4	0.467801	0.100202	0.319127	0.155944	1.51811	0.220349	0.333333	2.59852	0	0	0	1	1	0	54.24	72.17	81.82
000153	2014	丰原药业	3	1.15215	0.629182	1.83119	69.12	0.487414	0.03619	0.273039	0.0750348	2.15019	0.579284	0.333333	1.62487	0	0	0	1	1	0	54.24	62.77	81
000153	2016	丰原药业	3	0.022883	0.0102768	2.22666	68.53	0.537108	0.486513	0.338858	0.0560183	2.15212	0.246488	0.333333	1.84532	0	1	0	2	1	0	50.87	64.63	80.18
000153	2017	丰原药业	3	1.87844	1.10559	1.69904	67.97	0.559038	0.246285	0.289089	0.0740767	1.45775	-0.386346	0.333333	1.62961	0	0	0	3	1	0	45.82	67.84	79.36
000153	2018	丰原药业	3	3.26144	5.84098	0.558371	65.93	0.570549	0.034883	0.252264	0.0881023	1.11159	-0.348925	0.333333	1.84533	0	1	0	2	1	0	45.61	64.63	77.18
000153	2019	丰原药业	3	0.976827	0.497004	1.96543	68.26	0.627174	0.042536	0.201525	0.0717261	1.20669	0.3045	0.375	1.67792	0	0	0	2	1	0	47.4	70.82	77.18
000153	2020	丰原药业	3	1.09397	0.866567	1.26241	66.92	0.601789	0.054685	0.185682	0.0695161	1.35702	0.331316	0.333333	1.84532	0	1	0	1	1	0	47.59	65.12	78
000153	2021	丰原药业	3	0.407269	0.480419	0.847736	67.95	0.591833	0.054344	0.184683	0.332822	1.57139	0.361364	0.333333	1.73372	0	1	0	2	1	0	53.14	64.26	78
000155	2014	川化股份	3	1.3417	0.850267	1.57797	70.27	0.899671	-0.620052	0.370475	0.128342	4.06613	1.18927	0.4	0.507257	1	1	0	1	1	0	63.9	63.4	78.16
000155	2018	川能动力	3	8.34114	7.33859	1.13661	73.04	0.475944	3.08525	0.424724	0.0905792	1.07999	-0.402985	0.4	0.865013	1	1	0	1	1	0	55.72	74.26	81.07
000155	2019	川能动力	3	0.0721557	0.0844583	0.854336	71.26	0.417335	1.22979	0.399102	0.133189	1.17623	0.202777	0.4	0.865013	0	0	0	2	1	0	50.77	76.11	78.46
000155	2020	川能动力	4	1.95982	1.04445	1.87642	71.75	0.507244	0.853747	0.517982	0.0962133	1.64876	0.916858	0.4	0.748461	0	1	1	2	0	0	53.06	76.57	77.82
000155	2021	川能动力	4	0.00182728	0.00175329	0.673245	72.88	0.580014	1.20786	0.34066	0.460614	2.57846	2.12525	0.4	0.471273	0	1	1	1	0	0	57.72	73.07	80.01
000157	2012	中联重科	3	0.014706	0.014911	0.986255	74.42	0.53707	-0.102741	0.0513559	0.225727	1.27254	0.228751	0.571429	1.51739	0	1	0	1	0	1	56.43	69.09	87.19
000157	2013	中联重科	3	750.223	734.258	0.834444	76.65	0.530345	0.104483	0.0600516	0.186039	0.999509	-0.384909	0.571429	1.52151	0	0	0	2	0	1	60.02	73.62	87.19
000157	2014	中联重科	3	2.21494	1.11913	1.97915	75.9	0.56006	0.053278	0.064707	0.154477	1.11401	0.33711	0.571429	1.38486	0	1	0	1	0	1	65.66	66.92	87.19
000157	2015	中联重科	3	0.0418499	0.0543697	0.769728	74.15	0.566712	0.32372	0.0832243	0.122561	1.00344	-0.236354	0.5	1.47138	0	1	0	3	0	1	67.24	60.04	87.19
000157	2016	中联重科	3	0.133606	0.119924	1.11409	74.5	0.576009	0.160939	0.0835859	0.0737557	0.972495	-0.121522	0.571429	1.47148	0	1	0	2	0	1	67.24	62.39	86.37
000157	2017	中联重科	3	22.7696	8.52775	2.67006	75.68	0.540256	0.067551	0.0706089	0.0859677	0.967453	0.016342	0.571429	1.47135	0	1	0	1	0	1	67.94	69.2	83.99
000157	2018	中联重科	3	0.147042	0.190393	0.772306	72.3	0.585172	0.213236	0.0581952	0.0936726	0.905477	-0.163255	0.571429	1.47341	0	1	0	1	0	1	58.92	70.06	80.63
000157	2019	中联重科	3	2.33356	3.1914	0.731205	77.77	0.570609	0.216959	0.0630249	0.0551033	1.11422	0.960774	0.571429	1.91425	0	1	0	2	0	1	60.71	82.12	83.55
000157	2020	中联重科	3	1.68182	1.88095	0.89413	78.57	0.588158	0.210035	0.0525411	0.0867445	1.21669	0.522403	0.571429	2.14969	0	1	0	3	0	1	62.5	82.12	84.37
000157	2021	中联重科	3	0.52556	0.427957	1.22807	78.73	0.522225	0.031051	0.0555044	1.94761	1.02619	-0.248588	0.571429	1.63115	0	1	0	1	0	0	62.5	82.12	84.73
000158	2012	常山股份	3	3.8165	5.71252	0.668094	68.45	0.575353	1.11583	0.291629	0.12837	1.00162	-0.150376	0.333333	0.0382302	1	0	0	3	1	0	51.08	60.55	82.64
000158	2013	常山股份	3	12.7932	10.6089	1.20589	69.99	0.576942	0.209059	0.260003	0.0547645	1.09244	0.221239	0.333333	0.050081	0	0	0	3	1	0	55.82	63.17	81.82
000158	2014	常山股份	3	0.0581247	0.0406549	1.42971	67.98	0.554528	0.325635	0.209357	0.0329704	1.79596	1.31643	0.333333	0.0619173	0	1	0	2	1	0	52.45	58.01	82.64
000158	2015	常山股份	3	1.9614	2.5943	0.756042	66.99	0.503495	0.65363	0.118979	0.0866802	2.05624	1.122	0.363636	1.0128	0	0	0	2	1	1	54.24	59.25	78.72
000158	2016	常山股份	3	0.0184849	0.00791042	2.33677	70.52	0.551411	1.22395	0.106188	0.144501	1.47741	-0.383972	0.363636	1.0128	0	0	0	1	1	1	54.03	70.84	78.72
000158	2017	常山北明	3	750.223	734.258	1.42537	69.45	0.52987	2.55727	0.1258	0.0984075	1.34145	-0.170704	0.363636	1.02391	0	1	0	3	1	1	52.56	75.77	73.8
000158	2018	常山北明	3	0.153819	0.0743367	2.06922	71.05	0.569219	1.28512	0.157533	0.126845	1.17617	-0.337785	0.363636	1.04266	0	0	0	1	1	1	67.23	73.01	71.67
000301	2013	东方市场	4	0.00733534	0.00882994	0.830736	77.13	0.191626	-0.155451	0.0693595	0.129309	1.26145	0.061586	0.375	0.0449671	0	1	1	2	0	1	55.5	78.71	86.53
000301	2014	东方市场	4	35.8794	25.4095	1.41205	78.84	0.215455	0.472661	0.0593536	0.0930069	1.77687	0.613762	0.428571	0.0332429	0	1	1	3	0	1	57.69	79.87	88.33
000301	2015	东方市场	4	11.9138	13.7787	0.864651	74.39	0.264025	0.253267	0.0591537	0.0692747	2.04126	0.269652	0.428571	0.0370213	0	1	1	1	0	1	54.54	73.68	84.3
000301	2016	东方市场	4	0.00818589	0.0053112	1.54125	79.84	0.302185	0.137181	0.127284	0.0853935	1.61416	-0.158464	0.428571	0.452871	0	1	1	1	0	1	64.09	82.76	85.64
000301	2017	东方市场	4	28.0282	21.2972	1.31605	79.62	0.186972	-0.026996	0.0869842	0.159955	1.65206	0.001449	0.5	0.446093	0	1	1	1	0	1	57.86	83.99	87.43
000301	2018	东方盛虹	3	0.293402	0.31413	0.934012	66.29	0.407513	-0.609714	0.384662	0.0808012	1.12501	0.043947	0.428571	0.184107	0	1	0	2	1	1	53.76	68.52	70.95
000301	2019	东方盛虹	3	95.204	27.5583	3.45464	69.2	0.563384	-0.045116	0.381094	0.126291	1.04807	-0.034431	0.428571	0.185	0	1	0	1	1	1	51.71	71.31	76.7
000301	2020	东方盛虹	3	0.0107699	0.00876167	1.22921	74.98	0.64172	0.157711	0.218857	0.203718	1.0903	0.867849	0.428571	0.326384	0	1	0	1	1	1	52.93	74.25	86.72
000301	2021	东方盛虹	3	59.6465	39.8123	1.49819	76.24	0.777216	1.27081	0.236258	0.310278	1.17394	1.0531	0.428571	0.324592	0	1	0	1	1	0	57.72	76.58	85.47
000333	2014	美的集团	3	4.55889	7.90186	0.576938	78.97	0.61983	0.026161	0.162287	0.0438286	1.30935	0.435554	0.384615	0.36681	0	1	0	1	0	1	67.11	79.37	84.76
000333	2015	美的集团	3	0.400082	0.337477	1.18551	71.14	0.565113	-0.062305	0.145371	0.0402611	1.34237	0.228416	0.416667	0.40192	0	1	0	1	0	1	60.09	64.63	81.18
000333	2016	美的集团	3	1.21278	1.52918	0.79309	72.66	0.595683	0.098041	0.123427	0.073351	1.63356	0.33809	0.4	0.234652	0	1	0	1	0	1	62.5	64.21	83.55
000333	2017	美的集团	3	7.43367	2.99336	2.48339	78.59	0.665768	-0.139769	0.0910927	0.0879929	2.09502	1.02367	0.4	0.497506	0	1	0	1	0	1	66.37	80.46	83.55
000333	2018	美的集团	3	0.0499247	0.0732152	0.68189	74.91	0.649397	-0.146115	0.0850858	0.0680781	1.56296	-0.319402	0.333333	0.604085	0	1	0	2	0	1	58.93	75.93	82.38
000333	2019	美的集团	3	0.0345332	0.028963	1.19232	70.72	0.644	-0.146691	0.0717479	0.100815	1.96548	0.621976	0.5	0.738152	0	1	0	2	0	1	62.79	75.8	71.35
000333	2020	美的集团	3	9.015	4.56848	1.9733	72.67	0.655263	-0.131713	0.06171	0.0653431	2.53455	0.736019	0.375	0.680799	0	1	0	2	0	1	62.79	73.31	77.28
000333	2021	美的集团	3	1.03305	1.26502	0.81663	72.09	0.652464	0.20059	0.0589073	1.7744	1.95972	-0.235108	0.333333	0.754206	0	1	0	2	0	0	59.9	70.85	79.15
000338	2012	潍柴动力	3	750.223	734.258	0.9644	73.09	0.526552	0.292061	0.1738	0.212592	1.12011	-0.026922	0.333333	1.10939	1	1	0	3	0	1	56.49	73.62	81.2
000338	2013	潍柴动力	3	0.047292	0.036698	1.28868	70.87	0.562831	0.206912	0.167459	0.211367	1.02264	-0.236269	0.333333	1.11289	0	1	0	1	0	1	52.51	67.33	82.64
000338	2014	潍柴动力	3	31.0521	32.5028	0.955369	74.77	0.660711	0.066069	0.184528	0.170204	1.05956	0.454369	0.333333	1.07588	0	1	0	1	0	1	58.28	74.76	83.2
000338	2015	潍柴动力	3	0.0202429	0.0233107	0.868393	72.76	0.636761	0.056951	0.206016	0.182934	0.985881	-0.280072	0.384615	1.05382	0	1	0	2	0	1	50.93	74.39	82.82
000338	2016	潍柴动力	3	40.6491	37.1594	1.09391	75.49	0.728267	0.470085	0.157336	0.131708	0.984405	0.054272	0.384615	1.0321	0	1	0	2	0	1	60.56	73.9	84.2
000338	2017	潍柴动力	3	2.54712	1.19834	2.12554	74.65	0.702829	0.019912	0.142732	0.138446	1.02943	0.739275	0.357143	1.03892	0	1	0	2	0	1	60.37	70.46	84.76
000338	2018	潍柴动力	3	0.951671	0.914453	1.0407	76.55	0.696705	0.143514	0.143485	0.167481	0.998213	-0.027778	0.333333	1.13309	0	1	0	2	0	1	61.95	79.87	81.77
000338	2019	潍柴动力	3	0.00573875	0.00761988	0.753128	77.35	0.705383	0.32938	0.111128	0.178547	1.127	1.13609	0.333333	1.17103	0	1	0	2	0	1	66.68	78.87	81.77
000338	2020	潍柴动力	3	1.36645	1.14168	1.19688	76.79	0.702924	-0.052594	0.117166	0.19477	1.0886	0.012063	0.333333	1.38341	0	1	0	2	0	1	65.11	79.73	80.77
000338	2021	潍柴动力	3	0.657242	0.552933	1.18865	75.87	0.628357	0.030668	0.119801	1.96245	1.11104	0.158611	0.333333	1.18647	0	1	0	2	0	0	66.9	74.17	81.59
000400	2012	许继电气	3	1.06275	0.920058	1.15509	67.11	0.539772	0.958401	0.150539	0.0778784	1.6212	0.281308	0.333333	0.93009	0	0	0	2	0	1	54.93	60.45	77.83
000400	2013	许继电气	3	48.0016	43.5064	1.10332	68.06	0.539619	0.826604	0.12098	0.141302	2.11494	0.644393	0.375	0.65026	0	1	0	2	0	1	58.51	62.27	76.83
000400	2014	许继电气	3	0.874233	0.898351	0.973153	72.41	0.422345	0.90235	0.0953599	0.0677956	1.77771	-0.017296	0.333333	0.0882415	0	1	0	3	0	1	67.76	68.79	77.21
000400	2015	许继电气	3	0.00226244	0.00246965	0.916099	75.31	0.449712	2.14073	0.0794262	0.0648643	1.74499	-0.037941	0.333333	0.200858	0	1	0	3	0	1	67.76	78.2	77.21
000400	2016	许继电气	3	0.414592	0.476028	0.870942	73.18	0.472021	1.51432	0.0722318	0.119044	1.54982	-0.059663	0.333333	0.207367	0	1	0	2	0	1	67.98	71.14	77.21
000400	2017	许继电气	3	0.788995	0.390336	2.02133	75.38	0.469273	1.52138	0.0782584	0.0803689	1.338	-0.269225	0.333333	0.185297	0	1	0	3	0	1	67.57	78.31	77.39
000400	2018	许继电气	3	477.921	417.425	1.14493	75.29	0.426969	1.69984	0.0840533	0.0631025	1.04191	-0.324406	0.333333	0.162271	0	1	0	3	0	1	69.15	78.31	76.4
000400	2019	许继电气	3	0.103155	0.0997739	1.03389	76.17	0.42498	1.25205	0.0864789	0.077224	1.14465	0.217835	0.333333	0.158655	0	1	0	3	0	1	72.02	77.77	77.21
000400	2020	许继电气	3	0.585298	0.454067	1.28901	75.34	0.452629	0.877238	0.0950626	0.0951749	1.32018	0.348638	0.333333	0.255957	0	1	0	1	0	1	68.44	77.77	77.21
000400	2021	许继电气	3	1.37104	1.62193	0.845311	79.18	0.425149	0.07144	0.0860563	1.80255	1.91461	0.819547	0.333333	0.151167	0	1	0	3	0	0	72.02	88.73	76.4
000401	2012	冀东水泥	3	2.44231	5.28387	0.462219	81.15	0.677956	-0.255342	0.580536	0.0774417	1.11336	-0.172166	0.333333	0.693162	1	1	0	1	0	1	83.42	80.58	80.38
000401	2013	冀东水泥	3	0.0284359	0.0192655	1.476	80.98	0.677456	-0.163911	0.607138	0.0581379	0.948378	-0.377759	0.333333	0.736639	1	1	0	1	0	1	83.42	81.24	79.57
000401	2014	冀东水泥	3	10.2766	8.41815	1.22077	70.87	0.694987	-0.252916	0.578374	0.0622312	1.08526	0.559363	0.333333	0.868818	1	1	0	2	0	1	85	77.16	59.41
000401	2015	冀东水泥	3	0.0245715	0.0411172	0.597597	75.13	0.725467	-0.241204	0.596001	0.0424058	1.08125	-0.162043	0.375	0.747569	1	0	0	2	0	1	83.2	82.73	65.88
000401	2016	冀东水泥	3	37.8999	21.5752	1.75664	72.92	0.730765	-0.146015	0.562318	0.0606163	1.11732	0.091743	0.333333	1.10126	1	1	0	1	0	1	77.64	71.83	71.24
000401	2018	冀东水泥	3	2.0361	2.03585	1.00012	81.25	0.615594	-0.389305	0.451912	0.140952	0.884719	-0.102248	0.333333	0.479543	0	1	0	2	0	1	81.68	86.37	77.57
000401	2019	冀东水泥	3	0.0637674	0.0631991	1.00899	84.27	0.525172	-0.188884	0.537034	0.0941479	0.902603	0.407728	0.375	0.40951	0	1	0	2	0	1	83.82	94.21	83.96
000401	2020	冀东水泥	3	122.814	190.87	0.64344	84.27	0.454608	-0.052858	0.53161	0.0949796	0.855076	-0.144926	0.428571	0.436923	0	1	0	2	0	1	87.39	96.79	88.77
000401	2021	冀东水泥	3	1.07386	0.708603	1.51546	83.09	0.440104	0.024181	0.536246	0.215892	0.961054	-0.123185	0.333333	0.502099	0	1	0	2	0	0	79.02	83.6	84.84
000403	2019	双林生物	3	1.04215	1.54062	0.676448	59.7	0.369631	0.151811	0.298527	0.087244	7.26607	0.282764	0.428571	0.967689	0	0	0	2	1	0	49.98	65.12	61
000403	2020	双林生物	3	1.13521	0.760107	1.49349	63.29	0.414924	0.650304	0.21193	0.0602904	8.73247	1.11509	0.428571	0.893504	0	0	0	1	1	0	51.77	62.14	69.95
000403	2021	派林生物	3	0.487373	0.504981	0.965132	63.26	0.107236	0.877954	0.104367	1.19659	2.46743	-0.262368	0.384615	1.3113	0	1	0	1	1	0	49.98	70.05	65.46
000404	2012	华意压缩	3	1.42881	1.62198	0.880907	68.06	0.763796	-0.40171	0.176268	0.117218	1.11489	0.307175	0.333333	0.32194	1	1	0	1	0	0	57.45	65.26	75.37
000404	2013	华意压缩	3	0.00182728	0.00247583	0.716197	69.16	0.609224	-0.31151	0.145463	0.164479	1.08694	0.054888	0.333333	0.626099	1	0	0	1	0	0	59.25	66.25	76.19
000404	2014	华意压缩	3	42.4008	32.985	1.28546	74.37	0.591573	-0.08499	0.177803	0.170869	1.24418	0.321429	0.333333	0.389078	1	1	0	1	0	0	66.3	76.31	77.19
000404	2015	华意压缩	3	130.25	144.448	0.901707	75.14	0.574696	0.099974	0.191124	0.125755	1.28762	0.163815	0.333333	0.233341	1	1	0	1	0	0	62.93	78.66	79
000404	2016	华意压缩	3	0.0758045	0.073827	1.02679	72.82	0.598875	0.10318	0.167594	0.243055	1.28866	0.078505	0.333333	0.311538	1	1	0	3	0	0	62.93	71.14	79
000404	2017	华意压缩	3	0.980976	0.548051	1.78993	75.55	0.602868	0.00083	0.138801	0.174387	1.0414	-0.30651	0.375	0.275993	1	1	0	1	0	0	66.98	75.42	80
000404	2018	长虹华意	3	0.43003	0.381643	1.12679	73.83	0.582463	0.064945	0.155907	0.235635	0.855076	-0.382918	0.333333	0.327977	1	1	0	3	0	0	68.56	75.42	75.46
000404	2019	长虹华意	3	18.2251	21.7839	0.836631	78.6	0.584174	0.126163	0.150552	0.261925	0.855076	0.028043	0.333333	0.275382	1	1	0	3	0	0	68.56	87.64	77.64
000404	2020	长虹华意	3	0.057873	0.0705724	0.820051	75.09	0.596269	0.18517	0.134751	0.212263	0.919028	0.290942	0.375	0.268331	1	1	0	2	0	0	60.06	78.52	80.45
000404	2021	长虹华意	3	3.41714	5.07288	0.67361	74.1	0.606311	0.262707	0.124044	2.39427	0.88457	-0.051353	0.333333	0.236112	1	1	0	3	0	0	65.73	71	80.45
000407	2013	胜利股份	3	1.36588	1.06404	1.28367	70.71	0.615876	-0.118775	0.230197	0.104583	1.62706	-0.16129	0.363636	0.328031	1	1	0	3	1	1	62.42	78.1	70.3
000407	2014	胜利股份	3	0.189169	0.197189	0.959325	71.53	0.506253	0.114594	0.104284	0.11705	1.55533	0.126374	0.363636	0.576912	1	1	0	3	1	1	53.29	79.32	75.61
000407	2015	胜利股份	3	0.43283	0.368325	1.17513	72.8	0.494332	-0.073224	0.160286	0.129525	1.89185	0.35122	0.363636	0.609808	1	1	0	1	1	1	51.88	70.06	84.41
000407	2016	胜利股份	4	617.675	403.742	1.52988	74.77	0.41451	0.556288	0.203027	0.113083	1.98284	0.111562	0.363636	1.26518	1	1	0	1	0	1	49.95	76.99	85.3
000407	2017	胜利股份	4	0.0133555	0.00820323	1.62808	75.39	0.465132	0.554125	0.209508	0.105028	1.67603	-0.165038	0.444444	2.5057	1	1	0	1	0	1	57.92	76.99	82.79
000407	2018	胜利股份	4	0.0273176	0.03032	0.900975	72.22	0.574102	0.498557	0.22808	0.0858777	1.07423	-0.514954	0.4	2.14808	1	1	0	1	0	1	52.09	72.33	81.77
000407	2019	胜利股份	4	28.3236	32.0955	0.882478	64.48	0.552642	0.336693	0.243986	0.084189	1.0338	-0.045577	0.4	1.9757	1	1	0	2	0	1	50.16	85.03	59.13
000407	2020	胜利股份	4	5.93028	3.22764	1.83734	68.44	0.570321	0.744365	0.265286	0.0670533	1.12363	0.206676	0.4	1.89479	1	1	0	2	0	1	47.09	80.98	71.21
000407	2021	胜利股份	4	18.9667	12.5281	1.51393	67.98	0.570659	-0.010604	0.269456	0.222516	1.12525	0.049852	0.333333	0.599054	1	1	0	2	0	0	44.56	76.38	74.18
000408	2018	藏格控股	3	0.0858205	0.147578	0.581527	70.34	0.207796	0.214736	0.336843	0.0095861	1.35647	-0.366102	0.333333	0.810354	1	1	0	1	1	1	58.84	70.32	76.22
000408	2019	藏格控股	3	0.123532	0.105006	1.17642	56.71	0.180113	1.42749	0.392167	0.0095861	1.16764	-0.342246	0.333333	0.81096	1	1	0	2	1	1	58.84	65.02	40.74
000409	2014	山东地矿	2	9.87732	6.41992	1.53854	73.62	0.617375	-0.406601	0.231516	0.0551001	1.66913	-0.209465	0.333333	1.06104	1	1	1	3	1	0	51.44	80.05	79.7
000409	2015	山东地矿	2	0.0550015	0.0274613	2.00287	73.3	0.727898	1.85544	0.171878	0.0515352	1.60176	0.258096	0.333333	1.25142	0	1	1	1	1	0	51.44	80.05	79.01
000410	2012	沈阳机床	3	14.3514	19.0784	0.752236	69.18	0.875378	0.464351	0.100156	0.0346442	1.13116	-0.09388	0.363636	0.114788	0	0	0	1	0	0	49.35	67.61	80.36
000410	2013	沈阳机床	3	0.15473	0.219258	0.705696	71.43	0.833668	0.517937	0.127449	0.0847047	1.07418	-0.061389	0.333333	0.749712	0	0	0	1	0	0	52.82	77.4	76.9
000410	2014	沈阳机床	3	19.798	11.909	1.66243	71.15	0.863882	0.457545	0.0949123	0.0430317	1.32811	1.15663	0.333333	0.0542471	0	0	0	1	0	0	56.19	73.95	76.9
000410	2015	沈阳机床	3	0.027059	0.0315537	0.857554	71.75	0.89864	0.470203	0.0821429	0.0349816	1.73249	0.997886	0.333333	0.0665744	0	0	0	1	0	0	54.4	74.82	78.54
000410	2016	沈阳机床	3	17.3351	10.132	1.71093	57.91	0.899671	0.670854	0.113821	0.0164303	1.36646	-0.466027	0.333333	0.0768784	0	0	0	1	0	0	54.4	66.44	53.94
000413	2012	宝石A	3	0.810433	0.763978	1.06081	65.99	0.755861	-0.077781	0.0244349	0.0537273	2.65066	0.104147	0.428571	0.487387	1	0	0	1	0	1	56.09	60.1	75.02
000413	2013	宝石A	3	0.025426	0.0174372	1.45814	71.59	0.349694	0.39564	0.0183554	0.27289	1.34125	0.413189	0.428571	2.66058	0	0	0	1	0	1	56.09	73.4	78.29
000413	2015	东旭光电	3	2.04713	2.79065	0.733568	68.27	0.49437	1.72257	0.239601	0.415463	1.37842	0.194318	0.428571	0.981697	1	1	0	1	0	1	56.09	64.8	76.83
000413	2016	东旭光电	3	1.16324	0.650112	1.78929	71.3	0.507345	0.913302	0.191182	0.534685	1.42553	0.251509	0.428571	1.58838	1	1	0	1	0	1	56.09	64.8	83.46
000413	2017	东旭光电	3	44.4217	18.07	2.45832	77.3	0.526364	1.93358	0.163874	0.369797	1.22292	-0.161446	0.5	0.949244	1	1	0	1	0	1	67.11	70.06	87.39
000413	2018	东旭光电	3	0.00188617	0.0014432	1.67417	73.98	0.539472	0.78491	0.13275	0.205531	0.903347	-0.514476	0.428571	0.84753	1	1	0	2	0	1	55.75	78.55	80.2
000413	2019	东旭光电	3	750.223	734.258	0.593589	68.64	0.534897	0.213011	0.140427	0.0095861	0.855076	-0.243004	0.428571	0.776811	1	1	0	2	0	1	47.15	72.77	76.82
000413	2020	东旭光电	3	0.0346693	0.0342785	1.0114	56.71	0.558631	0.360764	0.146276	0.0151592	0.855076	-0.238096	0.428571	0.674595	1	0	0	2	0	1	58.84	67.79	39.19
000413	2021	东旭光电	3	3.15025	1.52558	2.06495	56.71	0.586016	-0.201001	0.118115	0.108394	0.855076	-0.121093	0.428571	0.674595	1	1	0	1	0	0	58.84	69.28	43.37
000420	2014	吉林化纤	3	0.109192	0.076623	1.42505	72.22	0.692103	-0.000834	0.473919	0.122385	1.3587	0.634921	0.4	2.1977	0	1	0	1	1	0	57.45	72.17	79.8
000420	2015	吉林化纤	3	13.0332	11.7733	1.10701	67.84	0.632747	0.447272	0.476318	0.0180472	1.75571	0.485437	0.363636	2.1977	0	1	0	1	1	0	54.08	60.78	79.62
000420	2016	吉林化纤	3	5.41213	5.77958	0.936424	67.42	0.417175	-0.121759	0.333389	0.148526	1.34904	0.019607	0.363636	1.39268	0	1	0	1	1	0	52.29	60.1	80.08
000420	2017	吉林化纤	3	2.22832	0.793649	2.80769	68.56	0.550183	-0.023256	0.448746	0.0249419	1.46275	-0.197436	0.363636	1.22256	0	0	0	1	1	0	50.31	62.45	82
000420	2018	吉林化纤	3	0.357797	0.608887	0.587625	69.72	0.591152	-0.051514	0.41322	0.0303815	1.09751	-0.392971	0.363636	1.05455	0	1	0	1	1	0	50.31	68.24	80.63
000420	2019	吉林化纤	3	0.956284	0.741914	1.28894	71.4	0.643893	0.172518	0.564322	0.0451696	1.13705	0.136842	0.363636	1.96123	0	1	0	1	1	0	50.31	73.4	80.81
000420	2020	吉林化纤	3	3.24052	5.03275	0.643886	67.87	0.641798	0.297561	0.521955	0.0205621	1.07046	-0.125	0.363636	1.87026	0	1	0	1	1	0	50.18	64.78	78.99
000420	2021	吉林化纤	3	0.310781	0.247786	1.25423	58.87	0.662834	0.432225	0.598748	0.0128392	1.96496	1.78836	0.363636	1.71236	0	1	0	2	1	0	58.34	27.07	80.59
000421	2017	南京公用	4	0.567585	0.277442	2.04578	68.02	0.686656	0.166343	0.268151	0.225845	1.00879	-0.290793	0.333333	0.16664	0	0	0	2	0	0	44.56	65.03	81
000421	2018	南京公用	4	3.64809	3.7013	0.985625	66.81	0.697497	0.557706	0.276263	0.151963	0.920862	-0.275956	0.375	0.16256	0	0	0	2	0	0	43.2	63.8	79.87
000421	2019	南京公用	4	0.894284	0.877827	1.01875	65.87	0.705187	0.494217	0.269985	0.0655515	0.919042	0.037305	0.333333	0.16256	0	0	0	3	0	0	44.56	60.92	78.98
000421	2020	南京公用	4	1.14982	1.11636	1.02997	69.26	0.649452	0.613676	0.302423	0.106297	1.00257	0.510238	0.333333	0.157857	0	0	0	1	0	0	47.29	67.79	80.63
000421	2021	南京公用	4	2.31199	1.78436	1.2957	66.35	0.712896	-0.475309	0.24392	0.588017	0.912456	-0.26199	0.333333	0.173004	0	1	0	2	0	0	47.29	59.14	79.74
000422	2012	湖北宜化	3	0.0122764	0.0170171	0.721419	71.25	0.734845	0.223647	0.422037	0.0450834	1.06167	-0.096239	0.363636	0.717361	1	1	0	2	1	1	72.08	47.08	87.13
000422	2013	湖北宜化	3	8.38062	5.07327	1.65192	73.02	0.788887	-0.029513	0.555406	0.0715706	0.949511	-0.427271	0.4	0.539124	0	1	0	1	1	1	72.08	53.06	86.96
000422	2014	湖北宜化	3	0.693965	1.21591	0.570739	70.29	0.79884	-0.123955	0.506718	0.0733883	0.979343	0.196888	0.363636	0.582989	0	0	0	1	1	1	72.08	44.23	86.96
000422	2015	湖北宜化	3	0.101401	0.0656723	1.54404	60.17	0.798186	-0.123912	0.486999	0.0763408	0.972689	0.038827	0.363636	0.71392	0	0	0	2	1	1	50.44	50.98	71.33
000422	2016	湖北宜化	3	31.4563	12.16	2.58687	67.23	0.828879	-0.48954	0.519775	0.0957675	1.00835	0.024752	0.363636	0.831706	0	1	0	2	1	1	54.21	63.69	76.25
000422	2017	湖北宜化	3	0.432487	0.357454	1.20991	56.71	0.899671	-0.037232	0.630366	0.0785517	1.06437	-0.486792	0.333333	0.347228	1	1	0	2	1	1	61.84	43.41	59.79
000423	2012	东阿阿胶	3	0.0237823	0.0306269	0.776518	80.28	0.190484	0.678458	0.0980983	0.504652	5.15156	-0.051672	0.333333	0.225053	1	1	0	3	1	1	65.28	81.24	87.29
000423	2013	东阿阿胶	3	5.25115	4.78066	1.09841	80.62	0.149746	0.060283	0.107246	0.320056	4.47529	-0.005275	0.333333	0.255694	1	1	0	3	1	1	62.13	83.59	88.06
000423	2014	东阿阿胶	3	0.00818053	0.00971214	0.8423	78.12	0.192	0.601038	0.177763	0.341803	3.45925	-0.039285	0.333333	0.272724	1	1	0	3	1	1	67.08	77.31	84.3
000423	2015	东阿阿胶	3	750.223	734.258	0.936375	75.97	0.177256	0.345222	0.15834	0.192654	4.14971	0.425583	0.333333	0.321472	1	1	0	3	1	1	63.71	74.1	83.48
000423	2016	东阿阿胶	3	0.364492	0.206491	1.76517	78.57	0.157136	0.780067	0.142511	0.14218	3.69757	0.044767	0.333333	0.417199	1	1	0	3	1	1	63.71	84.96	81.84
000423	2017	东阿阿胶	3	0.218421	0.130321	1.67602	75.32	0.202369	0.869584	0.138142	0.139404	3.38682	0.13413	0.333333	0.688657	0	1	0	3	1	1	59.71	79.87	80.21
000423	2018	东阿阿胶	3	48.4278	46.2272	1.0476	80.56	0.183198	1.11258	0.125022	0.153994	2.04788	-0.331483	0.333333	0.900452	0	1	0	2	1	1	59.71	94.44	81.83
000423	2019	东阿阿胶	3	0.0418582	0.0670983	0.623834	78.98	0.139923	-0.669384	0.185031	0.163222	2.12467	-0.076425	0.333333	0.891512	0	1	0	3	1	1	61.29	87.88	82.01
000423	2020	东阿阿胶	3	2.75882	2.80602	0.98318	75.84	0.107124	0.447977	0.203176	0.130803	2.41886	0.101147	0.333333	0.965227	0	1	0	2	1	1	62.74	86.03	75.65
000423	2021	东阿阿胶	3	3.94878	2.95314	1.33715	77.86	0.140407	0.128921	0.17735	1.47617	2.88236	0.272151	0.375	0.858381	0	1	0	2	1	0	64.02	81.25	82.65
000425	2012	徐工机械	3	25.2909	25.7017	0.984015	75.94	0.613681	0.071278	0.129326	0.153937	1.13747	-0.173895	0.444444	0.219794	1	1	0	1	0	1	67.79	69.85	84.2
000425	2013	徐工机械	3	0.00819048	0.00687818	1.19079	70.89	0.598504	0.714573	0.12483	0.13454	0.918514	-0.331394	0.444444	0.217398	0	1	0	2	0	1	62.63	58.9	83.2
000425	2014	徐工机械	3	0.303045	0.169281	1.79019	69.35	0.581602	0.441209	0.167667	0.0973476	1.25828	0.99629	0.444444	0.17224	0	1	0	1	0	1	54.03	62.45	81.82
000425	2015	徐工机械	3	750.223	734.258	0.983765	72.58	0.517557	0.02063	0.141137	0.110795	1.22207	-0.145261	0.444444	0.192299	0	1	0	2	0	1	56.43	67.58	84.2
000425	2016	徐工机械	3	0.573558	0.327741	1.75003	71.48	0.534267	0.214973	0.171612	0.112251	1.07272	-0.204706	0.375	0.192289	0	1	0	1	0	1	62.29	65.23	80.38
000425	2017	徐工机械	3	0.106905	0.0286557	3.73069	73.05	0.516661	0.067999	0.144508	0.119414	1.16823	0.375726	0.5	0.149172	0	1	0	1	0	1	60.62	68.36	82.56
000425	2018	徐工机械	3	0.0267643	0.0196242	1.36384	73.32	0.504644	0.019961	0.117207	0.16182	0.926571	-0.295417	0.5	0.347781	0	1	0	2	0	1	61.9	67.04	83.38
000425	2019	徐工机械	3	750.223	734.258	0.677197	73.75	0.564685	0.319006	0.0982794	0.167085	1.10633	0.71623	0.444444	0.441207	0	1	0	1	0	1	61.14	70.75	82.2
000425	2020	徐工机械	3	1.58612	1.14697	1.38288	74.23	0.627759	0.398437	0.0868446	0.164112	1.07681	-0.008827	0.444444	0.42216	0	1	0	1	0	1	66.9	69.18	81.38
000425	2021	徐工机械	3	0.00740059	0.00915549	0.808322	76.13	0.662188	0.140053	0.0782467	1.91707	1.08851	0.133476	0.444444	0.354492	0	1	0	2	0	0	64.9	78.05	80.56
000426	2012	兴业矿业	2	30.6215	38.5785	0.793744	56.71	0.487297	-0.132257	0.402724	0.0095861	2.08496	0.432892	0.333333	0.546707	1	1	1	2	1	0	51.24	15.36	69.03
000426	2013	兴业矿业	2	0.00182728	0.0014432	4.43647	56.71	0.358713	0.132426	0.355377	0.190859	1.31543	-0.338628	0.333333	0.96201	1	1	1	2	1	0	52.38	18.44	72.71
000426	2014	兴业矿业	2	220.974	225.765	0.978779	56.71	0.299452	-0.35624	0.357196	0.0133278	1.8588	0.59892	0.333333	0.96201	1	0	1	3	1	0	51.15	13	76.81
000426	2016	兴业矿业	2	0.178926	0.16577	1.07936	56.71	0.501488	0.369349	0.149466	0.116541	1.69474	0.235128	0.333333	0.899941	0	0	1	1	1	0	47.36	14.9	63.97
000426	2017	兴业矿业	2	0.647665	0.234269	2.76462	57.32	0.423948	0.031904	0.356468	0.0569333	1.85514	0.129514	0.333333	0.893107	0	0	1	2	1	0	46.12	43.62	72.88
000426	2018	兴业矿业	2	0.0140541	0.0226871	0.619476	56.71	0.427777	0.001616	0.32038	0.0095861	1.33417	-0.49183	0.333333	0.890496	1	1	1	2	1	0	31.08	60.58	63.55
000426	2019	兴业矿业	2	321.907	432.201	0.744808	56.71	0.420149	0.367449	0.314394	0.0221545	1.32225	-0.002008	0.333333	0.828794	1	1	1	2	1	0	42.02	29.9	49.17
000426	2020	兴业矿业	2	0.280436	0.216408	1.29587	56.71	0.446472	-0.068709	0.370431	0.0128571	1.79714	0.577465	0.333333	0.749634	1	1	1	2	1	0	49.65	46.8	51.17
000426	2021	兴业矿业	2	0.00255173	0.00243024	1.04999	57.78	0.406827	1.13654	0.383417	0.0372581	1.70346	-0.076531	0.333333	0.604205	1	1	1	2	1	0	53.22	67.9	52.46
000488	2012	晨鸣纸业	3	1.07061	1.54449	0.693179	69.04	0.699418	-0.040995	0.413854	0.0491049	0.885716	-0.076614	0.333333	1.02196	1	1	0	1	1	1	55.82	60.1	81.82
000488	2013	晨鸣纸业	3	0.036377	0.0345529	1.05279	67.68	0.691966	0.061767	0.445724	0.0152884	0.893466	0.14604	0.333333	0.92664	0	1	0	1	1	1	63.8	54.39	78.62
000488	2014	晨鸣纸业	3	4.96576	3.53824	1.40346	71.6	0.747491	0.021025	0.435478	0.0171781	0.941878	0.409767	0.333333	0.990562	0	1	0	1	1	1	63.8	59.92	83.46
000488	2015	晨鸣纸业	3	3.82498	3.42982	1.11521	71.95	0.778623	0.023353	0.310021	0.0242184	0.973996	0.470941	0.333333	1.47846	0	1	0	1	1	1	66.63	63.77	80.18
000488	2016	晨鸣纸业	3	129.038	71.9452	1.79356	71.76	0.725773	0.004889	0.350142	0.0240609	0.955363	0.203013	0.4	1.68527	0	1	0	1	1	1	66.63	61.41	81.36
000488	2017	晨鸣纸业	3	0.732817	0.181174	4.04483	73.13	0.713381	-0.077838	0.267242	0.0265506	0.98981	0.690613	0.4	1.85531	1	1	0	1	1	1	59.98	68.47	82.99
000488	2018	晨鸣纸业	3	0.411691	0.228658	1.80047	68.99	0.754349	-0.322164	0.265043	0.0226129	0.913039	-0.469347	0.363636	1.83785	0	1	0	2	1	1	48.29	68.6	79.81
000488	2019	晨鸣纸业	3	0.0484638	0.0896112	0.540823	65.26	0.731114	-0.032805	0.351575	0.0295055	0.889442	-0.047794	0.375	1.82082	0	1	0	2	1	1	48.29	75.03	67.33
000488	2020	晨鸣纸业	3	5.32816	5.4433	0.978848	70.44	0.718262	0.022435	0.411155	0.0479295	0.911487	0.296516	0.333333	1.81899	0	1	0	3	1	1	66.75	68.11	73.89
000488	2021	晨鸣纸业	3	0.801111	0.897354	0.892748	73.25	0.727832	0.074286	0.430382	0.0888809	0.953638	0.15482	0.333333	1.71673	0	1	0	2	1	0	77.41	66.11	75.94
000505	2019	京粮控股	3	0.769696	0.725461	1.06097	68.6	0.428227	0.277955	0.231388	0.106112	1.06748	-0.003623	0.333333	0.34768	1	0	0	2	0	0	48.19	65.26	81.27
000505	2020	京粮控股	3	5.8733	2.71868	2.16035	67.87	0.455856	0.588221	0.198603	0.058711	1.34898	0.614545	0.333333	0.354647	1	0	0	1	0	0	48.19	62.91	81.27
000505	2021	京粮控股	3	0.535837	0.51999	1.03048	67.91	0.452229	0.345622	0.185353	0.452309	1.26053	-0.174549	0.333333	0.338775	1	1	0	3	0	0	51.56	62.91	79.63
000506	2016	中润资源	2	0.21916	0.250569	0.874652	69.86	0.511496	0.511248	0.139107	0.0164066	3.66862	0.146138	0.333333	0.968238	1	1	1	2	1	0	50	72.95	77.14
000506	2017	中润资源	2	1.34382	0.843345	1.59345	70.27	0.57663	-0.354428	0.222216	0.0253828	3.26359	-0.328779	0.333333	0.832606	1	0	1	1	1	0	47.74	80.71	73.38
000506	2018	中润资源	2	1.42938	1.49042	0.959045	64.71	0.559942	0.938093	0.223739	0.0162482	1.54643	-0.565341	0.333333	0.595427	1	1	1	2	1	0	48.5	77.91	62.72
000506	2019	中润资源	2	5.83509	7.63293	0.764462	62.13	0.582766	1.61854	0.20376	0.0360913	1.60302	0.070633	0.428571	0.699681	1	1	1	2	1	0	47.26	74.35	60.22
000506	2020	中润资源	2	0.0655007	0.0586184	1.11741	57.37	0.753075	0.414382	0.202784	0.0398009	1.71253	-0.166667	0.375	0.712643	0	0	1	2	1	0	48.2	68.77	53.33
000506	2021	中润资源	2	1.81321	1.82805	0.991883	59.37	0.762127	1.13252	0.254662	0.00989332	2.5282	0.3375	0.333333	0.567956	0	1	1	2	1	0	48.2	75.77	52.58
000509	2015	华塑控股	3	0.801275	0.737042	1.08715	56.71	0.899671	0.550097	0.20829	0.182145	8.73247	0.776859	0.333333	0.376823	0	0	0	3	1	0	52.45	53.04	57.79
000509	2016	华塑控股	3	12.368	0.624194	4.43647	61.6	0.899671	-0.669384	0.0593062	0.206288	8.73247	-0.074419	0.333333	0.365382	1	0	0	3	1	0	49.08	53.04	73.76
000509	2018	华塑控股	3	0.0515677	0.0144127	3.57794	62.88	0.899671	-0.083521	0.0507918	0.155958	8.73247	-0.558823	0.4	0.356253	1	0	0	3	1	0	48.19	61.18	71.53
000509	2019	华塑控股	3	0.567237	5.87218	0.342233	56.71	0.899671	0.423172	0.0929173	0.176887	8.73247	-0.111111	0.428571	0.311238	0	0	0	3	1	0	48.19	55.39	44.95
000510	2012	金路集团	3	1.04601	0.990361	1.05619	73.29	0.509003	-0.085919	0.595248	0.147245	2.03366	0.145129	0.333333	1.51728	1	1	0	2	1	0	62.07	72.67	79.44
000510	2013	金路集团	3	0.501846	0.236577	2.12128	70.19	0.48871	0.415677	0.681309	0.0447609	2.25117	-0.074653	0.333333	1.54281	0	0	0	3	1	0	54.3	63.77	82.64
000510	2014	金路集团	3	1.40551	2.07715	0.676654	69.14	0.559173	-0.002827	0.626613	0.0833623	2.40977	0.028143	0.375	1.90815	0	0	0	1	1	0	54.3	63.63	80.44
000510	2017	金路集团	3	3.68821	2.95975	1.24612	56.71	0.416092	0.120662	0.601691	0.0866156	3.70991	-0.277187	0.333333	1.35138	1	0	0	1	1	0	55.68	48.7	47.11
000510	2018	金路集团	3	0.0294678	0.0482196	0.611118	60.14	0.35626	-0.288695	0.577408	0.0359562	1.87404	-0.552125	0.333333	1.29733	1	0	0	2	1	0	60.09	62.5	58.58
000510	2019	新金路	3	3.04186	4.89637	0.621248	67.77	0.347894	0.010916	0.500162	0.0569789	1.83113	0.058524	0.375	1.19927	1	1	0	2	1	0	55.68	70.01	72.43
000510	2020	新金路	3	0.151106	0.119078	1.26897	68.42	0.39717	0.093346	0.513635	0.0824324	1.86896	0.122596	0.375	1.55708	1	1	0	2	1	0	55.68	71.37	72.94
000510	2021	新金路	3	1.31274	1.27698	1.028	70.77	0.374023	0.349411	0.453092	0.448646	1.95063	0.265525	0.333333	1.65579	0	1	0	3	1	0	55.47	71.64	78
000513	2012	丽珠集团	3	0.0630368	0.088454	0.71265	72.56	0.435524	0.010248	0.200095	0.20921	1.9933	0.734164	0.333333	1.04966	1	1	0	2	1	1	55.82	70.82	82.28
000513	2013	丽珠集团	3	0.0374893	0.0295419	1.26902	74.52	0.451033	0.293365	0.301083	0.114366	1.82639	0.126664	0.454545	1.04476	1	1	0	1	1	1	63.04	68.47	84.45
000513	2014	丽珠集团	3	40.0506	34.2563	1.16914	74.42	0.440964	-0.045359	0.403085	0.0971043	1.86698	0.291191	0.454545	0.851551	0	1	0	1	1	1	63.04	65.84	86.01
000513	2015	丽珠集团	3	0.116094	0.267923	0.43331	68.21	0.404534	-0.021202	0.411482	0.0949662	2.29563	0.512511	0.454545	0.838652	0	1	0	2	1	1	58.64	72.04	70.51
000513	2016	丽珠集团	3	18.9041	16.8684	1.12068	70.55	0.325153	-0.005994	0.317304	0.195828	1.95849	0.048164	0.454545	0.914204	0	1	0	2	1	1	61.47	68.96	76.25
000513	2017	丽珠集团	3	0.111972	0.0384182	2.91455	75.05	0.293382	-0.105814	0.208911	0.465537	2.01009	0.463027	0.5	0.872346	0	1	0	1	1	1	59.34	74.11	83.7
000513	2018	丽珠集团	3	0.386426	0.352184	1.09723	67.44	0.326166	-0.113106	0.184522	0.491113	1.23149	-0.491983	0.5	0.850257	0	1	0	1	1	1	63.74	48.02	82.42
000513	2019	丽珠集团	3	97.402	115.948	0.840047	71.35	0.317149	-0.112923	0.175791	0.492543	1.68135	0.805781	0.5	0.905277	0	1	0	2	1	1	58.19	64.9	82.42
000513	2020	丽珠集团	3	0.00351973	0.00296299	1.1879	78.63	0.337565	-0.083173	0.160415	0.483325	1.76619	0.236737	0.454545	0.883708	0	1	0	2	1	1	65.53	73.77	88.59
000513	2021	丽珠集团	3	24.0462	30.3244	0.792965	80.58	0.360313	0.14671	0.164033	2.48664	1.67448	0.018748	0.454545	0.93338	0	1	0	2	1	0	68.6	78.98	87.78
000518	2013	四环生物	3	0.150679	0.0830895	1.81345	73.76	0.111607	-0.120698	0.254815	0.169907	4.24186	-0.147287	0.333333	1.46572	0	1	0	1	1	0	56.03	73.4	83.05
000518	2014	四环生物	3	0.308928	0.212994	1.45041	68.4	0.117947	0.065301	0.30759	0.0340048	7.02699	0.663636	0.4	2.41511	0	0	0	2	1	0	57.61	64	76.89
000518	2015	四环生物	3	2.33679	2.76355	0.845573	71.17	0.270619	-0.076635	0.313881	0.0237926	8.73247	0.29326	0.333333	2.34634	0	0	0	3	1	0	52.66	64	85.45
000518	2016	四环生物	3	0.728198	0.686908	1.06011	69.21	0.399331	0.222868	0.234741	0.0638417	8.73247	0.250704	0.4	2.25794	1	0	0	2	1	0	50.87	73.4	75.76
000518	2017	四环生物	3	2.74805	2.11952	1.29654	64.74	0.274877	-0.329964	0.0787612	0.0437174	7.83373	-0.22973	0.5	1.74837	0	0	0	3	1	0	48.19	67.7	71.2
000518	2018	四环生物	3	0.548751	0.671846	0.816781	66.97	0.305737	0.13527	0.0899176	0.0425863	4.15313	-0.494152	0.5	1.74837	0	0	0	2	1	0	48.19	61.64	80.14
000518	2019	四环生物	3	6.10533	7.48158	0.816048	62.41	0.278996	0.181434	0.0883683	0.0579592	4.35971	0.049133	0.5	1.50094	0	0	0	2	1	0	48.19	73.4	62.25
000518	2020	四环生物	3	0.222293	0.100013	2.22265	61.7	0.168336	0.281214	0.0871327	0.0662753	6.56774	0.410468	0.5	1.49628	0	0	0	2	1	0	48.19	71.05	62.29
000518	2021	四环生物	3	0.941068	1.29685	0.725659	59.24	0.190834	-0.305575	0.0721615	0.656427	4.86639	-0.291016	0.5	1.70511	0	1	0	2	1	0	49.77	61.64	62.44
000519	2012	江南红箭	3	16.3321	145.36	0.342233	66.66	0.252177	0.466874	0.275429	0.0375463	5.02908	0.679378	0.428571	0.601692	1	0	0	3	0	0	51.08	57.74	80.62
000519	2013	江南红箭	3	0.00258022	0.0014432	4.43647	70.14	0.266653	-0.515121	0.302945	0.274104	1.29662	0.055509	0.333333	0.549992	0	0	0	1	0	0	55.82	57.74	85.81
000519	2014	江南红箭	3	124.407	76.549	1.6252	74.1	0.0643666	0.226857	0.0331902	0.0110393	0.855076	0.061355	0.333333	0.489273	0	1	0	3	0	0	63.04	66.15	85.09
000519	2015	江南红箭	3	0.803052	1.0687	0.751428	73.14	0.192024	-0.071914	0.349322	0.0703102	2.15014	0.789262	0.333333	0.479875	0	1	0	3	0	0	58.64	68.83	83.46
000519	2017	中兵红箭	3	83.7771	38.6022	2.17027	69.36	0.226262	1.20563	0.250214	0.22905	1.2688	-0.338926	0.375	1.14515	1	0	0	2	0	1	55.17	70.95	75.54
000519	2018	中兵红箭	3	0.0455301	0.0551074	0.826207	63.95	0.245685	0.854057	0.213153	0.300493	1.04855	-0.361421	0.333333	1.14515	1	1	0	2	0	1	52	66.07	68.61
000519	2019	中兵红箭	3	22.9825	18.1046	1.26942	61.49	0.256386	0.649037	0.200391	0.350074	1.14739	0.217982	0.333333	1.03072	1	1	0	3	0	1	56.51	67.56	59.94
000519	2020	中兵红箭	3	0.255266	0.170111	1.50058	68.08	0.29993	0.618509	0.205953	0.436598	1.44645	0.321578	0.375	1.44147	1	1	0	2	0	1	60.37	73.13	68.61
000519	2021	中兵红箭	3	28.1387	11.2039	2.51152	70.2	0.357772	0.162563	0.198792	2.27147	3.00324	1.66168	0.444444	1.5645	1	1	0	1	0	0	59.34	72.27	74.35
000521	2012	美菱电器	3	750.223	465.321	2.2871	79.2	0.621935	-0.214998	0.157731	0.215734	0.969775	0.038618	0.444444	0.717378	1	0	0	3	0	0	70.52	78.66	83.99
000521	2013	美菱电器	3	0.133651	0.195201	0.684684	76.96	0.623602	-0.207444	0.133622	0.262713	1.03608	0.321504	0.444444	0.678433	0	0	0	1	0	0	70.52	75.85	81
000521	2014	美菱电器	3	0.225278	0.126965	1.77433	73.18	0.61834	-0.18928	0.135838	0.293692	1.12478	0.336427	0.333333	0.679559	0	0	0	3	0	0	70.52	69.25	77.19
000521	2015	美菱电器	3	21.9366	20.2572	1.0829	76.09	0.622796	0.053714	0.134657	0.226479	1.18613	0.127396	0.333333	0.553017	0	0	0	2	0	0	68.94	78.66	78.01
000521	2016	美菱电器	3	0.413575	0.230069	1.79761	74.4	0.586964	-0.192011	0.0962692	0.318695	1.08185	-0.042077	0.333333	0.512202	0	0	0	1	0	0	67.36	75.85	77.01
000521	2017	美菱电器	3	50.8856	77.6498	0.655323	73.22	0.676899	-0.223765	0.0901811	0.318877	0.989368	-0.260015	0.333333	0.536613	0	1	0	1	0	0	66.95	71.14	77.83
000521	2018	长虹美菱	3	0.0103211	0.00494515	2.08712	70.75	0.66999	0.066492	0.111424	0.288183	0.870803	-0.406681	0.333333	0.436396	0	1	0	2	0	0	62.66	69.34	75.82
000521	2019	长虹美菱	3	100.368	137.443	0.730253	69.12	0.640058	-0.101247	0.153537	0.379223	0.876621	0.178043	0.333333	0.404095	0	1	0	3	0	0	62.66	75.42	68.16
000521	2020	长虹美菱	3	0.0157875	0.00911982	1.73111	69.38	0.69186	-0.116112	0.148532	0.399018	1.04264	0.796406	0.333333	0.414148	0	1	0	3	0	0	62.66	70.72	71.91
000521	2021	长虹美菱	3	0.465712	0.614752	0.75756	68.75	0.671189	0.171881	0.151616	2.53577	0.905926	-0.386116	0.333333	0.405596	0	1	0	1	0	0	69.95	80.87	59.97
000523	2012	广州浪奇	3	3.71161	4.99026	0.743771	74.98	0.449016	-0.014657	0.0714346	0.136202	1.76685	0.048077	0.428571	0.173071	0	1	0	3	1	0	67.32	66.47	84.63
000523	2013	广州浪奇	3	0.505418	0.200787	2.51718	76.89	0.58191	0.958617	0.197827	0.0784952	2.22587	0.696668	0.428571	0.133268	0	1	0	1	1	0	67.32	72.67	84.63
000523	2014	广州浪奇	3	3.59212	7.61494	0.47172	73.24	0.642641	0.106792	0.151932	0.0293075	2.11447	0.082571	0.428571	0.150195	0	1	0	1	1	0	67.32	63.26	82.99
000523	2015	广州浪奇	3	0.158093	0.0772991	2.04521	73.55	0.68796	0.383997	0.126531	0.0246715	2.5914	0.51581	0.428571	0.204978	1	1	0	3	1	0	67.32	64.26	82.99
000523	2016	广州浪奇	3	3.12749	1.47027	2.12715	75	0.571952	0.451263	0.111213	0.0411182	1.8494	-0.245451	0.428571	0.687518	0	1	0	3	1	0	67.32	68.96	82.99
000523	2017	广州浪奇	3	0.195728	0.499084	0.392175	75.71	0.617673	0.186596	0.0909443	0.059099	1.40766	-0.30141	0.428571	0.685907	0	0	0	1	1	0	71.97	68.96	82.17
000523	2018	广州浪奇	3	4.57467	3.66011	1.24987	73.13	0.73211	0.06871	0.0587614	0.0641543	1.07071	-0.399429	0.428571	0.60755	0	1	0	1	1	0	73.55	70.32	74.81
000523	2019	广州浪奇	3	0.373433	0.383253	0.974377	69.05	0.785858	-0.007278	0.0660529	0.0844414	1.30848	0.882884	0.428571	0.536595	0	1	0	1	1	0	73.55	65.61	69.07
000523	2020	广州浪奇	3	19.2631	10.9752	1.75515	74.01	0.899671	-0.669384	0.172178	0.181802	2.9057	-0.447596	0.428571	0.572424	1	1	0	3	1	0	71.97	70.95	77.12
000525	2012	红太阳	3	0.375109	0.708867	0.529167	72.28	0.650526	0.470316	0.192874	0.0906688	1.16586	-0.15156	0.333333	0.4478	0	1	0	1	1	0	66.3	81.01	69.45
000525	2013	红太阳	3	7.45216	5.91985	1.25884	74.59	0.654953	0.454396	0.244804	0.0700794	1.21653	0.279424	0.333333	0.402138	0	1	0	2	1	0	66.3	82.73	73.32
000525	2014	红太阳	3	0.939106	0.745638	1.25947	72.71	0.630683	0.098196	0.276525	0.0575082	1.38009	0.061773	0.333333	0.413954	0	1	0	2	1	0	66.3	80.38	70.81
000525	2015	红太阳	3	0.114984	0.127889	0.899088	73.24	0.518339	-0.669384	0.386228	0.0456363	1.55693	0.074876	0.333333	0.46459	0	1	0	1	1	0	66.3	74.82	75.73
000525	2016	红太阳	3	16.6041	11.5312	1.43993	69.9	0.540696	-0.508074	0.292324	0.0479079	1.42621	0.057517	0.333333	0.366152	0	1	0	1	1	0	52.02	71.83	77.72
000525	2017	红太阳	3	0.960022	0.492037	1.95112	71.49	0.548565	0.076256	0.332054	0.0926885	1.44088	0.190013	0.333333	0.296325	0	1	0	2	1	0	53.41	77.17	76.9
000525	2018	红太阳	3	0.305381	0.177221	1.72316	77.37	0.644051	0.271222	0.291391	0.0200852	1.21953	-0.282567	0.333333	0.296325	0	1	0	2	1	0	64.78	89.36	75.72
000525	2019	红太阳	3	2.72386	4.91162	0.554575	74.2	0.670422	-0.668885	0.261447	0.0095861	1.07971	-0.299029	0.333333	0.287308	1	1	0	2	1	0	68.36	86.38	68.98
000525	2020	红太阳	3	0.0630262	0.0579704	1.08721	62.78	0.64406	0.088887	0.318445	0.0095861	0.94902	-0.377572	0.333333	0.244663	1	1	0	3	1	0	71.93	79.95	46.52
000528	2012	柳工	3	57.7244	61.0114	0.946125	78.09	0.586932	0.040721	0.116102	0.157087	1.08454	-0.122344	0.333333	0.193957	1	1	0	2	0	1	64.67	82.73	81.82
000528	2013	柳工	3	6.75744	5.09598	1.32603	78.5	0.577607	0.255041	0.138792	0.188306	0.901597	-0.342605	0.333333	0.12432	1	1	0	1	0	1	63.49	78.81	85.96
000528	2014	柳工	3	0.00182728	0.0014432	1.01665	79.65	0.561288	0.089243	0.12417	0.188152	1.24175	1.06152	0.333333	0.101822	0	1	0	2	0	1	68.87	77.24	86.78
000528	2015	柳工	3	155.483	199.741	0.778426	78.96	0.563075	0.182831	0.119097	0.209059	1.02069	-0.33502	0.363636	0.20724	0	1	0	1	0	1	67.08	74.89	87.78
000528	2016	柳工	3	0.0179842	0.0258563	0.695546	77.44	0.570183	0.414874	0.119838	0.227814	0.969793	-0.104394	0.363636	0.222551	0	1	0	2	0	1	65.5	72.38	86.96
000528	2017	柳工	3	148.376	48.7155	3.04577	78.38	0.579048	0.182822	0.114266	0.174089	1.02222	0.181247	0.363636	0.177883	0	1	0	2	0	1	61.84	78.17	86.96
000528	2018	柳工	3	0.0657912	0.0550476	1.19517	83.57	0.614775	0.244583	0.104009	0.143694	0.95353	-0.061242	0.363636	0.211967	0	1	0	3	0	1	64.26	94.36	86.14
000528	2019	柳工	3	50.4941	28.689	1.76005	83.94	0.637307	0.212857	0.0964551	0.172744	0.980499	0.169155	0.363636	0.216277	0	1	0	3	0	1	62.87	94.21	87.78
000528	2020	柳工	3	0.00182728	0.0014432	1.38308	84.18	0.649732	0.137721	0.0902123	0.176881	0.969404	0.085258	0.363636	0.19697	0	1	0	2	0	1	70.21	91.86	86.14
000528	2021	柳工	3	70.3206	106.521	0.660156	82.42	0.600767	0.247719	0.106397	1.3566	0.882702	0.084589	0.363636	0.195737	0	1	0	2	0	0	63.23	91.43	86.14
000529	2012	广弘控股	3	0.120562	0.210401	0.573012	74.5	0.298454	0.477055	0.158063	0.363356	3.5122	0.072555	0.333333	0.124301	0	0	0	3	0	0	57.82	71.41	85.09
000529	2013	广弘控股	3	23.1179	16.4184	1.40805	74.6	0.293831	0.284947	0.149313	0.327442	3.19655	-0.025	0.333333	0.108058	0	0	0	1	0	0	59.4	70.55	85.09
000529	2014	广弘控股	3	0.186429	0.107872	1.72824	74	0.270361	-0.007228	0.122239	0.477085	3.76835	0.361991	0.375	0.111198	1	0	0	1	0	0	56.03	69.69	86.09
000529	2015	广弘控股	3	28.3775	43.8964	0.646464	73.45	0.208073	-0.106146	0.119302	0.469976	4.94864	0.336656	0.333333	0.101866	0	0	0	3	0	0	54.45	65.84	88.29
000529	2016	广弘控股	3	0.171406	0.135199	1.2678	71.88	0.214726	0.313949	0.111106	0.274643	4.45162	-0.022369	0.333333	0.0946293	0	0	0	2	0	0	50.87	68.19	85.09
000529	2017	广弘控股	3	1.76554	1.41719	1.24581	72.76	0.291799	0.962968	0.0830091	0.555763	2.19986	-0.422614	0.375	0.103324	0	0	0	3	0	0	51.56	69.05	86.09
000529	2018	广弘控股	3	0.244601	0.183371	1.33391	73.82	0.256164	0.857515	0.082525	0.544773	1.48479	-0.331238	0.375	0.0976873	0	0	0	2	0	0	56.94	71.64	83.91
000529	2019	广弘控股	3	0.359296	0.530398	0.677408	72.24	0.301763	0.838093	0.0643107	0.548067	1.83885	0.546708	0.375	0.109275	0	0	0	3	0	0	40.86	78.69	83.91
000529	2020	广弘控股	3	1.0854	1.21812	0.891046	69.65	0.452043	0.640337	0.0416042	0.606795	1.50076	0.002822	0.333333	0.111675	0	1	0	1	0	0	46.42	67.56	82.91
000529	2021	广弘控股	3	5.62463	8.73061	0.644242	64.24	0.486451	0.071595	0.0420138	2.97478	1.26086	-0.051868	0.375	0.1332	0	0	0	1	0	0	39.07	71.18	72.42
000530	2012	大冷股份	3	1.81887	1.73572	1.0479	72.46	0.349769	-0.125816	0.137878	0.179021	1.03995	-0.124034	0.333333	0.533455	0	0	0	3	0	1	55.88	71.68	81.46
000530	2013	大冷股份	3	0.0649544	0.0732503	0.886747	72.6	0.322938	-0.125787	0.133203	0.169287	1.32238	0.52128	0.333333	0.682095	0	1	0	3	0	1	57.67	67.51	83.66
000530	2014	大冷股份	3	38.1499	20.9046	1.82495	72.58	0.324261	-0.31386	0.135659	0.15572	1.38471	0.153555	0.333333	0.587491	0	1	0	3	0	1	59.86	63.74	85.04
000530	2015	大冷股份	3	0.0514276	0.0630796	0.815281	74.79	0.335244	-0.151194	0.110204	0.0543109	1.6202	0.661174	0.333333	0.714799	0	1	0	1	0	1	61.65	65.09	88.03
000530	2016	大冷股份	3	4.93601	4.27462	1.15473	72.28	0.334328	0.121505	0.102222	0.131584	1.38991	-0.136063	0.333333	0.726633	0	1	0	1	0	1	58.5	64.09	84.84
000530	2017	大冷股份	3	0.0658485	0.0248177	2.65329	77.87	0.378105	0.335318	0.158529	0.0648964	1.08843	-0.31207	0.333333	0.602984	0	1	0	1	0	1	67.11	76.91	84.02
000530	2018	大冷股份	3	21.2662	25.1156	0.846731	73.12	0.378905	-0.057125	0.171202	0.0547213	0.855076	-0.364519	0.333333	0.519302	0	1	0	1	0	1	58.58	69.99	82.65
000530	2019	大冷股份	3	0.22966	0.153427	1.49686	69.96	0.374875	0.003984	0.17961	0.0545701	0.889845	0.200834	0.333333	0.519924	0	1	0	3	0	1	58.58	69.86	75.85
000530	2020	冰山冷热	3	8.58633	3.87252	2.21725	71.98	0.392913	-0.155793	0.156849	0.0554386	0.970879	0.246694	0.333333	0.525657	0	1	0	3	0	1	58.58	67.5	81.83
000530	2021	冰山冷热	3	0.0672077	0.101958	0.659168	75.87	0.468318	0.209545	0.149139	0.513177	1.124	0.16972	0.4	0.517057	0	1	0	3	0	0	61.67	74.82	83.83
000531	2012	穗恒运A	4	0.969745	0.572288	1.6945	76.48	0.6875	-0.038977	0.426678	0.150032	1.23027	0.914764	0.363636	1.45153	1	1	1	2	0	0	59.77	78.29	83.4
000531	2013	穗恒运A	4	0.00652926	0.00944576	0.691237	73.64	0.67673	0.542353	0.38177	0.168054	1.16749	-0.021911	0.363636	1.45153	0	1	1	2	0	0	59.77	69.63	82.65
000531	2014	穗恒运A	4	16.5638	15.6594	1.05775	74.32	0.535875	-0.350569	0.412337	0.188536	1.761	1.27419	0.363636	1.56006	0	1	1	2	0	0	61.13	69.63	83.4
000531	2015	穗恒运A	4	4.18644	3.42962	1.22067	75.63	0.52846	-0.191483	0.359964	0.124726	1.53902	-0.064886	0.363636	1.34053	0	0	1	2	0	0	59.77	76.57	82.65
000531	2017	穗恒运A	4	0.115341	0.0376413	3.06421	74.36	0.541766	0.057565	0.329862	0.125691	1.13385	-0.289042	0.4	1.41566	0	1	1	2	0	0	57.25	75.46	81.89
000531	2018	穗恒运A	4	12.6129	12.619	0.999522	75.62	0.588476	-0.101765	0.272426	0.234059	0.924901	-0.350399	0.363636	1.41566	0	1	1	1	0	0	60.17	78.34	81.38
000531	2019	穗恒运A	4	0.0612326	0.0698129	0.877095	76.67	0.602805	0.128018	0.257365	0.276071	1.00756	0.400453	0.4	1.41566	0	1	1	1	0	0	62.1	78.34	82.65
000531	2020	穗恒运A	4	0.00904264	0.00800398	1.12977	76.64	0.567491	-0.156835	0.19135	0.210743	1.05092	0.413781	0.4	1.41566	0	1	1	2	0	0	62.1	75.46	84.3
000531	2021	穗恒运A	4	362.85	658.616	0.550928	76.57	0.634022	0.134662	0.208169	0.798452	1.03436	0.003131	0.4	0.630428	0	1	1	1	0	0	61.53	77.18	83.4
000533	2015	万家乐	3	2.60896	3.33265	0.782849	71.1	0.49158	0.319016	0.0376546	0.0587615	2.16984	0.713273	0.363636	0.659282	1	1	0	2	0	0	58.51	72.17	76.81
000533	2016	万家乐	3	1.46631	0.846668	1.73186	71.6	0.367516	0.388173	0.0712644	0.10086	3.06726	0.259332	0.363636	1.38408	0	0	0	3	0	0	60.09	66.12	81.18
000533	2017	万家乐	3	0.572575	0.562538	1.01784	69.12	0.500873	0.37402	0.0525229	0.0453492	2.16805	-0.169476	0.375	1.57928	0	0	0	1	0	0	55.33	62.91	80.36
000533	2018	万家乐	3	1.06479	0.887206	1.20017	69.29	0.622565	-0.669384	0.0895635	0.0539624	1.32163	-0.565341	0.333333	1.45977	0	0	0	1	0	0	60.3	59.56	80.45
000533	2019	顺钠股份	3	2.20014	2.57832	0.853323	57.79	0.630724	0.078498	0.0879812	0.074633	1.42884	0.086957	0.333333	1.47799	0	1	0	3	0	0	56.93	59.56	57.04
000533	2020	顺钠股份	3	13.9599	6.24148	2.23663	60.93	0.610891	-0.034408	0.0803207	0.0578707	1.46602	0.105454	0.333333	1.47799	0	0	0	2	0	0	58.1	62.91	61.05
000533	2021	顺钠股份	3	0.12988	0.127033	1.02242	64.13	0.657768	-0.012818	0.0779968	0.469306	2.01331	0.542763	0.333333	1.44581	0	1	0	2	0	0	56.53	62.91	68.84
000534	2020	万泽股份	3	11.1146	5.07308	2.19089	60.05	0.53347	0.27821	0.24921	0.181315	3.69674	0.479028	0.375	0.408264	0	0	0	1	1	0	51.77	70.82	57.01
000534	2021	万泽股份	3	0.686541	0.539178	1.27331	66.45	0.480749	0.18766	0.293849	0.50899	4.64942	0.316155	0.375	0.315701	0	0	0	2	1	0	51.77	68.7	72.43
000536	2012	华映科技	3	1.4691	1.47939	0.993048	71.76	0.437781	-0.234216	0.307613	0.19035	1.3677	0.496872	0.555556	0.183671	1	1	0	2	0	1	62.9	62.57	82.49
000536	2013	华映科技	3	0.667267	0.548179	1.21724	71.49	0.619171	-0.49688	0.18295	0.174594	1.38582	0.407553	0.555556	0.147156	1	1	0	1	0	1	62.9	61.25	82.79
000536	2014	华映科技	3	0.0113993	0.0129633	0.879349	73.55	0.617403	0.182029	0.203601	0.259133	1.25601	-0.151705	0.428571	0.131658	1	1	0	2	0	1	61.11	76.54	77.87
000536	2015	华映科技	3	4.21712	6.12569	0.688432	69.7	0.663016	-0.184695	0.21542	0.261939	1.30134	-0.066498	0.555556	0.0932081	1	1	0	2	0	1	59.53	65.28	77.87
000536	2016	华映科技	3	13.0041	5.94805	2.18628	74.05	0.309024	0.161103	0.0919759	0.340341	1.31579	0.035957	0.555556	1.22595	1	1	0	1	0	1	65.72	71.98	79.69
000536	2017	华映科技	3	0.0527738	0.0237028	2.22648	69.53	0.389247	0.08573	0.32178	0.201117	1.0285	-0.467259	0.571429	1.32927	1	1	0	1	0	1	63.74	57.9	80.33
000536	2018	华映科技	3	28.1096	22.9072	1.22711	66.29	0.605061	-0.346012	0.526965	0.132504	0.910202	-0.565341	0.571429	1.29989	1	1	0	1	0	1	57.54	56.55	77.33
000536	2019	华映科技	3	2.14909	3.8338	0.560565	56.98	0.661928	-0.150687	0.578187	0.0174521	1.17244	0.44385	0.571429	1.3511	1	1	0	1	0	1	60.37	63.6	50.79
000538	2012	云南白药	3	1.7581	1.0581	1.66156	72.04	0.341024	0.196746	0.117366	0.162072	4.76797	0.286581	0.363636	0.575502	1	1	0	2	1	1	57.61	66.98	82.82
000538	2013	云南白药	3	0.0363834	0.0289193	1.2581	72.76	0.299057	0.180013	0.0985774	0.161708	5.79604	0.507897	0.363636	0.572809	1	1	0	3	1	1	55.82	70.68	82.82
000538	2014	云南白药	3	213.182	147.425	1.44604	78.48	0.308801	0.172006	0.101104	0.123855	4.33311	-0.065891	0.363636	0.536608	0	1	0	3	1	1	61.81	77.33	87.78
000538	2015	云南白药	3	0.00205969	0.00208384	0.988411	73.49	0.298748	0.175922	0.0850251	0.13699	4.21903	0.157821	0.333333	0.644788	0	1	0	1	1	1	54.24	73.03	83.63
000538	2016	云南白药	3	0.935521	0.847207	1.10424	79.84	0.355604	0.049305	0.0724914	0.0760866	3.58102	0.058713	0.363636	0.641305	0	1	0	3	1	1	61.26	82.14	87.78
000538	2017	云南白药	3	3.8068	3.03864	1.2528	77.48	0.345081	0.042886	0.0630041	0.0634392	4.17157	0.348733	0.363636	0.707044	0	1	0	2	1	1	66.57	74.63	84.96
000538	2018	云南白药	3	3.19706	2.17088	1.4727	76.46	0.344171	0.034737	0.0564657	0.0628827	2.87964	-0.262581	0.363636	0.730052	0	1	0	2	1	1	61.41	72.28	86.96
000538	2019	云南白药	3	9.51484	12.009	0.792307	74.41	0.232755	0.034809	0.04045	0.248584	1.72276	0.241624	0.333333	1.82655	1	1	0	3	1	1	61.2	73.63	81.69
000538	2020	云南白药	3	4.88529	8.38366	0.582716	69.74	0.305607	0.044338	0.0560815	0.258563	1.91147	0.314327	0.333333	1.81374	1	1	0	3	1	1	53.35	71.77	76.73
000538	2021	云南白药	3	0.0145982	0.0146898	0.993763	77.63	0.265026	0.110899	0.056813	2.97478	1.86512	-0.049101	0.444444	1.73729	1	1	0	3	1	0	64.78	75.41	85.67
000539	2012	粤电力A	4	112.605	158.025	0.712578	77.47	0.665573	3.601	0.585145	0.0428239	1.01506	0.131177	0.333333	0.0789496	1	1	1	2	0	1	67.95	71.1	85.79
000539	2013	粤电力A	4	0.00610184	0.00405804	1.50364	74.99	0.623187	-0.097907	0.611378	0.0644493	0.943839	-0.185452	0.333333	0.0786766	0	1	1	2	0	1	67.95	62.45	85.79
000539	2014	粤电力A	4	12.29	11.9425	1.02909	80.45	0.597825	-0.184176	0.566902	0.0655466	1.03129	0.723882	0.333333	0.0772851	0	1	1	2	0	1	69.31	79.14	86.55
000539	2015	粤电力A	4	0.221793	0.251089	0.883327	79.15	0.57978	-0.109238	0.616382	0.0726837	1.04022	0.142441	0.375	0.110007	0	1	1	2	0	1	67.38	73.37	88.2
000539	2016	粤电力A	4	0.469359	0.233333	2.01155	78.78	0.584921	0.005074	0.591631	0.0733601	0.963891	-0.243094	0.352941	0.106889	0	1	1	2	0	1	67.38	73.37	87.44
000539	2017	粤电力A	4	3.3713	5.09168	0.662119	79.36	0.581694	-0.110725	0.577351	0.070367	0.937099	-0.080335	0.333333	0.112728	0	1	1	2	0	1	69.52	75.15	86.55
000539	2018	粤电力A	4	1.4352	1.07774	1.33167	80.29	0.57019	-0.086154	0.561268	0.0759636	0.912862	-0.02121	0.333333	0.110646	0	1	1	2	0	1	66.41	80.92	86.55
000539	2019	粤电力A	4	0.122016	0.0979782	1.24533	80.64	0.546989	-0.093303	0.510861	0.067305	0.872236	-0.102057	0.333333	0.11067	0	1	1	2	0	1	63.5	84.47	86.55
000539	2020	粤电力A	4	4.92565	5.22909	0.941972	73.56	0.584238	-0.100833	0.548968	0.0670416	0.868008	-0.020356	0.333333	0.113798	0	1	1	2	0	1	56.68	70.8	83.27
000539	2021	粤电力A	4	20.6021	15.5853	1.32189	81.18	0.713438	0.559078	0.498315	0.140897	0.969103	0.636182	0.4	0.0870006	0	1	1	1	0	0	64.26	82.76	88.33
000541	2012	佛山照明	3	0.187512	0.226178	0.82905	60.02	0.130811	0.171467	0.156352	0.285781	1.71644	-0.296552	0.375	1.04249	1	0	0	2	0	1	74.86	62.76	50.59
000541	2013	佛山照明	3	5.17024	3.39062	1.52487	62.34	0.132906	-0.072649	0.140122	0.266074	1.80848	0.086872	0.333333	1.04729	0	1	0	3	0	1	69.08	67.66	55.31
000541	2014	佛山照明	3	0.0342925	0.0272731	1.25737	72.89	0.171864	-0.123641	0.123978	0.264859	2.54101	0.506224	0.333333	1.10868	0	1	0	3	0	1	69.08	80.97	69.38
000541	2015	佛山照明	3	4.89304	4.55621	1.07393	75.27	0.163774	-0.090288	0.0800947	0.154349	3.18668	1.14484	0.333333	1.54219	0	1	0	2	0	1	69.08	73.69	79.49
000541	2016	佛山照明	3	71.2358	74.3309	0.95836	74.87	0.179453	-0.034457	0.0731139	0.242499	2.01774	-0.409989	0.333333	1.69183	0	1	0	3	0	1	67.5	65.28	85.09
000541	2017	佛山照明	3	0.0191076	0.0135175	1.41355	78.14	0.15437	-0.082469	0.0851897	0.100459	2.00035	-0.022589	0.333333	1.69183	0	1	0	3	0	1	67.1	76.17	85.09
000541	2018	佛山照明	3	2.46378	2.7976	0.880676	77.77	0.223124	0.11661	0.0916413	0.142316	1.39223	-0.355032	0.333333	1.69183	0	1	0	3	0	1	73.12	72.85	83.46
000541	2019	佛山照明	3	7.67321	6.32102	1.21392	77.87	0.205303	0.185135	0.101994	0.170008	1.18848	-0.027936	0.333333	1.69183	0	1	0	3	0	1	73.12	75.2	82.09
000541	2020	佛山照明	3	9.2097	3.90182	2.36036	71.25	0.259076	0.143487	0.0804884	0.102793	1.14657	0.310408	0.333333	1.99051	0	1	0	2	0	1	61.59	68.14	78.27
000541	2021	佛山照明	3	0.0642964	0.0310512	2.07066	75.43	0.35292	0.274446	0.136405	0.86094	1.06034	-0.073185	0.333333	2.06024	0	1	0	3	0	0	70.09	74.07	79.09
000543	2012	皖能电力	4	12.4913	8.61449	1.45003	69.99	0.670248	-0.037976	0.660296	0.0279637	1.0133	0.517023	0.333333	0.173488	1	0	1	1	0	0	57.27	66.13	78.35
000543	2013	皖能电力	4	1.15554	0.775352	1.49035	72.11	0.543037	0.019146	0.670837	0.0446369	0.917426	-0.060703	0.333333	0.396276	1	1	1	2	0	0	59.77	63.25	83.27
000543	2014	皖能电力	4	0.0473409	0.0394496	1.20004	73.77	0.455475	-0.108575	0.60535	0.0207965	1.04272	0.883547	0.375	0.256376	1	0	1	2	0	0	55.91	71.9	83.4
000543	2015	皖能电力	4	26.8903	33.577	0.800856	72.7	0.424879	-0.103422	0.576413	0.0277242	1.08819	0.135928	0.333333	0.17942	1	1	1	3	0	1	57.27	67.3	83.27
000543	2016	皖能电力	4	0.015105	0.0059631	2.53308	72	0.450682	0.119208	0.458883	0.0406291	0.953714	-0.063731	0.333333	0.171512	1	1	1	2	0	1	57.27	66.13	82.51
000543	2017	皖能电力	4	5.32526	9.57435	0.5562	73.96	0.480776	0.166375	0.522546	0.0329957	0.855076	-0.334694	0.333333	0.175937	1	0	1	1	0	1	59.98	70.8	82.51
000543	2018	皖能电力	4	2.2138	1.77303	1.2486	73.32	0.501899	0.059301	0.608318	0.0518544	0.855076	-0.04385	0.333333	0.167511	1	1	1	1	0	1	59.98	71.96	80.49
000543	2019	皖能电力	4	0.0543078	0.0921504	0.589338	73.44	0.4456	0.043448	0.502057	0.0363473	0.855076	-0.022091	0.333333	0.136958	1	1	1	2	0	1	59.98	73.68	79.74
000543	2020	皖能电力	4	10.9105	10.6493	1.02452	72.98	0.425592	0.196571	0.453942	0.029005	0.855076	-0.074149	0.333333	0.102004	1	1	1	2	0	1	59.98	70.8	80.49
000543	2021	皖能电力	4	0.452278	0.511812	0.88368	73.29	0.589031	0.255508	0.360609	0.080043	0.920742	0.356131	0.333333	0.104866	1	1	1	1	0	0	59.98	73.13	79.74
000544	2017	中原环保	4	1.00942	0.399918	2.52406	74.28	0.175362	0.078804	0.435359	0.155809	1.30502	-0.163055	0.428571	0.0970647	0	1	0	1	0	0	56.63	67.79	86.57
000544	2018	中原环保	4	0.00209185	0.00179372	1.16621	72.5	0.330266	0.281933	0.331422	0.158508	0.932613	-0.462123	0.444444	0.139038	0	1	0	1	0	0	56.63	71.35	80.76
000544	2019	中原环保	4	750.223	734.258	0.343712	77.81	0.40869	0.740001	0.280842	0.146996	0.969306	0.289541	0.444444	0.146397	0	1	0	1	0	0	60.33	79.88	84.94
000544	2020	中原环保	4	17.9942	5.33105	3.37536	79.93	0.576077	0.278844	0.164562	0.160164	0.998159	0.161592	0.444444	0.119924	0	1	0	1	0	0	61.69	85.03	85.61
000544	2021	中原环保	4	0.0355289	0.110428	0.342233	79.15	0.660074	1.85638	0.123935	0.972656	0.953154	-0.0513	0.5	0.116238	0	1	0	1	0	0	60.33	75.83	90.12
000545	2014	金浦钛业	3	1.68929	0.727479	2.32211	66.33	0.231992	-0.162366	0.260554	0.0520532	1.69452	0.46047	0.4	0.418395	1	1	0	3	1	0	63.1	48.42	80.06
000545	2015	金浦钛业	3	0.308485	0.30997	0.995212	72.08	0.300855	-0.028277	0.235227	0.0781572	2.71428	0.721286	0.4	0.274138	1	1	0	1	1	0	61.31	64.66	82.58
000545	2016	金浦钛业	3	0.219235	0.074182	2.95536	72.68	0.294113	0.616046	0.467728	0.0587197	2.38133	-0.355088	0.5	0.139568	1	1	0	1	1	0	63.1	66.38	81.82
000545	2017	金浦钛业	3	1.25109	2.42885	0.515097	70.72	0.271909	0.043076	0.444376	0.196542	2.0595	-0.123517	0.4	0.105416	1	1	0	3	1	0	64.49	61.41	80.18
000545	2018	金浦钛业	3	77.4434	86.2851	0.89753	71.77	0.34333	-0.120281	0.376391	0.0850329	1.32202	-0.373948	0.4	0.104848	1	1	0	3	1	0	62.7	69.42	78
000545	2019	金浦钛业	3	0.559694	0.505012	1.10828	68.65	0.32825	-0.224343	0.380915	0.0640936	1.29043	-0.028754	0.4	0.108419	1	1	0	3	1	0	64.49	65.35	73.01
000545	2020	金浦钛业	3	0.140412	0.142009	0.988752	67.74	0.37427	0.406914	0.38954	0.0854166	1.54785	0.153153	0.4	0.129572	1	1	0	2	1	0	64.49	65.61	70.83
000545	2021	金浦钛业	3	0.91873	1.5796	0.581622	72.49	0.376626	0.428569	0.34332	0.207979	1.65794	0.149425	0.4	0.073351	1	1	0	3	1	0	67.9	71.7	75.36
000546	2015	金圆股份	3	6.263	7.35796	0.851187	75.77	0.543304	0.050936	0.556152	0.0296633	1.62446	0.745741	0.428571	0.576735	1	0	0	3	0	0	59.26	77.62	81.17
000546	2016	金圆股份	3	1.04196	0.497308	2.0952	71.91	0.544929	-0.171026	0.552085	0.0692521	1.39581	-0.15015	0.5	0.542943	0	1	0	1	0	0	68.23	77.94	68.77
000546	2017	金圆股份	3	0.0265226	0.0364416	0.727811	77.54	0.516107	0.209928	0.419421	0.0471552	1.87851	0.653178	0.428571	0.443752	0	0	0	1	0	0	66.55	85.71	75.78
000547	2012	闽福发A	3	0.275443	0.922239	0.342233	69.22	0.318555	1.71381	0.0339028	0.243623	1.33757	0.105162	0.428571	0.532687	1	1	0	3	0	1	58.07	68.66	75.29
000547	2013	闽福发A	3	0.146376	0.0502083	2.91538	68.81	0.373312	0.571676	0.0540092	0.182741	1.43341	0.16923	0.428571	0.514243	0	0	0	1	0	1	58.07	63.6	77.81
000547	2014	闽福发A	3	10.3309	11.2742	0.916333	69.05	0.300708	0.882177	0.0539223	0.184278	3.6015	2.12525	0.428571	0.662993	0	1	0	3	0	1	58.07	58.9	81.5
000547	2015	航天发展	3	6.76701	8.07279	0.838249	75.24	0.189144	1.27783	0.0355842	0.354534	2.8704	0.419523	0.333333	2.66216	0	0	0	2	0	1	56.49	75.19	84.84
000547	2018	航天发展	3	1.78281	1.41729	1.2579	70.35	0.22516	2.24745	0.0660034	0.199579	1.30621	-0.301939	0.333333	2.66216	0	1	0	3	0	1	52.93	69.28	79.96
000547	2019	航天发展	3	0.0776843	0.106672	0.728252	71.5	0.24599	0.962777	0.0651545	0.107996	1.51941	0.351852	0.333333	1.99272	0	1	0	1	0	1	58.09	71.8	78.15
000547	2020	航天发展	3	0.338413	0.241323	1.40232	71.57	0.248536	0.647134	0.0544979	0.128962	3.10142	1.70812	0.333333	1.91549	0	1	0	3	0	1	56.51	73.12	78.2
000547	2021	航天发展	3	1.77819	2.6069	0.682112	72.81	0.284414	-0.065865	0.0507063	1.09198	1.92371	-0.391525	0.375	1.90312	1	1	0	3	0	0	52.93	81.34	77.2
000550	2012	江铃汽车	3	0.0420807	0.045226	0.930454	78.01	0.375408	0.175105	0.175578	0.424037	1.45982	-0.061778	0.333333	0.864655	1	1	0	2	0	1	65.26	73.98	87.24
000550	2013	江铃汽车	3	0.777392	0.587367	1.32352	76.21	0.443279	0.189287	0.260143	0.393113	1.71556	0.47706	0.333333	0.85737	0	1	0	2	0	1	59.61	73.62	86.42
000550	2014	江铃汽车	3	2.0466	1.68393	1.21537	78	0.456394	0.278351	0.228464	0.459747	1.68868	0.221882	0.333333	0.857838	0	1	0	2	0	1	61.4	75.11	88.42
000550	2015	江铃汽车	3	33.3361	43.3293	0.769367	77.38	0.430844	0.519359	0.222641	0.42032	1.5385	0.016915	0.333333	0.906346	0	1	0	2	0	1	62.98	71.9	88.42
000550	2016	江铃汽车	3	1.27986	0.52267	2.44869	78.51	0.493372	0.465204	0.228154	0.476293	1.30629	-0.061661	0.333333	0.901192	0	1	0	2	0	1	68.63	74.25	86.42
000550	2017	江铃汽车	3	0.674203	0.574908	1.17271	79.29	0.52348	0.316436	0.228796	0.422143	0.979944	-0.385945	0.333333	0.901192	0	1	0	3	0	1	68.23	75.34	87.6
000550	2018	江铃汽车	3	1.18647	1.23485	0.960825	77.4	0.556152	0.365361	0.242726	0.325556	0.940426	-0.070051	0.333333	0.925264	0	1	0	3	0	1	61	74.71	87.6
000550	2019	江铃汽车	3	2.02739	3.35783	0.60378	73.9	0.568016	0.310939	0.235178	0.367839	0.939066	0.083821	0.333333	0.903202	0	1	0	3	0	1	52.93	71.5	86.22
000550	2020	江铃汽车	3	0.00782759	0.0054652	1.43226	72.24	0.610204	0.376171	0.183286	0.394603	1.06581	0.50275	0.333333	0.893741	0	1	0	1	0	1	58.58	69.28	81.22
000550	2021	江铃汽车	3	8.31901	8.65131	0.96159	71.66	0.675427	0.064225	0.228737	1.58709	1.07803	-0.082148	0.333333	0.850833	0	1	0	2	0	0	52.31	67.99	84.02
000552	2012	靖远煤电	2	39.0741	65.2291	0.599029	71.1	0.573852	-0.493508	0.159075	0.171155	1.22435	0.526635	0.333333	0.0390865	0	0	1	2	1	0	48.68	68.77	83.63
000552	2013	靖远煤电	2	3.33888	3.17237	1.05249	73.66	0.54552	1.21987	0.136822	0.153489	1.39485	0.083957	0.357143	0.0297931	0	1	1	2	1	1	52.65	77.23	81.14
000552	2014	靖远煤电	2	0.0621057	0.0559155	1.11071	70.87	0.570138	-0.21517	0.116884	0.116914	1.3558	0.020336	0.333333	0.0297931	0	1	1	2	1	1	52.47	72.97	78.18
000552	2015	靖远煤电	2	14.8877	14.5204	1.0253	71.24	0.338593	0.271733	0.368457	0.214446	1.18075	-3.9e-05	0.333333	0.341025	0	1	1	1	1	1	51.24	70.83	81.19
000552	2016	靖远煤电	2	0.164942	0.149213	1.10541	70.97	0.305095	0.17535	0.338584	0.182751	1.17961	-0.243907	0.333333	0.329439	0	1	1	2	1	1	51.24	67.35	83.16
000552	2017	靖远煤电	2	0.653551	0.52845	1.23673	71.99	0.299799	-0.04859	0.317939	0.253038	1.08188	-0.065825	0.384615	0.324682	0	1	1	3	1	1	48.5	71.57	83.63
000552	2018	靖远煤电	2	0.326115	0.263036	1.23981	72.58	0.279271	0.129838	0.318277	0.256396	0.902763	-0.251083	0.333333	0.324682	0	1	1	3	1	1	48.41	77.73	80.4
000552	2019	靖远煤电	2	1.03077	1.34384	0.767031	70.18	0.285366	0.294374	0.306426	0.227984	0.855076	0.045	0.333333	0.324682	0	1	1	2	1	1	48.41	71.57	79.65
000552	2020	靖远煤电	2	4.94775	4.86396	1.01723	56.71	0.369849	0.136408	0.241646	0.392006	0.912045	0.300996	0.357143	0.303137	0	1	1	2	1	1	51.99	26.6	60.65
000552	2021	靖远煤电	2	5.02039	5.03814	0.996478	56.71	0.387447	0.312994	0.220409	1.45933	0.950261	0.137793	0.333333	0.240683	0	1	1	2	1	0	46.6	26.12	73.54
000553	2012	沙隆达A	3	65.7497	121.325	0.541932	62.83	0.474181	-0.153541	0.544017	0.0728255	1.49737	0.044355	0.428571	0.087505	0	1	0	2	1	0	61.31	32.87	83.81
000553	2013	沙隆达A	3	0.0631467	0.0710276	0.889045	69.98	0.428993	0.11626	0.488955	0.151412	2.4736	1.22358	0.375	0.780205	0	1	0	1	1	0	64.51	55.09	82.82
000553	2014	沙隆达A	3	2.31883	1.65998	1.39691	71.57	0.315886	-0.34896	0.425596	0.142742	2.5745	0.196648	0.375	0.630156	0	1	0	2	1	0	66.3	56.45	84.45
000553	2016	沙隆达A	3	0.0805765	0.0254266	3.16899	73.39	0.328263	-0.034471	0.537499	0.180734	2.66968	0.405788	0.428571	0.619685	0	1	0	1	1	1	62.72	65.31	84.28
000553	2018	沙隆达A	3	1.62362	1.90436	0.852581	74.23	0.479588	0.123402	0.154852	0.144354	0.986237	-0.421366	0.4	0.110271	1	1	0	2	1	1	59.16	77.63	79.63
000553	2019	安道麦A	3	1.02612	0.629378	1.63037	65.62	0.506024	0.092277	0.15323	0.0953855	0.991318	0.105882	0.4	0.115028	1	1	0	2	1	1	60.74	77.63	60.02
000553	2020	安道麦A	3	0.277807	0.175143	1.58617	74.58	0.54202	0.116217	0.140512	0.0819442	0.917714	-0.21696	0.4	0.119191	1	1	0	1	1	1	62.53	87.03	72.33
000553	2021	安道麦A	3	0.0802948	0.0902761	0.889436	67.08	0.580473	0.091186	0.160214	0.715607	0.955663	0.081117	0.4	0.0363681	1	1	0	1	1	0	50.18	64.78	77.25
000559	2012	万向钱潮	3	0.0382333	0.0431877	0.885282	74.97	0.535614	0.40184	0.27875	0.0868076	1.3703	-0.164293	0.333333	0.0820391	1	1	0	2	0	1	65.76	71.47	82.02
000559	2013	万向钱潮	3	0.839028	0.811245	1.03425	73.18	0.605592	0.490623	0.267121	0.0752313	1.47304	0.224801	0.333333	0.0758251	0	1	0	2	0	1	65.76	65.42	82.2
000559	2014	万向钱潮	3	9.34247	9.81811	0.951555	74.83	0.633816	0.182776	0.232115	0.222861	2.53745	1.71225	0.333333	0.0641696	0	1	0	1	0	1	63.97	74.82	80.38
000559	2015	万向钱潮	3	0.0816371	0.112971	0.722636	72.11	0.640637	0.515142	0.227098	0.24614	4.70668	1.32536	0.333333	0.125265	0	1	0	2	0	1	62.39	61.25	84.4
000559	2016	万向钱潮	3	0.308228	0.313448	0.983345	71.02	0.589862	0.226422	0.254813	0.133382	3.22693	-0.404675	0.333333	0.10687	0	1	0	2	0	1	62.39	61.25	82.02
000559	2017	万向钱潮	3	65.008	29.1404	2.23086	72.64	0.532298	0.23759	0.263163	0.126133	2.95607	-0.073092	0.375	0.131562	0	1	0	2	0	1	63.66	64.69	82.58
000559	2018	万向钱潮	3	0.108918	0.132467	0.82223	77.17	0.546613	0.032823	0.257368	0.0902667	1.71657	-0.483338	0.333333	0.128614	0	1	0	1	0	1	61.87	75.42	86.16
000559	2019	万向钱潮	3	0.084824	0.0803441	1.05576	77.08	0.54705	0.200287	0.267636	0.118388	1.7762	0.083215	0.333333	0.137698	0	1	0	2	0	1	66.61	77.77	81.97
000559	2020	万向钱潮	3	4.55881	2.98443	1.52753	77.35	0.428987	0.117614	0.199605	0.309608	1.47505	0.008499	0.333333	0.0767491	0	1	0	1	0	1	66.56	76.51	83.42
000559	2021	万向钱潮	3	26.6001	9.75403	2.72708	79.18	0.477766	0.31617	0.16901	2.05832	1.60739	0.237163	0.333333	0.0781663	0	1	0	1	0	0	66.56	76.79	87.24
000561	2012	烽火电子	3	0.667034	4.08689	0.342233	69.81	0.428241	1.3068	0.103508	0.152915	1.60081	-0.172196	0.375	0.351287	0	0	0	1	0	0	45.76	70.82	81.41
000561	2013	烽火电子	3	0.351862	0.0295782	4.43647	72.71	0.405321	1.63676	0.0925345	0.204873	2.4922	0.116412	0.333333	0.345193	0	0	0	1	0	0	47.56	78.25	81.82
000561	2014	烽火电子	3	0.49418	0.324221	1.52421	71.72	0.45517	1.87432	0.0776727	0.184652	3.1776	0.492308	0.333333	0.379069	0	0	0	3	0	0	47.56	75.04	81.82
000561	2015	烽火电子	3	1.71432	1.71842	0.997612	72.09	0.503268	2.69745	0.0602553	0.216326	4.22117	0.624284	0.333333	0.40341	0	1	0	1	0	0	49.13	75.04	81.82
000561	2016	烽火电子	3	0.895616	0.74259	1.20607	72.55	0.457936	1.40886	0.0805336	0.138232	3.59624	-0.140339	0.333333	0.415916	0	0	0	1	0	0	49.13	76.53	81.82
000561	2017	烽火电子	3	28.5218	14.1982	2.00883	72.18	0.495297	2.24022	0.114557	0.202737	2.331	-0.299426	0.375	0.382819	0	0	0	3	0	0	45.76	79.11	81
000561	2018	烽火电子	3	0.133345	0.161466	0.825841	70.09	0.483476	1.2085	0.0960776	0.15182	1.63843	-0.343091	0.333333	0.338364	0	0	0	1	0	0	45.76	75.56	78.81
000561	2019	烽火电子	3	5.76406	5.17907	1.11295	70.35	0.496983	1.91814	0.076111	0.22772	1.85292	0.301248	0.333333	0.342957	0	0	0	1	0	0	45.76	76.42	78.81
000561	2020	烽火电子	3	7.09393	2.40187	2.9535	67.56	0.522123	2.16347	0.0769033	0.150215	1.72902	-0.017808	0.333333	0.381654	0	0	0	1	0	0	50.18	67.69	76.36
000561	2021	烽火电子	3	0.00292035	0.00237609	1.22906	68.76	0.527199	0.082948	0.145434	1.04588	1.8277	0.170153	0.333333	0.382325	0	1	0	1	0	0	47.15	76.28	74.72
000565	2012	渝三峡A	3	19.3675	24.9073	0.777582	71.79	0.446647	0.324877	0.220015	0.203532	1.77903	0.306321	0.333333	0.0865451	0	0	0	3	1	0	72.08	78.02	67.44
000565	2013	渝三峡A	3	0.811411	1.04539	0.776182	75.93	0.383621	0.084097	0.236302	0.1073	1.76113	-0.038709	0.333333	0.0586802	1	1	0	2	1	0	64.51	82.73	77.18
000565	2014	渝三峡A	3	0.149889	0.102955	1.45586	72.15	0.331116	0.327845	0.249431	0.0973997	2.73647	0.726994	0.333333	0.0986349	1	1	0	3	1	0	64.51	66.44	79.91
000565	2015	渝三峡A	3	6.50726	5.31299	1.22478	74.96	0.26697	1.12626	0.220506	0.117125	6.38163	1.84111	0.375	0.0379115	1	1	0	3	1	0	64.51	68.79	84.45
000565	2016	渝三峡A	3	1.60772	0.741088	2.1694	74.23	0.262776	-0.669384	0.182285	0.287361	4.35902	-0.15767	0.333333	0.0467259	1	1	0	3	1	0	64.51	66.44	84.45
000565	2017	渝三峡A	3	0.0228427	0.0167354	1.36493	62.85	0.334427	-0.577665	0.159798	0.301996	2.30776	-0.429587	0.333333	0.0573407	1	1	0	1	1	0	66.11	29.84	83.46
000565	2018	渝三峡A	3	69.4513	98.1946	0.707282	69.22	0.265447	-0.669384	0.149688	0.183791	1.52307	-0.401779	0.333333	0.0544182	1	1	0	3	1	0	67.69	51.31	82.09
000565	2019	渝三峡A	3	0.0118025	0.0180056	0.655487	61.78	0.263261	0.003074	0.134762	0.18025	1.78202	0.268084	0.333333	0.054761	1	1	0	2	1	0	57.64	68.87	59.12
000565	2020	渝三峡A	3	7.55862	5.0489	1.49708	71.8	0.247254	0.016558	0.121769	0.150517	1.54103	-0.117829	0.333333	0.0571459	1	1	0	3	1	0	64.78	80.09	69.79
000565	2021	渝三峡A	3	5.19638	7.38398	0.703737	72.23	0.213528	0.130357	0.176133	1.05839	2.01324	0.41328	0.375	0.0713171	1	1	0	3	1	0	68.36	75.67	71.89
000566	2012	海南海药	3	0.29242	0.353958	0.826142	69.08	0.460584	0.405036	0.124822	0.167254	2.19128	-0.013774	0.333333	0.834303	0	0	0	1	1	0	54.24	61.42	81.82
000566	2013	海南海药	3	0.00413032	0.00516514	0.799653	70.27	0.542144	-0.191337	0.140048	0.16403	2.0866	0.127514	0.333333	0.870409	1	0	0	1	1	0	52.45	70.29	79.36
000566	2014	海南海药	3	710.564	734.258	0.939182	68.88	0.529454	-0.147386	0.166256	0.217833	2.57823	0.367855	0.333333	0.684237	1	0	0	3	1	0	52.24	64.72	80.18
000566	2015	海南海药	3	0.545038	0.653557	0.833957	71.6	0.480438	0.139737	0.184527	0.234579	4.46376	1.55492	0.333333	0.456268	1	1	0	1	1	0	54.03	73.4	79.36
000566	2016	海南海药	3	0.094287	0.0542174	1.73905	71.37	0.413974	0.962429	0.105655	0.170117	1.8743	-0.345857	0.333333	0.373782	1	1	0	1	1	0	55.82	73.03	78.19
000566	2018	海南海药	3	0.158565	0.23828	0.665456	56.71	0.533162	-0.529993	0.131418	0.159351	1.16096	-0.565341	0.333333	1.00045	0	1	0	1	1	0	54.72	72.14	42.67
000566	2019	海南海药	3	3.19299	1.97832	1.61399	59.34	0.57032	-0.027175	0.123596	0.0522805	1.28074	0.167969	0.333333	1.69751	0	0	0	1	1	0	54.93	72.14	52.96
000566	2020	海南海药	3	0.126651	0.0995649	1.27205	57.12	0.613627	-0.084079	0.187935	0.0372149	1.73249	0.543478	0.375	1.1646	0	0	0	1	1	0	53.14	71.91	49.17
000566	2021	海南海药	3	0.532062	0.813009	0.654436	60.51	0.714827	-0.064196	0.214838	0.305299	1.47545	-0.431203	0.333333	1.10314	0	1	0	1	1	0	54.93	75.98	52.91
000568	2012	泸州老窖	3	25.8432	49.2844	0.524369	76.89	0.372576	0.259323	0.0640751	0.445773	3.54864	-0.02098	0.363636	1.64958	1	1	0	3	0	1	65.28	76.07	83.38
000568	2013	泸州老窖	3	0.476806	0.34024	1.40138	79.21	0.225484	-0.215734	0.0809158	0.389495	2.27992	-0.382609	0.363636	1.63184	0	1	0	1	0	1	67.08	79.77	85.02
000568	2014	泸州老窖	3	29.955	21.2003	1.41296	79.73	0.256437	-0.49016	0.0824924	0.355915	2.42653	0.0804	0.4	1.17051	1	1	0	1	0	1	68.87	77.42	86.83
000568	2015	泸州老窖	3	0.0169936	0.0163009	1.04249	77.56	0.213882	0.43182	0.0842478	0.268494	3.09816	0.375651	0.4	1.21756	0	1	0	2	0	1	68.87	79.77	80.51
000568	2016	泸州老窖	3	15.8534	12.3749	1.2811	73.12	0.186441	0.503799	0.0862063	0.348477	3.56966	0.248064	0.363636	1.08875	0	1	0	2	0	1	61.3	69.21	81.79
000568	2017	泸州老窖	3	0.213733	0.152432	1.40216	80.16	0.224905	0.439381	0.0571932	0.427694	4.94127	1.03918	0.363636	1.14441	0	1	0	1	0	1	66.19	86.57	82.97
000568	2018	泸州老窖	3	4.6905	4.19101	1.11918	81.44	0.242457	0.334208	0.0455505	0.414334	2.87119	-0.370825	0.363636	1.23976	0	1	0	2	0	1	66.84	91.65	82.01
000568	2019	泸州老窖	3	2.16263	4.28317	0.504913	80.65	0.323833	0.252948	0.0525196	0.337216	4.70226	1.16952	0.363636	1.21101	0	1	0	1	0	1	65.26	90.29	82.01
000568	2020	泸州老窖	3	2.54467	1.58632	1.60414	82.66	0.337835	0.274784	0.196723	0.330433	8.73247	1.64153	0.363636	1.21376	0	1	0	1	0	1	65.26	90.29	86.4
000568	2021	泸州老窖	3	0.0600015	0.103362	0.580498	80.49	0.348852	0.239563	0.187206	1.65678	8.73247	0.136789	0.363636	1.26571	0	1	0	2	0	0	68.63	81.8	85.66
000570	2012	苏常柴A	3	4.35841	5.12638	0.850192	71.75	0.402746	0.020427	0.181629	0.204398	1.2756	0.104238	0.333333	0.0445841	1	0	0	2	0	0	57.77	63.77	84.28
000570	2013	苏常柴A	3	0.645194	0.872238	0.739699	74.55	0.399786	-0.11062	0.203615	0.200793	1.45102	0.164802	0.333333	0.0825515	0	0	0	1	0	0	59.56	72.69	83.46
000570	2014	苏常柴A	3	24.7096	15.7235	1.57151	73.02	0.38324	-0.071424	0.180873	0.146761	1.69543	0.342257	0.333333	0.0922999	1	0	0	3	0	0	54.61	72.69	82.64
000570	2015	苏常柴A	3	0.704003	0.597566	1.17812	73.28	0.374924	-0.577282	0.171576	0.162949	1.98472	0.265255	0.333333	0.0821203	1	0	0	2	0	0	57.98	72.19	81.82
000570	2016	苏常柴A	3	0.172428	0.110683	1.55785	75.41	0.371122	-0.150364	0.148644	0.156591	1.61566	-0.109354	0.333333	0.167638	1	0	0	2	0	0	56.19	79.25	82.64
000570	2017	苏常柴A	3	0.666127	0.308061	2.16232	73.1	0.391518	0.032893	0.150351	0.0882286	1.13533	-0.422219	0.333333	0.047852	1	0	0	2	0	0	55.79	70.84	83.46
000570	2018	苏常柴A	3	4.74108	6.98228	0.679017	74.12	0.417794	0.201802	0.144231	0.194938	0.938393	-0.325241	0.333333	0.0477305	1	0	0	3	0	0	58.44	74.57	81.82
000570	2019	苏常柴A	3	0.0523956	0.0527544	0.993198	73.72	0.389327	0.019176	0.131197	0.156488	1.01759	0.233856	0.375	0.0519955	1	1	0	3	0	0	63.61	66.69	83.63
000570	2020	苏常柴A	3	102.035	69.2642	1.47313	70.65	0.419966	-0.068104	0.114897	0.159359	1.07476	0.2244	0.333333	0.0920995	1	0	0	2	0	0	60.06	65.33	79.63
000570	2021	苏常柴A	3	0.264613	0.211496	1.25115	73.18	0.362813	0.067916	0.0828979	1.39583	1.05613	0.040925	0.333333	0.158727	1	1	0	1	0	0	56.62	73.71	81.27
000571	2012	新大洲A	2	0.0514336	0.0795553	0.646513	73.66	0.218432	-0.079125	0.172806	0.148741	1.49913	-0.03653	0.333333	0.726844	1	1	1	3	1	0	57.63	79.22	77.45
000571	2013	新大洲A	2	0.349568	0.266263	1.31287	71.03	0.305101	0.078081	0.158052	0.0810827	1.15049	-0.209371	0.333333	0.730669	0	1	1	3	1	0	60.4	67.74	78.1
000571	2014	新大洲A	2	29.0231	15.7656	1.84092	73.71	0.354891	0.195328	0.136154	0.0894419	1.26026	0.344079	0.428571	1.06495	0	0	1	1	1	0	60.4	70.99	81.65
000571	2015	新大洲A	2	0.754717	0.964224	0.78272	72.25	0.410649	0.020101	0.133414	0.0690592	1.71604	0.621094	0.428571	1.11448	0	0	1	1	1	0	60.4	66.78	81.31
000571	2016	新大洲A	2	0.047434	0.0324525	1.46165	64.78	0.420125	0.447754	0.314109	0.0553021	1.59865	-0.07829	0.428571	1.32074	0	0	1	1	1	0	58.69	68.19	65.37
000572	2012	海马汽车	3	0.0765592	0.0963037	0.794977	62.77	0.300822	0.538262	0.233209	0.232987	0.855076	-0.080997	0.375	0.808925	1	0	0	1	0	0	54.3	62.63	67.19
000572	2015	海马汽车	3	0.0107996	0.0150286	0.718603	67.1	0.44184	1.32256	0.179364	0.142676	1.0468	0.214421	0.375	0.638794	0	0	0	2	0	0	50.93	67.61	75.02
000572	2016	海马汽车	3	0.621004	0.83703	0.741913	65.17	0.470243	0.563895	0.171276	0.112002	0.954718	-0.154417	0.333333	0.617295	1	0	0	2	0	0	52.51	57.74	76.65
000572	2017	海马汽车	3	64.1806	35.8228	1.79161	66.57	0.476495	0.5329	0.160943	0.101956	0.953515	-0.145522	0.333333	0.621136	0	0	0	1	0	0	48.94	69.56	73.56
000572	2018	海马汽车	3	0.676649	0.932418	0.725693	64.38	0.495849	-0.241718	0.266701	0.0506345	0.855076	-0.534935	0.333333	0.593792	0	1	0	3	0	0	47.15	62.5	74.44
000576	2014	广东甘化	3	0.0851531	0.109524	0.777482	71.11	0.294006	-0.082595	0.433456	0.0416145	2.7183	0.265969	0.428571	0.28948	1	0	0	3	1	0	59.19	60.1	84.63
000576	2015	广东甘化	3	2.38975	1.89245	1.26278	72.58	0.384404	-0.271827	0.331383	0.293206	3.15351	0.621175	0.428571	0.302404	1	1	0	3	1	0	57.4	68.64	82.99
000576	2016	广东甘化	3	1.07529	0.786591	1.36703	71.11	0.170435	2.12187	0.405405	0.115668	4.48036	-0.204082	0.428571	0.313972	1	1	0	3	1	0	57.4	61.45	84.63
000576	2017	广东甘化	3	3.12282	3.94852	0.790884	63.31	0.15271	-0.62004	0.223449	0.0843547	6.27407	0.091026	0.428571	0.295271	1	1	0	3	1	0	58.09	53.04	72.89
000576	2018	广东甘化	3	0.321671	0.265738	1.21048	65.42	0.311863	0.510328	0.0417574	0.137738	1.88906	-0.565341	0.428571	0.131005	1	0	0	2	1	0	54.51	54.39	78.43
000576	2019	广东甘化	3	3.21063	4.11495	0.780235	65.02	0.277351	0.092658	0.0379506	0.0883464	2.35567	0.268333	0.428571	0.181862	1	0	0	1	1	0	54.72	53.04	78.35
000576	2020	甘化科工	3	13.8623	5.00526	2.76955	66.68	0.106346	1.94786	0.0183554	0.237244	2.47089	0.392904	0.5	0.193721	1	1	0	3	0	0	53.14	59.1	78.71
000576	2021	甘化科工	3	1.70376	3.26154	0.522378	71.04	0.120657	0.04826	0.0211786	1.76972	2.99805	0.192451	0.428571	0.120249	0	1	0	3	0	0	51.56	71.31	80.81
000581	2012	威孚高科	3	2.52382	4.13147	0.610879	74.82	0.189489	0.297263	0.127063	0.220044	1.76717	-0.101007	0.363636	1.01156	1	1	0	1	0	1	70.29	62.44	85.48
000581	2013	威孚高科	3	1.29746	1.42918	0.907836	78.27	0.235316	0.004797	0.112514	0.175057	2.13825	0.461557	0.363636	0.934516	1	1	0	1	0	1	68.5	76.2	84.66
000581	2014	威孚高科	3	0.00901479	0.00693212	1.30044	73.61	0.222622	-0.101249	0.0931592	0.139988	1.85727	-0.118579	0.363636	0.9448	1	1	0	1	0	1	60.93	71.83	81.28
000581	2015	威孚高科	3	619.827	734.258	0.552399	77.47	0.222287	0.118579	0.147772	0.1936	1.72468	-0.065117	0.363636	1.03632	0	1	0	2	0	1	68.5	75.34	83.48
000581	2016	威孚高科	3	0.014734	0.0201207	0.732282	75.56	0.223899	0.006849	0.141791	0.219837	1.47605	-0.072465	0.363636	1.03456	1	1	0	3	0	1	70.29	69.01	82.66
000581	2017	威孚高科	3	0.410662	0.278449	1.47482	80.2	0.241196	0.339967	0.127768	0.145739	1.3526	0.094487	0.363636	0.930665	1	1	0	1	0	1	72.33	81.56	83.3
000581	2018	威孚高科	3	93.7276	124.304	0.754019	77.43	0.212524	-0.019461	0.129589	0.1151	1.0177	-0.221448	0.363636	1.11702	1	1	0	2	0	1	72.54	80.12	78.12
000581	2019	威孚高科	3	0.0188768	0.0268414	0.703273	79.39	0.270206	0.286465	0.118755	0.0342469	1.02169	0.147893	0.363636	1.13987	1	1	0	2	0	1	70.75	87	78.66
000581	2020	威孚高科	3	1.06035	0.859862	1.23317	77.33	0.312834	-0.107951	0.105381	0.0345493	1.09774	0.282995	0.363636	1.1602	1	1	0	3	0	1	67.93	81	79.66
000581	2021	威孚高科	3	3.91278	5.05072	0.774698	77.5	0.286304	0.061985	0.104831	0.373104	1.00529	-0.009311	0.363636	0.93458	1	1	0	3	0	0	69.72	79.37	80.21
000584	2012	友利控股	3	1.6677	3.05465	0.545955	71.14	0.507186	1.62067	0.365036	0.0707084	1.24847	0.329705	0.333333	0.279912	0	0	0	2	1	0	56.09	66.7	81.82
000584	2013	友利控股	3	1.52861	1.46457	1.04373	68.5	0.373958	-0.345784	0.340995	0.16027	1.48469	0.445266	0.333333	0.16491	1	0	0	3	1	0	57.67	55.75	82.64
000584	2015	友利控股	3	1.28263	1.09933	1.16674	63.62	0.296732	0.235853	0.28514	0.264981	2.86855	0.814598	0.333333	0.125635	0	0	0	3	1	0	54.3	59.1	71.43
000584	2017	哈工智能	3	3.03004	3.16286	0.958006	62.08	0.54165	0.549379	0.108991	0.168083	2.99313	0.243038	0.333333	0.958059	0	0	0	3	1	0	50.35	53.04	74.17
000584	2018	哈工智能	3	1.39023	1.48174	0.938246	67.25	0.599849	-0.120513	0.0254009	0.121932	1.44559	-0.565341	0.333333	1.23676	0	0	0	1	1	0	46.98	70.82	75.18
000584	2019	哈工智能	3	0.349477	0.292564	1.19454	62.92	0.588483	0.069175	0.0230814	0.0495332	1.42594	0.001127	0.375	1.12596	0	0	0	1	0	0	55.14	53.04	73.54
000584	2020	哈工智能	3	5.31969	2.08009	2.55743	69.31	0.491373	0.206752	0.0191973	0.0572042	1.29541	-0.067654	0.333333	1.16123	0	0	0	1	0	0	56.72	70.82	74.72
000584	2021	哈工智能	3	4.26001	3.35208	1.27086	65.96	0.592261	0.064643	0.0319916	0.991565	1.53014	0.039451	0.333333	1.02611	0	0	0	1	0	0	53.35	65.49	72.72
000586	2013	汇源通信	3	3.04665	1.06778	2.85325	69.18	0.536989	0.91851	0.0844487	0.168328	2.9161	0.283582	0.4	0.641937	0	0	0	3	0	0	52.51	63.77	81.36
000586	2016	汇源通信	3	0.0832937	0.118892	0.700585	66.51	0.527149	1.03103	0.0594531	0.126389	7.99756	0.081767	0.4	0.838008	1	1	0	3	0	0	48.92	55.39	82.99
000586	2017	汇源通信	3	4.57195	1.73819	2.63029	68.61	0.531551	0.167728	0.0661686	0.106186	6.71756	-0.158216	0.4	1.00207	1	1	0	1	0	0	48.73	63.54	82.17
000586	2018	汇源通信	3	1.05906	0.716212	1.4787	69.2	0.564357	1.0821	0.0751162	0.133889	4.2983	-0.354713	0.4	0.92745	1	1	0	3	0	0	50.31	73.99	75.62
000586	2019	汇源通信	3	0.213662	0.832108	0.342233	60.77	0.570667	0.477431	0.0736135	0.164536	3.71116	-0.122731	0.4	0.98423	1	1	0	3	0	0	48.73	64.35	64.49
000586	2020	汇源通信	3	7.987	1.14843	4.43647	57.5	0.443661	0.304166	0.0896903	0.176793	3.30478	-0.284729	0.4	1.19478	1	1	0	3	0	0	48.73	66.07	56.2
000586	2021	汇源通信	3	0.915586	4.99511	0.342233	63.52	0.415471	-0.07311	0.103987	1.35802	3.76462	0.22865	0.4	1.08345	1	1	0	1	0	0	51.55	65.48	68.31
000587	2013	金叶珠宝	3	5.38492	5.81067	0.926729	74.45	0.459761	-0.039659	0.0326234	0.024463	2.7087	-0.087464	0.333333	0.453275	0	0	0	2	0	0	60.43	75.15	81.12
000587	2014	金叶珠宝	3	0.0135877	0.0147979	0.918216	76.23	0.508606	0.256818	0.0243465	0.0347583	2.16245	-0.113252	0.375	0.343346	1	0	0	2	0	0	61.47	77.64	82.82
000587	2015	金叶珠宝	3	82.9509	67.4527	1.22976	71.72	0.580846	0.3262	0.0183554	0.0530468	1.39991	0.924819	0.375	0.741039	1	0	0	3	0	0	58.09	69.23	80.36
000587	2016	金洲慈航	3	0.070704	0.0496723	1.42341	69.57	0.730106	0.765462	0.0183554	0.0511515	1.1039	-0.299765	0.333333	0.723003	1	0	0	1	0	0	60.22	66.97	76.08
000587	2017	金洲慈航	3	0.0134843	0.0143069	0.942498	66.59	0.725332	0.589608	0.0183554	0.0484139	1.07455	-0.050035	0.333333	0.704632	1	0	0	2	0	0	54.51	61.64	76.08
000587	2018	金洲慈航	3	7.96342	4.90651	1.62303	68.65	0.78634	-0.669384	0.0183554	0.0095861	0.969749	-0.565341	0.333333	0.671885	1	0	0	3	0	0	61.95	67.97	72.54
000587	2019	金洲慈航	3	39.6611	49.8066	0.796302	56.71	0.899671	3.601	0.0183554	0.0095861	1.09608	-0.225532	0.428571	0.640607	1	0	0	3	0	0	60.37	55.53	52.03
000589	2013	黔轮胎A	3	169.116	80.3227	2.10546	72.7	0.685134	-0.113304	0.267926	0.074014	1.01897	0.093652	0.4	0.0297931	0	0	0	1	1	0	57.4	70.23	82.17
000589	2014	黔轮胎A	3	0.0105034	0.0213229	0.492585	70.78	0.612106	0.084433	0.316773	0.146139	1.09208	0.303399	0.4	1.00571	1	0	0	1	1	0	55.82	66.42	81.36
000589	2015	黔轮胎A	3	36.8782	40.9381	0.900827	68.24	0.688149	-0.138673	0.308407	0.250765	1.18314	0.088752	0.4	0.074868	1	0	0	2	1	0	54.03	59.56	81.36
000589	2016	黔轮胎A	3	0.167303	0.161987	1.03282	68.77	0.656792	0.03946	0.362628	0.184667	1.09683	-0.175414	0.4	0.0794115	0	0	0	2	1	0	52.45	65.98	78.98
000589	2017	黔轮胎A	3	0.257336	0.207702	1.23897	64.28	0.656262	0.024387	0.382227	0.0914049	1.02901	-0.217755	0.4	0.0825813	1	1	0	2	1	0	49.77	62.5	72.89
000589	2018	黔轮胎A	3	1.35578	0.829993	1.63349	66.52	0.674157	-0.07419	0.363738	0.0878866	0.922015	-0.282655	0.4	0.0869828	1	1	0	2	1	0	56.51	65.35	72.43
000589	2019	贵州轮胎	3	6.70526	13.8658	0.483583	67.47	0.646081	-0.000133	0.314135	0.137	0.989553	0.391045	0.5	0.0878789	1	1	0	2	1	0	58.3	71.41	69.5
000589	2020	贵州轮胎	3	0.0310548	0.0270834	1.14664	68.54	0.576066	0.041635	0.326738	0.140119	1.0309	0.424824	0.444444	0.0914746	1	1	0	2	1	0	56.51	67.7	75.24
000589	2021	贵州轮胎	3	14.2558	16.3998	0.869264	72.25	0.538593	0.077922	0.358743	0.379902	0.995813	-0.041628	0.4	0.21415	1	1	0	1	1	0	63.95	71.31	77.12
000590	2012	紫光古汉	3	1.2248	1.74205	0.703079	67.57	0.320214	0.41472	0.232939	0.225602	3.57384	0.226584	0.428571	1.31606	1	0	0	1	1	0	49.29	64.63	78.9
000590	2013	紫光古汉	3	0.0121727	0.00719144	1.69267	60.35	0.512252	-0.42654	0.221352	0.113787	6.16041	0.390016	0.428571	1.30945	0	0	0	3	1	0	49.29	70.19	59.36
000590	2014	紫光古汉	3	0.0787004	0.105627	0.745081	63.24	0.686265	0.171652	0.236969	0.0815177	6.73882	0.138054	0.428571	1.34722	0	0	0	2	1	0	50.66	66.35	67.57
000590	2017	启迪古汉	3	31.3978	25.2341	1.24426	71.1	0.332371	1.10985	0.184655	0.136826	4.37104	-0.20458	0.428571	0.768371	0	0	0	1	1	0	49.96	68.24	83.81
000590	2018	启迪古汉	3	0.650574	0.731817	0.888985	69.81	0.290081	1.03085	0.186744	0.38863	2.41585	-0.513756	0.428571	0.705659	0	1	0	3	1	0	49.96	63.36	84.29
000590	2019	启迪古汉	3	0.642581	0.683637	0.939944	71.39	0.265232	0.726309	0.169376	0.37123	3.46819	0.573684	0.428571	0.69363	0	1	0	2	1	0	51.35	69.79	82.69
000590	2020	启迪药业	3	0.118295	0.0450249	2.62733	72.11	0.277164	0.603024	0.162851	0.384408	2.55273	-0.29097	0.428571	0.667569	0	1	0	1	1	0	51.22	70.17	84.09
000590	2021	启迪药业	3	1.81592	4.40373	0.412359	69.04	0.294996	0.093368	0.236086	1.07822	2.73894	0.165094	0.428571	0.73208	0	1	0	1	1	0	49.96	65.35	81.27
000591	2017	太阳能	4	0.448046	0.356541	1.25665	70.86	0.611733	0.002032	0.634853	0.0232185	1.09942	-0.059842	0.333333	0.378072	0	1	1	1	0	1	64.49	66.13	76.71
000591	2018	太阳能	4	13.6914	7.41109	1.84742	72.17	0.623772	1.01478	0.671606	0.0285034	0.921342	-0.478313	0.333333	0.375206	1	1	1	2	0	1	64.49	69.02	77.72
000591	2019	太阳能	4	0.138118	0.135822	1.01691	69.25	0.640408	-0.175279	0.682806	0.0258201	0.955488	0.276422	0.333333	0.375206	0	1	1	2	0	1	62.56	60.36	77.72
000591	2020	太阳能	4	0.103442	0.10903	0.948755	66.9	0.638227	0.085694	0.673783	0.0335853	1.13316	1.04841	0.375	0.315901	0	1	1	1	0	1	64.49	65.03	69.17
000591	2021	太阳能	4	35.1325	45.26	0.776237	72.14	0.625136	0.322481	0.626335	0.0516199	1.31977	0.56892	0.333333	0.280101	0	1	1	2	0	0	64.49	77.18	72.81
000592	2013	中福实业	1	0.0447995	0.0331669	1.35073	70.73	0.262255	0.125866	0.144566	0.0664196	3.99014	0.698745	0.4	0.210342	0	0	0	2	0	1	66.1	59.61	87.73
000592	2018	平潭发展	1	21.2829	17.9116	1.18822	84.27	0.213906	-0.051657	0.0778488	0.10061	1.40855	-0.535652	0.4	0.176087	0	0	0	1	0	1	69.4	89.08	84.53
000592	2019	平潭发展	1	0.106854	0.0779631	1.37057	82.49	0.158587	0.169875	0.0818393	0.067047	1.472	0.086142	0.4	0.183789	0	0	0	3	0	1	70.5	84.95	84.53
000592	2020	平潭发展	1	1.51472	1.31217	1.15437	81.74	0.335763	0.312231	0.0655671	0.0955097	1.41604	-0.044828	0.4	0.109685	0	0	0	3	0	1	66.26	84.8	84.53
000592	2021	平潭发展	1	0.034102	0.0456585	0.746894	69.29	0.400775	0.301596	0.0704483	1.04872	1.86123	0.140794	0.4	0.118561	0	0	0	1	0	0	67.36	77.95	58.53
000593	2018	大通燃气	4	0.0891787	0.0426932	2.08883	70.01	0.432778	0.054115	0.31166	0.0336365	1.66222	-0.282536	0.333333	0.701236	0	1	0	3	0	0	45.13	71.9	80.76
000593	2019	大通燃气	4	7.67238	8.94941	0.857305	63.21	0.50351	0.551805	0.331011	0.0629214	1.5937	-0.063566	0.333333	0.524306	0	1	0	1	0	0	43.2	66.13	71.03
000593	2020	大通燃气	4	8.56517	6.41768	1.33462	69.12	0.500502	0.571905	0.356524	0.0653354	1.57858	0.046357	0.4	0.439862	0	1	0	1	0	0	46.49	77.12	75.19
000593	2021	大通燃气	4	1.43887	0.854168	1.68452	65.44	0.489825	0.181949	0.365586	0.243961	1.55282	0.01424	0.375	0.416131	0	1	0	2	0	0	44.56	67.3	74.3
000595	2014	西北轴承	3	0.116254	0.0608328	1.91105	66.97	0.720412	0.051442	0.224538	0.0095861	2.43831	0.534971	0.363636	0.0939397	0	1	0	1	0	0	61.52	62.94	72.48
000595	2015	宝塔实业	3	0.448349	0.483238	0.927801	72.07	0.382771	-0.669384	0.179502	0.0580548	2.90895	0.557882	0.363636	0.039955	1	1	0	1	0	0	61.52	62.9	83.63
000595	2016	宝塔实业	3	1.96713	3.58579	0.548589	66.64	0.448156	3.601	0.282256	0.0095861	4.98421	0.667983	0.363636	0.0343616	1	0	0	1	0	0	59.94	61.58	73.48
000595	2019	宝塔实业	3	1.29176	0.862572	1.49757	63.72	0.749768	0.077017	0.285101	0.0452992	2.32761	0.255906	0.333333	0.0297931	0	1	0	1	0	0	50.02	63.93	70.57
000596	2012	古井贡酒	3	1.31902	1.6708	0.789454	69.01	0.364091	-0.089376	0.147649	0.453955	3.30972	-0.198703	0.333333	0.14846	1	1	0	2	0	1	51.08	64.8	81
000596	2013	古井贡酒	3	0.691682	0.552937	1.25092	70.36	0.356576	0.173307	0.217723	0.224677	2.1181	-0.332246	0.375	0.132381	0	1	0	2	0	1	52.87	66.61	81.82
000596	2014	古井贡酒	3	0.245578	0.128222	1.91525	73.52	0.348088	-0.014311	0.268828	0.106394	2.9097	0.679061	0.333333	0.153723	0	1	0	2	0	1	61.26	69.66	82.38
000596	2015	古井贡酒	3	39.9469	52.7619	0.757118	70.96	0.327075	-0.04793	0.235416	0.144835	2.66117	-0.007023	0.333333	0.15768	0	1	0	2	0	1	62.84	62.61	80.74
000596	2016	古井贡酒	3	0.0218474	0.0119869	1.82261	69.92	0.319987	0.034958	0.213559	0.0604209	2.68647	0.24913	0.333333	0.156956	0	1	0	2	0	1	61.6	62.61	79.1
000596	2017	古井贡酒	3	3.276	1.50392	2.1783	70.89	0.326182	-0.029241	0.176527	0.100867	3.24365	0.460212	0.333333	0.153568	0	1	0	2	0	1	62.99	64.69	79.1
000596	2018	古井贡酒	3	1.48657	1.63417	0.909677	69.69	0.35813	-0.027779	0.141007	0.0667918	2.33977	-0.1687	0.333333	0.150688	0	1	0	2	0	1	51.2	71.75	77.74
000596	2019	古井贡酒	3	1.0051	1.21689	0.825958	69.5	0.320024	-0.00031	0.124183	0.212291	4.62754	1.55271	0.333333	0.1596	0	1	0	3	0	1	51.2	67.04	80.5
000596	2020	古井贡酒	3	0.359486	0.297404	1.20875	71.62	0.31197	-0.128307	0.11838	0.371176	7.90058	1.0186	0.333333	0.139761	0	1	0	3	0	1	53.97	70.59	81.32
000596	2021	古井贡酒	3	55.0662	72.7924	0.756483	75.34	0.321237	0.289326	0.0780572	2.97478	4.46414	-0.097239	0.333333	0.161656	0	1	0	1	0	0	64.57	72.21	82.96
000597	2012	东北制药	3	0.0861942	0.0818654	1.05288	73.18	0.706934	-0.133303	0.229814	0.116553	1.05513	-0.145975	0.375	1.3392	0	0	0	1	1	0	61.3	76.54	76.98
000597	2013	东北制药	3	3.45952	3.5321	0.979454	75.39	0.788334	0.054615	0.2048	0.186219	1.09418	0.108626	0.333333	1.35581	0	1	0	1	1	0	61.3	76.54	81.82
000597	2014	东北制药	3	61.9558	68.2968	0.907155	75.09	0.677917	0.062949	0.202654	0.191026	1.18427	0.525937	0.333333	1.09781	0	0	0	3	1	0	66.25	76.54	78.62
000597	2015	东北制药	3	0.00342197	0.00329943	1.03714	75.16	0.723788	-0.028894	0.386456	0.175475	1.26797	-0.020774	0.444444	1.24278	0	0	0	1	1	0	64.67	68.79	84.81
000597	2016	东北制药	3	2.01424	1.46355	1.37627	75.82	0.751378	-0.188888	0.332302	0.149992	1.21825	-0.03568	0.444444	0.914506	0	0	0	1	1	0	64.67	75.68	81.61
000597	2017	东北制药	3	28.1143	9.47345	2.96769	72.63	0.759463	0.041563	0.29607	0.11586	1.28564	0.176	0.444444	0.694096	0	1	0	3	1	0	47.49	74.82	83.99
000597	2018	东北制药	3	0.758319	0.601991	1.25968	76.97	0.693411	-0.010378	0.248681	0.0686708	1.15561	-0.136054	0.444444	1.08639	0	1	0	1	1	0	60.45	82.31	81.81
000597	2019	东北制药	3	0.0502501	0.0651057	0.771822	72.74	0.687569	0.120683	0.278216	0.0654654	1.20396	0.094035	0.444444	1.16998	0	1	0	2	1	0	56.89	79.09	76.54
000597	2020	东北制药	3	19.8643	12.3978	1.60224	74.4	0.661161	0.076067	0.390879	0.0582174	1.20723	0.01264	0.363636	1.50313	0	1	0	2	1	0	58.68	86.38	74.35
000597	2021	东北制药	3	5.51384	5.9843	0.921383	72.38	0.674474	0.103024	0.34181	0.270954	1.30517	0.228834	0.363636	0.915834	0	1	0	2	1	0	54.07	83.05	74.53
000598	2017	兴蓉环境	4	3.9029	2.54596	1.53298	77.97	0.456978	0.021869	0.391358	0.125008	1.32157	-0.047355	0.333333	0.0761244	0	1	0	2	0	1	66.56	73.98	85.79
000598	2018	兴蓉环境	4	0.359561	0.285089	1.26122	81.97	0.466923	0.064535	0.383145	0.107163	1.04214	-0.243569	0.571429	0.0952452	0	1	0	1	0	1	66.37	85.09	87.58
000598	2019	兴蓉环境	4	0.156425	0.27124	0.576702	83.94	0.526595	0.32804	0.345826	0.114389	1.07228	0.16596	0.5	0.200651	0	1	0	1	0	1	66.37	90.24	88.6
000598	2020	兴蓉环境	4	120.758	35.5016	3.40147	79.63	0.574368	0.144289	0.280677	0.108491	1.03854	0.057134	0.333333	0.343421	0	1	0	1	0	1	67.15	78.03	86.55
000598	2021	兴蓉环境	4	10.9708	11.6781	0.939436	80.23	0.584369	0.253555	0.274546	0.335952	1.13122	0.342432	0.333333	0.477331	0	1	0	1	0	0	67.73	80.92	85.79
000599	2013	青岛双星	3	2.69871	2.03013	1.32933	67.67	0.679285	-0.097097	0.423062	0.107078	1.11214	0.146042	0.333333	0.37319	0	0	0	1	1	0	59.19	56.75	79.36
000599	2014	青岛双星	3	0.342445	0.303536	1.12819	68.92	0.504491	-0.249323	0.367452	0.132605	1.22124	0.459668	0.333333	0.673506	0	0	0	1	1	0	59.19	58.1	81.18
000599	2015	青岛双星	3	1.46218	1.56942	0.931666	68.5	0.560562	0.299325	0.18146	0.144853	1.65018	0.707145	0.375	0.444796	0	0	0	1	1	0	57.61	56.75	82
000599	2016	青岛双星	3	0.824667	0.594093	1.38811	66.57	0.627498	0.022397	0.241244	0.0861471	1.34112	-0.201652	0.333333	0.476739	0	0	0	1	1	0	57.61	54.39	79.36
000599	2017	青岛双星	3	97.3432	55.3113	1.75991	67.53	0.665051	0.032996	0.338679	0.0282747	1.16105	-0.202983	0.333333	0.558245	0	0	0	1	1	0	60.09	54.39	80.18
000599	2018	青岛双星	3	0.364921	0.27609	1.32174	67.56	0.570377	-0.056684	0.338364	0.0865212	0.931576	-0.411161	0.375	0.650151	0	1	0	3	1	0	58.52	59.19	77.82
000599	2019	青岛双星	3	25.0424	19.7926	1.26524	69.11	0.63229	0.011325	0.376376	0.101819	1.02676	0.281705	0.333333	0.650152	0	0	0	3	1	0	60.09	61.54	78.81
000599	2020	青岛双星	3	0.0156946	0.0110203	1.42415	67.06	0.650014	-0.039974	0.435596	0.101466	0.997589	-0.099549	0.333333	0.364123	0	1	0	1	1	0	53.14	64.89	75.62
000599	2021	青岛双星	3	0.866861	1.22864	0.705545	69.83	0.71132	-0.112236	0.402072	0.292079	1.03219	0.004702	0.333333	0.352508	0	1	0	1	1	0	56.72	71.18	75.62
000600	2012	建投能源	4	0.283372	0.354335	0.799728	72.09	0.751395	0.032868	0.356773	0.0612181	0.979146	-0.031686	0.333333	0.412247	1	0	1	1	0	0	59.2	64.91	82.51
000600	2013	建投能源	4	1.08339	0.798457	1.35685	74.48	0.712163	-0.013367	0.699122	0.0534825	0.939067	0.067423	0.333333	0.306962	1	0	1	2	0	0	57.27	74.79	82.51
000600	2014	建投能源	4	0.577017	0.713362	0.808869	72.84	0.566119	-0.150735	0.602926	0.0894532	1.14576	1.35023	0.333333	0.122146	0	0	1	2	0	0	57.27	67.79	83.27
000600	2015	建投能源	4	0.786726	0.483791	1.62617	72.41	0.513648	0.035657	0.571382	0.0374829	1.15369	0.068632	0.333333	0.124302	0	1	1	2	0	1	57.27	67.79	82.38
000600	2016	建投能源	4	15.8284	11.3341	1.39652	73.86	0.546095	0.160461	0.55942	0.0619266	1.05488	-0.125967	0.333333	0.10423	0	1	1	2	0	1	57.27	71.35	83.27
000600	2017	建投能源	4	0.295341	0.174312	1.69433	72.78	0.583054	0.390276	0.594536	0.0554756	1.016	-0.105762	0.333333	0.078681	0	0	1	1	0	1	55.71	73.13	80.73
000600	2018	建投能源	4	1.32514	1.21819	1.08779	72.31	0.577559	0.10842	0.551582	0.0584513	0.914777	-0.340656	0.333333	0.0790786	0	1	1	1	0	1	57.64	74.85	77.82
000600	2019	建投能源	4	22.2118	24.3633	0.91169	67.88	0.570936	0.177545	0.579787	0.0603831	0.903681	-0.025896	0.333333	0.095686	0	1	1	2	0	1	55.71	60.92	77.82
000600	2020	建投能源	4	2.51089	3.48829	0.719805	72.44	0.565608	0.315649	0.554229	0.0547686	0.91618	0.177037	0.333333	0.0819857	0	1	1	1	0	1	58.05	73.68	78.57
000600	2021	建投能源	4	0.00182728	0.0014432	0.941007	70.9	0.684943	0.05777	0.490969	0.188384	0.952324	-0.064442	0.333333	0.0717912	0	1	1	1	0	0	58.05	63.8	81.25
000601	2012	韶能股份	4	33.3814	35.8499	0.931145	72.43	0.603037	-0.068803	0.699122	0.0220783	0.993069	0.097911	0.333333	0.262727	1	0	1	3	0	0	56.94	67.91	82.51
000601	2013	韶能股份	4	2.25405	2.24072	1.00595	73.77	0.570881	-0.130805	0.699122	0.0319461	1.0984	0.261445	0.375	0.995683	1	0	1	2	0	0	55.58	73.68	82.51
000601	2014	韶能股份	4	0.0223899	0.0221938	1.00883	73.19	0.535824	-0.169485	0.699122	0.030699	1.25283	0.341203	0.333333	0.96591	0	0	1	2	0	0	60.23	67.91	82.51
000601	2015	韶能股份	4	28.0832	29.2008	0.961729	64.73	0.506576	-0.112872	0.699122	0.0297755	1.83245	0.888945	0.363636	1.61993	0	0	1	2	0	0	60.23	39.63	81.75
000601	2016	韶能股份	4	17.8776	10.3013	1.73547	70.33	0.490746	-0.097677	0.699122	0.0325467	1.54117	-0.208547	0.363636	1.68837	0	0	1	2	0	0	60.23	56.41	83.4
000601	2017	韶能股份	4	0.0244876	0.0115354	2.12282	72.17	0.482853	-0.04274	0.699122	0.022778	1.33134	-0.138694	0.333333	1.9405	0	0	1	1	0	0	59.65	68.87	80.1
000601	2018	韶能股份	4	4.21208	7.3876	0.570155	75.05	0.519525	0.073502	0.699122	0.053106	0.920784	-0.459554	0.333333	1.89052	1	1	1	1	0	0	59.65	79.56	79.74
000601	2019	韶能股份	4	0.588817	0.762901	0.771813	74.24	0.543918	-0.033142	0.696494	0.0301235	1.07798	0.534651	0.333333	1.89594	1	0	1	1	0	0	57.72	79.56	78.98
000601	2020	韶能股份	4	0.404506	0.425541	0.950568	72.13	0.600835	0.008059	0.6973	0.036071	1.1713	0.251018	0.333333	1.24167	0	0	1	1	0	0	58.29	74.29	77.46
000601	2021	韶能股份	4	1.76406	2.06848	0.852831	73.16	0.612345	-0.200269	0.666618	0.0465778	1.039	-0.226707	0.333333	1.26281	0	1	1	1	0	0	57.72	78.34	77.46
000603	2013	盛达矿业	2	0.256219	0.169124	1.51498	64.08	0.325185	0.225379	0.189421	0.324136	2.35593	-0.289118	0.363636	0.61764	1	1	1	2	1	1	46.12	59.9	75.83
000603	2014	盛达矿业	2	4.60971	2.86777	1.60742	69.87	0.279382	0.200252	0.121791	0.557545	5.08901	-0.048875	0.363636	0.427136	0	1	1	2	1	1	48.68	75.07	76.21
000603	2015	盛达矿业	2	0.951056	2.13244	0.445994	63.48	0.252861	0.080884	0.0903899	0.0930527	5.38838	0.472268	0.333333	1.93684	0	0	1	3	1	1	48.68	65.23	69.32
000603	2016	盛达矿业	2	0.483866	0.206304	2.34541	65.61	0.068488	0.120119	0.0455865	0.348936	2.82412	-0.095845	0.333333	0.870959	0	0	1	1	1	1	48.68	73.67	67.78
000603	2017	盛达矿业	2	0.00811518	0.00315035	2.57596	65.63	0.305247	0.213431	0.109466	0.196327	1.77525	-0.239874	0.333333	0.806426	0	1	1	1	1	1	49.34	77.93	64.34
000603	2018	盛达矿业	2	0.304753	0.370065	0.823514	65.92	0.420842	-0.059121	0.233345	0.102004	1.86015	-0.168053	0.333333	0.666971	0	0	1	3	1	1	50.76	78.63	63.8
000603	2019	盛达资源	2	83.2727	117.289	0.709976	63.71	0.387562	0.179433	0.233142	0.074934	2.48174	0.499	0.333333	0.56599	0	1	1	3	1	1	48.68	78.63	59.87
000603	2020	盛达资源	2	3.27816	2.64294	1.24035	63.52	0.4348	0.038632	0.232913	0.169026	2.51051	0.071245	0.333333	0.46561	0	1	1	1	1	1	53.22	80.03	56.23
000603	2021	盛达资源	2	0.0909458	0.0954222	0.953088	69.28	0.408645	0.000142	0.320187	0.215766	1.88735	-0.209799	0.333333	0.462961	0	1	1	2	1	0	51.9	78.63	70.71
000605	2017	渤海股份	4	0.0453641	0.0941462	0.481848	68.86	0.562089	0.088067	0.195653	0.0723995	1.27574	-0.152639	0.333333	1.42027	1	0	0	1	0	0	55.27	64.91	77.7
000605	2018	渤海股份	4	0.492318	0.352627	1.39614	62.27	0.587193	0.119855	0.165112	0.0728103	1.08877	-0.251781	0.333333	1.42027	1	1	0	1	0	0	42.34	74.79	64.36
000605	2019	渤海股份	4	2.26647	4.46239	0.507904	63.32	0.669936	0.82909	0.235705	0.0781543	0.96569	-0.276337	0.333333	1.41598	1	1	0	1	0	0	49.49	62.69	70.29
000605	2020	渤海股份	4	4.68566	0.456061	4.43647	67.43	0.676494	0.360106	0.230255	0.0614066	0.916686	-0.148994	0.333333	1.39073	1	1	0	3	0	0	50.33	67.79	75.39
000605	2021	渤海股份	4	0.535228	0.492259	1.08729	67.59	0.666428	-0.039656	0.289467	0.174699	0.922856	-0.034215	0.333333	1.2679	1	1	0	2	0	0	53.9	63.25	76.71
000606	2012	青海明胶	3	0.666536	0.840432	0.793087	72.49	0.28586	0.280649	0.27788	0.219896	1.7511	-0.110345	0.428571	1.24738	1	0	0	1	1	0	63.8	66.13	79.74
000606	2013	青海明胶	3	0.00475078	0.00285201	1.66577	76.14	0.321696	0.295543	0.364881	0.175542	2.26041	0.310077	0.428571	1.17535	1	0	0	3	1	0	63.29	71.14	84.88
000606	2014	青海明胶	3	132.457	91.151	1.45316	77.83	0.347532	0.36677	0.381794	0.165804	2.41709	-0.040793	0.428571	1.24568	1	0	0	1	1	0	65.64	75.88	84.88
000606	2015	青海明胶	3	1.09503	1.11487	0.982204	74.41	0.306566	-0.060987	0.442201	0.130115	8.73247	1.85759	0.428571	1.13341	1	1	0	3	1	0	63.99	69.35	81.94
000612	2012	焦作万方	3	3.6261	4.17079	0.869405	76.8	0.602019	-0.043379	0.265996	0.0345951	1.44743	-0.00368	0.333333	0.547263	1	1	0	2	1	1	70.61	76.44	80.21
000612	2013	焦作万方	3	1.11637	0.464079	2.40556	70.58	0.399113	-0.010212	0.490175	0.075801	1.25603	-0.007415	0.454545	1.57225	0	1	0	1	1	1	62.01	68.1	76.63
000612	2014	焦作万方	3	3.70405	3.18779	1.16195	73.79	0.48312	0.086429	0.349084	0.0357402	1.646	0.732419	0.454545	1.58849	0	0	0	1	1	1	66.25	73.5	77.83
000612	2015	焦作万方	3	0.0862392	0.0680148	1.26795	68.62	0.447863	-0.112339	0.342759	0.0637888	1.40732	-0.244555	0.375	1.22215	1	0	0	1	1	1	51.96	68.79	77.01
000612	2016	焦作万方	3	0.286021	0.17276	1.6556	62.04	0.378894	1.21565	0.372483	0.0681572	2.05561	0.557794	0.333333	1.69443	0	0	0	3	1	1	50.17	68.79	63.53
000612	2017	焦作万方	3	0.143582	0.0953005	1.50662	68.8	0.369023	-0.165092	0.359048	0.0367744	1.72939	-0.186147	0.333333	2.43298	0	1	0	3	1	1	56.43	78.26	68.74
000612	2018	焦作万方	3	30.6309	29.3742	1.04278	70.7	0.432418	0.020809	0.372461	0.0546392	1.06648	-0.565341	0.333333	2.40351	0	1	0	2	1	1	59.79	78.26	71.18
000612	2019	焦作万方	3	21.1552	21.5447	0.981919	65.07	0.384877	-0.022384	0.379186	0.064588	1.11913	0.090909	0.333333	2.24586	0	1	0	3	1	1	51.24	74.41	65.83
000612	2020	焦作万方	3	0.17583	0.165153	1.06465	65.48	0.32387	-0.008029	0.342932	0.0548159	1.4959	0.627806	0.333333	2.16973	1	1	0	2	1	1	61.21	77.25	59.71
000612	2021	焦作万方	3	0.566529	0.574424	0.986255	69.77	0.352932	0.036645	0.286277	0.310271	1.51991	0.104978	0.333333	1.06074	1	1	0	1	1	0	64.78	75.76	68.26
000615	2012	湖北金环	3	1.46782	2.22447	0.659849	75.21	0.564787	-0.32304	0.189416	0.139168	1.26941	0.291005	0.333333	0.93258	0	1	0	1	1	0	65.02	80.39	73.66
000615	2013	湖北金环	3	0.284662	0.327082	0.87031	70.55	0.495739	0.090822	0.23051	0.134715	1.65425	0.35041	0.333333	0.884863	0	0	0	1	1	0	65.02	74.97	68.2
000615	2015	湖北金环	3	0.59784	0.774109	0.772294	72.23	0.733866	-0.590318	0.0669703	0.147377	1.25891	0.615384	0.333333	0.355713	0	1	0	2	1	0	65.02	83.74	63.72
000617	2012	石油济柴	3	0.131449	0.235711	0.557671	77.1	0.75248	0.409563	0.233737	0.058715	1.59587	-0.117773	0.4	0.0393583	1	1	0	3	0	0	67.64	79.8	79.72
000617	2015	石油济柴	3	0.0519857	0.0575375	0.90351	71.84	0.762048	0.376185	0.250497	0.047023	2.78061	0.616424	0.4	0.0892283	1	1	0	1	0	1	69.99	60.67	80.5
000619	2013	海螺型材	3	0.608364	0.325802	1.86728	73.22	0.41399	-0.191272	0.40184	0.161883	1.01706	-0.222124	0.333333	0.324565	1	0	0	1	1	0	66.46	61.96	84.28
000619	2014	海螺型材	3	0.227419	0.269139	0.844987	76.11	0.353838	-0.232104	0.423009	0.166682	1.23786	0.390672	0.375	0.376841	1	0	0	2	1	0	64.88	71.01	85.27
000619	2015	海螺型材	3	3.60074	2.37925	1.51339	72.39	0.321319	-0.161018	0.405077	0.165362	1.70264	0.511311	0.333333	0.448317	1	0	0	2	1	0	64.88	59.25	85.09
000619	2016	海螺型材	3	8.98283	6.16091	1.45804	73.85	0.312097	-0.173437	0.375514	0.0830399	1.43426	-0.187571	0.333333	0.314336	1	0	0	2	1	0	64.88	63.96	85.09
000619	2017	海螺型材	3	0.102439	0.0534091	1.91801	73.26	0.252183	-0.229327	0.391508	0.0972813	1.10242	-0.304799	0.333333	0.255323	1	0	0	2	1	0	65.57	63.96	83.46
000619	2018	海螺型材	3	0.180359	0.208035	0.866963	74.4	0.30386	-0.152775	0.345771	0.0954935	0.855076	-0.375451	0.333333	0.25108	1	0	0	3	1	0	69.81	67.69	81.27
000619	2019	海螺型材	3	32.3097	47.5085	0.680083	74.76	0.337815	-0.131034	0.297944	0.11831	0.855076	0.115607	0.333333	0.251533	1	0	0	1	1	0	68.23	70.04	81.27
000619	2020	海螺型材	3	2.06602	1.1631	1.77631	75.85	0.395434	-0.120242	0.273307	0.112915	0.855076	0.04439	0.333333	0.255003	1	1	0	1	1	0	69.81	72.39	81.27
000619	2021	海螺型材	3	0.947803	1.34176	0.706389	74.42	0.518675	0.241973	0.285941	0.426163	0.864134	-0.113018	0.333333	0.253854	1	1	0	1	1	0	65.19	71.26	81.27
000622	2014	恒立实业	3	0.374527	0.14237	2.63065	73.74	0.405503	0.453784	0.0997153	0.369037	4.78998	0.47165	0.333333	1.59725	0	0	0	3	0	0	52.45	77.26	82.23
000622	2015	恒立实业	3	0.0259356	0.0237444	1.09228	62.11	0.444994	-0.638265	0.131842	0.156487	8.73247	2.12525	0.375	1.59019	0	0	0	3	0	0	57.06	71.01	58.67
000622	2018	恒立实业	3	0.0198271	0.0122548	1.61791	68.17	0.402865	3.601	0.049335	0.460508	8.73247	0.601279	0.333333	1.53463	0	0	0	3	0	0	49.77	68.64	77.26
000622	2019	恒立实业	3	72.9014	125.239	0.582099	65.45	0.320823	0.12132	0.0542038	0.248208	6.73131	-0.364847	0.333333	1.49998	0	0	0	3	0	0	53.35	54.39	79.09
000622	2020	恒立实业	3	0.115975	0.123376	0.94001	67.59	0.449633	-0.273357	0.0391993	0.243723	4.75849	-0.176101	0.333333	1.27887	0	0	0	3	0	0	53.35	61.72	78.81
000622	2021	恒立实业	3	0.639608	1.54032	0.415244	66	0.374093	0.030659	0.0393659	2.97478	5.27291	0.005089	0.333333	1.22745	0	0	0	1	0	0	53.35	60.23	76.36
000623	2012	吉林敖东	3	1.2949	1.59497	0.811868	74.43	0.110211	0.176546	0.0984868	0.107891	1.41962	0.093026	0.428571	0.303359	1	1	0	3	1	1	63.39	66.14	85.66
000623	2013	吉林敖东	3	0.240872	0.197477	1.21975	77.8	0.11983	0.342905	0.106918	0.108005	1.37307	0.052189	0.428571	0.316416	1	0	0	1	1	1	65.18	76.91	84.84
000623	2014	吉林敖东	3	0.0577681	0.0387576	1.4905	77.14	0.0806487	0.163596	0.117622	0.125457	2.18371	0.973123	0.428571	0.202865	1	1	0	3	1	1	61.81	73.7	87.29
000623	2015	吉林敖东	3	3.30836	6.64632	0.497773	76.88	0.113463	0.354708	0.090595	0.0932683	1.45937	-0.106646	0.428571	0.222787	1	1	0	1	1	1	60.02	74.19	87.29
000623	2016	吉林敖东	3	1.09114	1.03534	1.05389	73.51	0.072096	0.382034	0.104628	0.0668373	1.40098	0.013746	0.428571	0.497222	1	1	0	2	1	1	63.6	66.64	83.2
000623	2017	吉林敖东	3	12.0921	4.39003	2.75445	75.68	0.0643666	0.299278	0.0955541	0.0544881	1.24248	-0.04645	0.428571	0.571417	1	1	0	2	1	1	63.99	70.94	84.84
000623	2018	吉林敖东	3	0.700711	0.68488	1.02312	74.89	0.138458	0.136353	0.0838686	0.0777463	0.855076	-0.347501	0.428571	0.522939	1	1	0	1	1	1	60.32	69.95	85.66
000623	2019	吉林敖东	3	0.372945	0.37713	0.988905	80.24	0.130081	0.019317	0.0829297	0.0849905	0.87746	0.159441	0.5	0.522937	1	1	0	3	1	1	61.5	81.71	88.83
000623	2020	吉林敖东	3	0.219343	0.218644	1.00319	76.7	0.139806	0.2851	0.0768335	0.0909926	0.855076	0.007194	0.333333	0.36584	1	1	0	2	1	1	62.29	76.77	84.02
000623	2021	吉林敖东	3	5.14672	6.96402	0.739044	77.85	0.138597	0.023144	0.0704366	0.851188	0.877928	0.136345	0.333333	0.278994	1	1	0	3	1	0	62.29	81.71	83.2
000625	2012	长安汽车	3	2.2886	2.34319	0.976704	80.64	0.666268	0.496028	0.252118	0.0777468	1.25045	0.773828	0.333333	0.128907	1	1	0	1	0	1	68.71	85.86	83.2
000625	2013	长安汽车	3	1.73526	1.06278	1.63276	76.3	0.650706	0.261139	0.257488	0.070654	1.60901	0.73137	0.333333	0.114306	1	0	0	2	0	1	65.34	78.81	80.21
000625	2014	长安汽车	3	0.00292111	0.00280221	1.04243	79.2	0.63472	0.288331	0.209013	0.134355	1.64194	0.447262	0.384615	0.107465	1	1	0	3	0	1	61.06	85.86	83.96
000625	2015	长安汽车	3	13.8746	14.0864	0.984964	79.09	0.617805	0.239696	0.155571	0.198246	1.43585	0.046287	0.384615	0.156042	1	1	0	3	0	1	67.13	85	81.2
000625	2016	长安汽车	3	25.1534	13.1477	1.91315	77.2	0.592968	0.400456	0.145342	0.21588	1.21636	-0.077794	0.461538	0.163441	1	1	0	3	0	1	52.85	83.51	85.37
000625	2017	长安汽车	3	0.00226676	0.0014432	2.28994	82.29	0.552762	0.598852	0.179454	0.202132	1.0734	-0.117278	0.538462	0.226958	1	1	0	3	0	1	62.96	84.37	90.77
000625	2018	长安汽车	3	26.8313	18.9349	1.41703	79.47	0.506327	0.157493	0.237045	0.103201	0.855076	-0.448812	0.571429	1.32503	1	1	0	1	0	1	49.94	86.3	89.95
000625	2019	长安汽车	3	0.59202	1.91296	0.342233	73.73	0.549934	0.671944	0.275971	0.0958897	0.989625	0.525555	0.571429	1.38521	1	1	0	2	0	1	57.08	85.51	74.28
000625	2020	长安汽车	3	115.357	57.2395	2.01533	77.56	0.557706	0.245623	0.218638	0.253532	1.35975	1.18146	0.571429	1.57602	1	1	0	1	0	1	60.65	90.21	77.65
000625	2021	长安汽车	3	0.0100688	0.00951724	1.05795	81.6	0.587413	0.243318	0.157498	2.32195	1.30497	-0.016769	0.533333	1.56832	1	1	0	2	0	0	68.14	88.91	83.54
000627	2012	天茂集团	3	0.933576	1.78738	0.522316	73.07	0.255418	0.429685	0.176122	0.0740222	2.09759	-0.014035	0.333333	0.0505716	1	1	0	1	1	0	69.4	61.85	82.64
000627	2013	天茂集团	3	1.3484	0.893218	1.50959	77.71	0.334133	0.221806	0.278842	0.0425512	1.97831	-0.067616	0.333333	0.0421794	0	1	0	1	1	0	67.15	75.4	84.35
000627	2015	天茂集团	3	0.161471	0.0654232	2.46809	75.45	0.259628	0.622894	0.134177	0.0228851	6.30497	1.62439	0.333333	0.10677	0	1	0	1	1	0	66.29	64.98	87.13
000629	2012	攀钢钒钛	2	0.00265482	0.00303048	0.87604	74.32	0.504488	0.057222	0.284609	0.0433392	1.35733	-0.015924	0.5	0.916126	1	1	1	2	1	1	64.56	71.49	81.2
000629	2013	攀钢钒钛	2	0.446155	0.256108	1.74206	75.64	0.577386	0.058787	0.239492	0.0634543	1.05082	-0.480583	0.363636	0.916126	0	1	1	1	1	1	65.11	75.7	80.97
000629	2014	攀钢钒钛	2	1.05221	1.11798	0.941168	76.24	0.767554	-0.040498	0.171281	0.0500623	1.19795	0.685713	0.363636	0.916126	0	1	1	1	1	1	65.11	80.04	79.36
000629	2015	攀钢钒钛	2	26.3209	46.4946	0.566106	71.63	0.825853	-0.018893	0.487361	0.0348277	1.21571	0.022284	0.363636	0.696557	0	1	1	1	1	1	54.68	82.46	72.97
000629	2019	攀钢钒钛	3	26.4664	38.9684	0.679176	72.94	0.256702	-0.109648	0.338488	0.335702	1.66105	-0.026667	0.333333	0.696557	0	1	0	2	1	1	59.24	78.02	76.5
000629	2020	攀钢钒钛	3	0.0563832	0.0619444	0.910223	81.17	0.158988	-0.022525	0.376108	0.29129	1.65968	-0.256849	0.375	0.696557	0	1	0	3	1	1	70.15	89.47	81.19
000629	2021	攀钢钒钛	3	0.0609882	0.0557544	1.09387	79.03	0.221951	0.329085	0.543093	0.109195	3.49434	0.792627	0.4	0.990044	0	1	0	3	1	0	65.35	83.4	83.06
000630	2012	铜陵有色	3	16.5031	21.6421	0.762544	76.72	0.697281	0.291611	0.252111	0.0664196	1.37079	0.129653	0.357143	0.0517072	1	1	0	1	1	1	67.79	74.82	82.56
000630	2013	铜陵有色	3	31.0486	32.4767	0.956026	76.14	0.699186	0.366829	0.334747	0.0457679	1.05756	-0.466257	0.384615	0.0476438	1	1	0	1	1	1	63.18	72.33	85.32
000630	2014	铜陵有色	3	0.00556719	0.00532431	1.04562	76.46	0.666115	-0.062232	0.323175	0.0606268	1.2207	0.561362	0.4	0.43281	1	1	0	1	1	1	66.76	72.33	84.2
000630	2015	铜陵有色	3	0.799004	0.887927	0.899854	72.94	0.66883	-0.162555	0.35279	0.0837299	1.44376	-0.183675	0.333333	0.135165	1	1	0	1	1	1	60.98	68.83	81.82
000630	2016	铜陵有色	3	6.6153	2.4197	2.73394	68.1	0.60694	-0.060972	0.349002	0.148721	1.26727	-0.139665	0.333333	0.0580856	1	1	0	3	1	1	63.18	69.98	69.34
000630	2017	铜陵有色	3	0.6043	0.459943	1.31386	73	0.611346	-0.025355	0.310069	0.096511	1.23112	-0.051948	0.333333	0.240903	1	1	0	3	1	1	62.39	74.42	77.46
000630	2018	铜陵有色	3	199.367	167.211	1.19231	71.22	0.585336	0.125321	0.385853	0.112056	1.02424	-0.31979	0.333333	0.241423	1	1	0	2	1	1	54.95	72.07	78.96
000630	2019	铜陵有色	3	0.59558	0.930103	0.640337	72.95	0.582374	0.009821	0.362669	0.0950922	1.08564	0.197403	0.333333	0.260498	1	1	0	1	1	1	60.11	70.72	81.01
000630	2020	铜陵有色	3	0.0161324	0.00868621	1.85724	74.62	0.604078	0.013342	0.365381	0.104135	1.1225	0.108718	0.333333	0.292526	1	1	0	1	1	1	63.87	72.07	81.83
000630	2021	铜陵有色	3	1.5205	1.39293	1.09158	73.42	0.539755	0.317741	0.309791	0.331818	1.26029	0.372827	0.363636	0.131432	1	1	0	1	1	0	65.66	70.99	79.02
000633	2015	合金投资	3	0.791185	0.768118	1.03003	68.25	0.269247	0.326983	0.502085	0.194457	8.73247	0.452924	0.333333	2.06882	0	0	0	3	0	0	58.51	60.23	78.62
000633	2018	合金投资	3	0.553793	1.16228	0.476471	67.69	0.845045	0.693778	0.0955828	0.0604438	2.53474	-0.542373	0.333333	0.95959	1	1	0	3	0	0	59.9	63.67	74.39
000633	2019	合金投资	3	0.392444	0.268636	1.46088	66.52	0.84009	0.171211	0.0856064	0.0162226	2.26931	-0.098039	0.333333	0.9253	0	0	0	3	0	0	56.1	60.23	76.08
000633	2020	合金投资	3	1.37067	1.01302	1.35305	67.22	0.299658	0.103447	0.383054	0.0857306	8.71915	0.243961	0.333333	0.79271	1	1	0	3	1	0	53.14	62.58	77.53
000633	2021	合金投资	3	1.04806	3.07608	0.342233	66.58	0.295021	0.252046	0.36146	0.191298	8.73247	0.149514	0.375	0.738235	1	0	0	3	1	0	51.35	56.88	80.9
000635	2012	英力特	3	0.550027	0.474728	1.15862	77.25	0.26082	0.055661	0.699122	0.0095861	0.987639	-0.320949	0.333333	0.188078	0	1	0	2	1	1	72.08	71.14	84.02
000635	2013	英力特	3	6.05527	7.36793	0.821841	77.16	0.227402	0.046392	0.699122	0.0117541	1.02973	0.129599	0.333333	0.116569	0	1	0	2	1	1	65.43	71.14	87.21
000635	2014	英力特	3	2.27076	1.64357	1.3816	76.18	0.106284	0.166963	0.699122	0.0308837	1.19366	0.312338	0.333333	0.0994384	0	1	0	2	1	1	72.08	66.44	84.84
000635	2015	英力特	3	0.174675	0.164257	1.06342	73.8	0.111514	-0.088558	0.699122	0.0645766	1.5422	0.186527	0.333333	0.046237	0	1	0	3	1	1	64.51	64.09	85.09
000635	2016	英力特	3	1.55955	0.984769	1.58367	78.42	0.130624	0.314888	0.633365	0.1105	2.9266	1.07561	0.375	0.0455365	0	1	0	2	1	1	70.29	71.14	87.47
000635	2017	英力特	3	5.49329	5.58203	0.984102	71.05	0.13317	-0.237308	0.555618	0.0896165	1.41182	-0.527018	0.375	0.142834	0	1	0	2	1	1	74.12	79.64	63.68
000635	2018	英力特	3	1.33864	1.43304	0.934123	73.94	0.156592	0.127355	0.562477	0.0467421	0.978109	-0.349763	0.428571	0.142163	0	1	0	3	1	1	72.84	81.99	69.06
000635	2019	英力特	3	0.0612863	0.0759556	0.806869	77.31	0.137681	-0.147446	0.512796	0.0100839	0.906574	-0.066673	0.333333	0.0730524	0	1	0	3	1	1	75.91	81.99	74.86
000635	2020	英力特	3	8.24215	7.39597	1.11441	80.63	0.139316	-0.093202	0.457506	0.0411932	0.8907	0.010323	0.333333	0.0789044	0	1	0	3	1	1	74.12	86.81	79.78
000635	2021	英力特	3	17.4572	19.0695	0.91545	78.53	0.130256	0.173817	0.44885	0.0296772	1.30161	0.539835	0.333333	0.0571763	0	1	0	2	1	0	71.35	77.57	82.83
000636	2012	风华高科	3	0.776133	1.00472	0.772487	70.71	0.329583	0.48618	0.347544	0.10033	1.59419	-0.020998	0.384615	0.483635	1	0	0	2	0	0	55.88	64	82.82
000636	2013	风华高科	3	6.43126	5.33734	1.20496	70.63	0.402173	0.380852	0.298639	0.0499608	1.36987	-0.092207	0.444444	0.483635	0	1	0	2	0	0	55.88	60.78	84.81
000636	2014	风华高科	3	39.9622	33.0622	1.2087	70.14	0.258933	0.232508	0.234809	0.270926	1.55358	0.587814	0.444444	0.454562	0	0	0	2	0	0	52.51	62.27	84.45
000636	2015	风华高科	3	0.748745	1.14148	0.655943	70.59	0.273827	0.216618	0.242638	0.209369	1.69099	0.290573	0.444444	0.511014	0	0	0	1	0	0	52.51	60.78	86.45
000636	2016	风华高科	3	0.910193	0.54818	1.66039	74.22	0.319639	0.238724	0.262057	0.073537	1.57638	-0.141821	0.444444	0.489984	0	0	0	1	0	0	52.51	72.54	86.45
000636	2017	风华高科	3	3.52794	1.43559	2.45749	71.56	0.276182	0.299311	0.33214	0.0674993	1.86829	0.220131	0.444444	0.376077	1	1	0	1	0	0	50.52	67.84	84.81
000636	2018	风华高科	3	0.00182728	0.0014432	0.761371	64.73	0.215138	-0.252774	0.308088	0.164584	1.56741	-0.091453	0.444444	0.319413	0	1	0	2	0	0	42.98	68.42	73.33
000636	2019	风华高科	3	65.8626	44.4552	1.48155	65.18	0.194626	0.171772	0.304675	0.207272	2.09847	0.418059	0.5	0.179443	0	1	0	2	0	0	42.98	71.28	72.41
000636	2020	风华高科	3	45.2332	28.8073	1.5702	64.58	0.309441	0.235278	0.272861	0.222334	3.74601	1.26326	0.375	0.450511	0	1	0	1	0	0	41.19	66.21	75.41
000636	2021	风华高科	3	0.0143225	0.00967829	1.47985	69.05	0.346079	0.166917	0.291166	0.382469	2.80997	-0.114187	0.333333	0.179852	0	1	0	1	0	0	46.54	76.48	75.53
000637	2012	茂化实华	3	0.0560204	0.0254141	2.2043	65.93	0.127677	0.406653	0.309698	0.14365	1.9152	-0.17437	0.333333	0.714668	1	1	0	3	1	0	54.03	62.63	74.22
000637	2013	茂化实华	3	0.392275	0.238402	1.64543	69.53	0.169992	-0.17743	0.308225	0.14823	2.0679	0.205318	0.333333	0.72778	0	1	0	1	1	0	55.82	68.83	77.01
000637	2014	茂化实华	3	0.995513	1.46553	0.679287	62.79	0.261497	-0.162561	0.342425	0.19058	2.39594	0.370588	0.333333	0.626817	0	0	0	1	1	0	55.82	68.83	62.28
000637	2015	茂化实华	3	0.509902	0.390723	1.30502	65.03	0.256789	-0.033339	0.293945	0.195883	2.86207	0.316109	0.375	0.569627	0	1	0	2	1	0	54.24	66.47	69.55
000637	2016	茂化实华	3	0.0318268	0.0128243	2.48176	62.64	0.26409	0.195008	0.296687	0.195507	2.69477	-0.047253	0.333333	0.582722	0	1	0	2	1	0	54.03	69.69	62.28
000637	2017	茂化实华	3	62.5247	240.642	0.342233	65.59	0.181275	-0.006327	0.322521	0.157738	2.23243	-0.215579	0.333333	0.566342	0	1	0	2	1	0	54.72	66.47	70.55
000637	2018	茂化实华	3	0.545222	0.371602	1.46722	66.94	0.236019	0.053732	0.301384	0.152404	1.57	-0.34848	0.333333	0.562542	0	1	0	1	1	0	54.51	68.56	72.19
000637	2019	茂化实华	3	3.26481	3.47346	0.939931	67.24	0.312399	0.200905	0.241594	0.150914	1.60748	0.210666	0.333333	0.60739	0	1	0	3	1	0	56.3	69.92	71.01
000637	2020	茂化实华	3	1.01717	0.472228	2.15399	67.09	0.487123	-0.373269	0.17777	0.0872392	1.4263	-0.05703	0.333333	0.612428	0	1	0	1	1	0	58.09	73.76	67.19
000637	2021	茂化实华	3	1.74557	2.43356	0.717291	66.96	0.596505	0.39383	0.306639	0.209863	1.32991	0.169491	0.333333	0.589298	0	1	0	1	1	0	59.88	72.27	67
000639	2012	西王食品	3	6.61839	7.97732	0.82965	68.63	0.284061	-0.217355	0.406847	0.185506	1.56853	-0.215836	0.333333	0.354358	1	0	0	2	0	0	47.5	71.68	77.37
000639	2013	西王食品	3	2.66816	1.75906	1.51681	64.87	0.193606	-0.184561	0.396431	0.220919	1.71311	0.199198	0.333333	0.350166	0	0	0	1	0	0	55.82	67.64	67.62
000639	2014	西王食品	3	0.0334567	0.0303421	1.10265	61.17	0.344343	-0.129193	0.329823	0.366424	1.98492	-0.054604	0.333333	0.368272	1	1	0	1	0	0	49.29	53.04	72.72
000639	2015	西王食品	3	2.79994	3.20688	0.873103	60.3	0.219564	-0.120002	0.301521	0.254177	3.87691	1.09107	0.333333	0.386233	1	0	0	3	0	0	52.66	55.75	67.26
000639	2016	西王食品	3	42.5746	19.3063	2.20521	67.21	0.695448	0.759078	0.081633	0.0826708	1.8442	0.445423	0.333333	0.856502	0	0	0	1	0	0	50.87	70.19	73.54
000639	2017	西王食品	3	4.80029	1.19245	4.02556	66.2	0.64059	-0.045663	0.0935251	0.0259417	1.63073	-0.213635	0.333333	0.857477	0	0	0	3	0	0	48.19	73.4	70.54
000639	2018	西王食品	3	0.0380727	0.0217181	1.75304	63.91	0.51104	0.068862	0.0669257	0.0946932	0.99441	-0.523974	0.333333	1.05367	0	0	0	1	0	0	48.19	63.54	72.18
000639	2019	西王食品	3	0.189815	0.269196	0.705118	65.69	0.496239	0.062031	0.0812042	0.109682	1.09667	-0.000978	0.333333	1.10615	1	0	0	1	0	0	48.19	64.86	75.18
000639	2020	西王食品	3	438.161	406.362	1.07825	64.03	0.444163	-0.083026	0.0801407	0.0369171	1.41683	0.536424	0.333333	1.10615	1	0	0	2	0	0	48.19	58.83	75.62
000639	2021	西王食品	3	0.254843	0.258529	0.985745	71.04	0.422144	0.099497	0.0743345	0.494668	1.133	-0.270115	0.375	1.10615	0	0	0	2	0	0	52.81	74.26	78.17
000650	2012	仁和药业	3	2.91441	3.23109	0.901991	71.56	0.182733	0.421772	0.156397	0.214627	2.73777	-0.299682	0.375	0.192947	1	0	0	1	1	1	52.45	70.82	81.82
000650	2013	仁和药业	3	1.59128	2.46631	0.645207	73.15	0.167416	0.187896	0.13926	0.231554	2.46852	-0.030466	0.375	0.148374	1	0	0	2	1	1	56.03	70.82	83.46
000650	2014	仁和药业	3	3.302	2.90397	1.13706	73.38	0.167517	0.092624	0.198506	0.24413	3.11177	0.457941	0.333333	0.836624	1	0	0	2	1	1	56.03	71.31	83.63
000650	2015	仁和药业	3	0.715022	0.831258	0.860169	67.24	0.175971	0.138837	0.183453	0.255936	4.32211	0.714607	0.333333	0.366097	0	0	0	2	1	1	54.24	66.15	74.61
000650	2016	仁和药业	3	0.0331332	0.0236611	1.40032	69.42	0.170875	0.123415	0.17339	0.269891	2.42935	-0.333018	0.333333	0.394176	0	0	0	1	1	1	54.24	69.82	76.89
000650	2017	仁和药业	3	28.1919	13.8625	2.03369	69.71	0.166758	0.217337	0.160326	0.324307	1.71471	-0.248317	0.333333	0.35521	0	0	0	1	1	1	50.37	72.4	77.77
000650	2018	仁和药业	3	0.239569	0.27855	0.860058	70.36	0.151987	-0.0042	0.135682	0.380408	1.5928	0.069681	0.333333	0.589649	0	1	0	2	1	1	52.16	70.91	79.28
000650	2019	仁和药业	3	16.1256	23.2687	0.693015	69.67	0.126889	-0.069383	0.110715	0.284735	1.66442	0.16854	0.333333	0.296414	1	1	0	2	1	1	50.37	70.05	79.28
000650	2020	仁和药业	3	0.0578505	0.0293881	1.9685	69.89	0.110156	0.136756	0.0810154	0.270876	1.39171	-0.017995	0.333333	0.430276	1	1	0	1	1	1	53.14	66.21	80.92
000650	2021	仁和药业	3	3.85179	4.69694	0.820065	68.97	0.142011	0.202053	0.0759467	2.97478	1.98812	0.554098	0.375	0.52433	1	1	0	1	1	0	47.4	68.79	80.1
000651	2012	格力电器	3	1.09926	1.13256	0.970591	76.5	0.7436	-0.207308	0.11807	0.198672	1.45336	0.512938	0.375	0.782573	0	1	0	1	0	1	69.24	78.68	78.75
000651	2013	格力电器	3	0.0266269	0.0193039	1.37935	73.17	0.734734	-0.117369	0.104966	0.218839	1.4661	0.331148	0.375	0.857357	0	1	0	2	0	1	66.28	72.17	77.37
000651	2014	格力电器	3	0.514162	0.639934	0.80346	71.47	0.711123	-0.029695	0.095623	0.278475	1.42275	0.194447	0.333333	0.890321	0	1	0	2	0	1	69.24	63.85	77.75
000651	2015	格力电器	3	2.22657	3.19157	0.697642	78.24	0.699646	-0.483559	0.095436	0.478454	1.52729	0.276511	0.333333	0.796588	0	1	0	2	0	1	74.88	73.52	83.15
000651	2016	格力电器	3	0.0119315	0.0121023	0.985891	76.87	0.698834	-0.221743	0.096955	0.391081	1.50713	0.186345	0.375	0.95959	0	1	0	2	0	1	74.88	66.63	84.78
000651	2017	格力电器	3	26.5299	9.34592	2.83866	72.95	0.689094	-0.102623	0.0812557	0.0993593	1.90501	0.856359	0.428571	1.26838	0	1	0	2	0	1	76.28	74.59	70.15
000651	2018	格力电器	3	0.233924	0.401101	0.583205	76.67	0.630963	-0.143757	0.0731818	0.114523	1.48192	-0.183295	0.333333	1.20656	0	1	0	1	0	1	81.92	75.85	74.53
000651	2019	格力电器	3	0.19993	0.138661	1.44187	77.3	0.604033	-0.253326	0.0675753	0.0931985	1.9906	0.916236	0.333333	1.54641	0	1	0	2	0	1	87.7	80.9	69.56
000651	2020	格力电器	3	4.29581	5.46574	0.785953	78.47	0.5814	-0.249654	0.0680133	0.0867604	1.90892	-0.021749	0.375	1.57281	0	1	0	3	0	1	81.35	81.69	74.84
000651	2021	格力电器	3	3.42882	3.17582	1.07966	80.99	0.662309	0.116943	0.0975873	0.960339	1.34491	-0.362299	0.428571	1.66439	0	1	0	3	0	0	91.67	74.27	80.07
000655	2012	金岭矿业	2	1.32254	1.89662	0.697316	70.92	0.15671	-0.274081	0.0864336	0.0954492	1.95428	-0.162162	0.333333	0.044523	1	0	1	1	1	1	48.77	75.77	78
000655	2013	金岭矿业	2	4.25307	2.82108	1.5076	77.7	0.155839	0.19558	0.169706	0.0672399	1.28302	-0.383749	0.375	0.0333999	0	1	1	1	1	1	52.06	80.92	87.66
000655	2014	金岭矿业	2	0.187011	0.241852	0.773244	76.24	0.129441	-0.473152	0.156871	0.0211499	1.5824	0.202965	0.333333	0.0378409	0	0	1	2	1	1	49.41	80.92	85.69
000655	2015	金岭矿业	2	1.18733	1.19615	0.992622	77.67	0.0686192	-0.245284	0.160218	0.0137156	1.75914	0.088268	0.428571	0.0438741	0	0	1	1	1	1	49.41	80.22	89.4
000655	2016	金岭矿业	2	0.3127	0.174355	1.79346	77.17	0.125634	0.132645	0.144172	0.0209342	2.00321	-0.027721	0.333333	0.0393355	0	0	1	1	1	1	49.41	83.78	85.63
000655	2017	金岭矿业	2	0.495225	1.25945	0.393208	71.12	0.13236	-0.540184	0.115303	0.0423305	1.8881	-0.172122	0.333333	0.0397481	0	1	1	2	1	1	40.57	73.92	83.76
000655	2020	金岭矿业	2	1.79788	0.792249	2.26934	70.74	0.0906948	0.027067	0.0878738	0.313786	1.57058	0.396022	0.333333	0.0562161	0	1	1	3	1	1	45.58	75.34	79.45
000655	2021	金岭矿业	2	0.152201	0.183641	0.828796	70.74	0.137763	0.270313	0.0789447	2.97478	1.59461	0.083935	0.333333	0.065521	0	1	1	3	1	0	47.83	72.5	80.47
000657	2014	中钨高新	3	16.0809	23.477	0.684964	71.6	0.498505	1.83248	0.347063	0.0343056	1.19408	0.387097	0.333333	0.145384	0	1	0	1	1	0	54.24	73.53	79.16
000657	2016	中钨高新	3	0.0117325	0.00721994	1.62501	69.96	0.478328	0.131034	0.34766	0.0880445	1.31483	-0.092442	0.333333	0.0464824	0	1	0	1	1	0	57.61	66.47	78.62
000657	2017	中钨高新	3	1.86497	2.68065	0.695718	69.73	0.494335	0.040523	0.303864	0.112428	1.21372	-0.145217	0.333333	0.0502732	0	0	0	2	1	0	58.3	60.45	81.82
000657	2018	中钨高新	3	0.353541	0.267994	1.31921	69.93	0.492383	0.060621	0.313927	0.120857	1.06289	-0.400322	0.428571	0.0566601	0	0	0	1	1	0	58.3	64.35	79.63
000657	2019	中钨高新	3	2.07294	3.38275	0.612797	71.09	0.471075	0.161328	0.306104	0.099288	1.25942	0.287594	0.428571	0.0770778	0	0	0	1	1	0	54.93	67.7	81.63
000657	2020	中钨高新	3	3.47832	3.72553	0.933643	71.37	0.463029	0.314522	0.321269	0.0992908	1.21539	0.058394	0.428571	0.172233	0	0	0	1	1	0	49.98	71.14	82.45
000657	2021	中钨高新	3	0.164006	0.169463	0.967798	71.4	0.426148	0.219178	0.317359	0.30888	2.0457	1.21793	0.428571	0.0962221	0	0	0	2	1	0	51.56	70.05	82.45
000659	2013	珠海中富	3	12.1839	8.00134	1.52273	68.34	0.753524	-0.363598	0.523081	0.147757	1.53839	0.007246	0.333333	0.156802	0	0	0	1	1	0	52.24	69.98	75.45
000659	2019	珠海中富	3	1.41647	1.66353	0.851486	56.73	0.723472	-0.404299	0.523935	0.0282256	2.19511	-0.336585	0.375	1.0114	0	0	0	3	1	0	46.23	55.39	63
000659	2020	珠海中富	3	0.47443	0.247507	1.91684	60.84	0.780001	-0.495751	0.483807	0.0360129	2.75096	0.238971	0.333333	1.0114	0	0	0	2	1	0	49.98	55.39	70.07
000659	2021	珠海中富	3	20.683	22.1842	0.932332	61	0.784444	0.147369	0.485877	0.0533877	3.07503	0.225519	0.375	0.835474	0	0	0	2	1	0	48.19	57.74	69.74
000661	2012	长春高新	3	0.209565	0.275939	0.759462	70.94	0.436626	0.204051	0.257448	0.19027	3.90361	0.745714	0.333333	0.495866	1	0	0	1	1	1	47.5	72.54	81.82
000661	2013	长春高新	3	0.285123	0.441875	0.645257	67.44	0.39257	0.087477	0.25284	0.216653	5.48232	0.782815	0.333333	0.431012	0	1	0	2	1	1	51.08	71.05	73.35
000661	2014	长春高新	3	2.07495	0.696628	2.97856	70	0.350592	0.885231	0.224793	0.209468	3.96695	-0.198385	0.333333	0.456693	0	1	0	2	1	1	54.45	68.7	78.81
000661	2015	长春高新	3	0.221664	0.235729	0.940334	70.81	0.361767	0.06428	0.184075	0.261534	4.50633	0.39492	0.333333	0.359034	0	0	0	2	1	1	52.66	71.05	79.91
000661	2016	长春高新	3	3.61779	3.76165	0.961756	71.66	0.282593	-0.230148	0.118562	0.180074	3.34867	0.071875	0.333333	0.277588	0	0	0	3	1	1	52.45	68.7	83.46
000661	2017	长春高新	3	0.675199	0.396311	1.70371	70.61	0.29261	0.388744	0.1518	0.189119	4.52509	0.648139	0.333333	0.352944	0	0	0	3	1	1	48.19	73.4	80.18
000661	2018	长春高新	3	2.75727	3.66192	0.752957	69.72	0.327952	-0.111504	0.126498	0.197964	3.48902	-0.039903	0.375	0.325422	0	1	0	2	1	1	48.19	71.05	79.81
000661	2019	长春高新	3	0.47083	0.473664	0.994015	70.74	0.307654	-0.059445	0.119003	0.290265	6.39154	1.56116	0.375	1.04459	0	0	0	2	1	1	49.98	74.49	78.81
000661	2020	长春高新	3	0.0337517	0.0288652	1.16929	71.59	0.268417	-0.122565	0.118043	0.234285	8.73247	1.01154	0.333333	0.932863	0	0	0	1	1	1	53.97	73.4	79.38
000661	2021	长春高新	3	197.898	217.376	0.910397	67.81	0.234456	0.253028	0.098739	2.54341	4.8688	-0.394468	0.333333	0.792088	0	1	0	1	1	0	53.97	75.75	69.53
000663	2013	永安林业	1	4.13691	1.88924	2.18972	73.2	0.733792	0.011977	0.269505	0.0249156	2.19902	0.347775	0.428571	0.412639	0	1	0	3	0	0	71.55	64.48	79.92
000663	2017	永安林业	3	0.100833	0.0350809	2.87431	66.99	0.46751	0.217779	0.195151	0.0786787	1.54321	0.067062	0.428571	1.57631	1	1	0	1	0	0	65.35	62.27	71.02
000663	2018	永安林业	3	10.0945	12.35	0.817365	79.23	0.699734	-0.034745	0.303931	0.0369407	1.28006	-0.565341	0.428571	1.57631	0	1	0	3	0	0	76.16	87.86	74.98
000663	2019	永安林业	3	3.88882	4.18826	0.928506	69.3	0.765554	-0.468227	0.304946	0.0228514	1.29665	-0.194631	0.428571	1.37994	1	1	0	3	0	0	69.42	79.09	62.63
000666	2012	经纬纺机	3	29.9683	15.775	1.89974	71.44	0.481236	0.131599	0.106612	0.415128	0.985414	0.139342	0.444444	1.17006	1	1	0	1	0	1	56.03	67.84	81.74
000666	2013	经纬纺机	3	0.0316765	0.0315624	1.00361	79.75	0.459259	0.183008	0.0963207	0.493763	0.926472	-0.053945	0.375	1.17007	0	1	0	1	0	1	66.21	80.51	86.14
000666	2014	经纬纺机	3	0.0862323	0.0484906	1.77833	72.85	0.436092	-0.134189	0.0871263	0.234291	1.01281	0.860497	0.375	0.992268	0	1	0	2	0	1	57.61	65.98	85.27
000666	2015	经纬纺机	3	16.951	24.9924	0.678247	79.84	0.509859	0.684386	0.0680661	0.298588	1.10994	0.675935	0.375	0.979438	0	1	0	3	0	1	67.08	78.94	86.96
000666	2016	经纬纺机	3	1.81635	1.89569	0.958149	79.82	0.550833	0.240728	0.0472719	0.333529	0.990352	-0.286969	0.375	0.936206	0	1	0	1	0	1	70.45	75.1	87.78
000666	2017	经纬纺机	3	1.76755	0.829282	2.13142	72.86	0.461464	0.134667	0.0397487	0.266418	0.930569	-0.08882	0.375	0.935432	0	1	0	3	0	1	61.99	68.06	81.64
000666	2018	经纬纺机	3	0.0806615	0.143449	0.5623	70.8	0.467485	0.269337	0.0358937	0.315927	0.859278	-0.437738	0.375	0.924516	0	1	0	3	0	1	60.2	67.2	78.64
000669	2014	金鸿能源	4	1.18896	0.565114	2.10392	66.56	0.544689	0.564115	0.377705	0.210109	1.44117	0.435605	0.333333	1.20099	1	0	0	1	0	0	47.08	78.29	68.91
000669	2017	金鸿控股	4	7.40856	3.46391	2.13879	70.66	0.65478	1.15987	0.499104	0.0457736	1.18721	-0.14085	0.333333	1.05375	1	0	0	1	0	0	50.36	75.95	77.21
000669	2018	金鸿控股	4	0.0917178	0.0999334	0.917789	63.37	0.752019	0.374928	0.585282	0.01738	1.10241	-0.440956	0.375	0.888164	1	0	0	1	0	0	52.29	67.3	66.33
000669	2019	金鸿控股	4	0.506232	0.676885	0.747884	60.34	0.848981	0.144255	0.429963	0.0303185	1.12528	-0.358974	0.333333	0.906953	1	0	0	3	0	0	53.08	67.3	59.67
000670	2015	盈方微	3	0.19623	0.176357	1.11268	67.85	0.22105	0.68663	0.0673103	0.137857	8.73247	0.600404	0.333333	0.633091	1	0	0	1	0	0	49.35	64.8	79.36
000672	2014	上峰水泥	3	0.666612	0.97092	0.686578	73.99	0.538752	-0.001869	0.520517	0.0680562	1.37522	0.944787	0.333333	1.52978	0	1	0	2	0	1	64.89	75.25	77.78
000672	2015	上峰水泥	3	0.0612148	0.0442924	1.38206	76.14	0.601407	-0.208675	0.529508	0.0194651	1.28595	-0.055382	0.333333	1.52969	0	1	0	2	0	1	70.67	76.41	78.75
000672	2016	上峰水泥	3	0.852093	0.381856	2.23145	77.53	0.724193	-0.318156	0.403617	0.0297505	2.45135	0.459312	0.333333	1.13242	0	1	0	1	0	1	69.09	82.1	78.75
000672	2017	上峰水泥	3	10.9016	11.9768	0.910225	76.05	0.607327	0.469308	0.392387	0.0310164	1.92809	-0.209518	0.333333	0.977438	0	1	0	2	0	1	72.06	73.33	79.92
000672	2018	上峰水泥	3	0.804289	0.481351	1.6709	56.71	0.490646	0.088334	0.316734	0.0652931	1.47129	-0.122072	0.333333	0.97535	1	1	0	2	0	1	72.06	39.23	54.58
000672	2019	上峰水泥	3	1.11265	1.94787	0.571213	66.46	0.41616	0.675665	0.267874	0.211565	1.91938	1.24064	0.333333	0.98288	0	1	0	2	0	1	69.24	64.25	66.53
000672	2020	上峰水泥	3	5.93451	4.35823	1.36168	74.82	0.366158	0.256596	0.257179	0.143167	1.77045	0.102999	0.333333	1.01702	0	1	0	2	0	1	72.06	76.24	75.27
000672	2021	上峰水泥	3	0.643597	0.847354	0.759538	78.8	0.402857	0.292623	0.240144	0.71137	1.48245	0.072141	0.333333	0.945482	0	1	0	2	0	0	66.51	79.91	84.32
000676	2015	智度投资	3	1.9325	0.428204	4.43647	68.18	0.534206	-0.139518	0.31091	0.28101	8.73247	2.12525	0.4	0.577061	0	0	0	2	0	1	55.12	60.41	78.27
000677	2014	恒天海龙	3	0.0557274	0.0345836	1.61138	56.71	0.811452	0.187559	0.617589	0.0674784	2.68386	1.16944	0.333333	0.321516	0	0	0	3	1	0	46.86	64.09	56.01
000677	2017	恒天海龙	3	0.203509	0.111336	1.82787	70.92	0.229517	0.009733	0.461089	0.0114183	4.30011	-0.453297	0.333333	0.579661	0	0	0	1	1	0	54.01	68.79	81
000677	2018	恒天海龙	3	14.0809	13.0408	1.07976	75.33	0.246866	0.115855	0.531965	0.0251768	2.82084	-0.346734	0.333333	0.542428	0	0	0	2	1	0	61.82	81.22	78.27
000677	2019	恒天海龙	3	0.674515	0.903679	0.74641	77.07	0.218258	-0.027151	0.492246	0.0784953	3.90912	0.419231	0.5	0.545551	0	1	0	2	1	0	58.44	86.15	80.45
000677	2020	恒天海龙	3	1.14172	0.667138	1.71138	76.82	0.202091	0.16188	0.452859	0.12576	2.95175	-0.252033	0.333333	0.535918	0	1	0	2	1	0	60.02	82.94	81.27
000677	2021	恒天海龙	3	0.380187	0.485204	0.783562	73.75	0.207755	0.569292	0.343827	0.497204	2.86977	0.188406	0.333333	0.647272	0	0	0	2	1	0	57.41	76.16	80.45
000678	2012	襄阳轴承	3	21.6629	30.4061	0.712453	66.93	0.597451	-0.099106	0.177334	0.0651806	1.50818	0.028351	0.333333	0.0607053	0	1	0	1	0	0	51.14	75.04	69.51
000678	2013	襄阳轴承	3	0.0536268	0.051415	1.04302	72	0.49023	0.69585	0.267476	0.111001	1.2294	0.052632	0.333333	0.670014	0	1	0	1	0	0	61.52	72.69	76.89
000678	2014	襄阳轴承	3	4.06265	2.14148	1.89713	72.3	0.509652	-0.036137	0.353968	0.0503813	1.5382	0.564286	0.333333	0.769956	0	1	0	3	0	0	63.1	71.83	77.31
000678	2015	襄阳轴承	3	0.985249	1.01062	0.974896	73	0.554425	0.307364	0.394992	0.0480674	2.27717	0.888889	0.333333	0.760044	1	1	0	1	0	0	58.15	72.37	81
000678	2016	襄阳轴承	3	0.193804	0.215709	0.898451	71.21	0.499855	-0.299584	0.399829	0.0636173	2.72316	0.060435	0.333333	0.967616	1	1	0	1	0	0	56.36	72.69	77.8
000678	2018	襄阳轴承	3	0.214842	0.252526	0.850772	75.24	0.543568	-0.081829	0.438273	0.0628063	1.35241	-0.379653	0.333333	0.919854	0	1	0	1	0	0	59.16	80.9	79.63
000678	2019	襄阳轴承	3	24.0427	29.5033	0.814916	72.7	0.529874	0.216314	0.453106	0.0557769	1.71336	0.388	0.333333	0.918158	0	1	0	1	0	0	60.02	82.94	72.26
000678	2020	襄阳轴承	3	0.904364	0.426264	2.1216	74.27	0.556464	0.000839	0.45556	0.0354142	1.40606	-0.308357	0.333333	0.83997	0	1	0	3	0	0	60.02	75.88	80.45
000678	2021	襄阳轴承	3	1.43118	1.45105	0.986309	73	0.552536	0.105883	0.44175	0.123921	1.42715	-0.027083	0.333333	0.911503	0	1	0	2	0	0	60.02	80.68	74.44
000682	2013	东方电子	3	0.135788	0.085371	1.59057	73.57	0.384289	0.203994	0.144666	0.144843	1.43221	-0.065147	0.333333	0.0522417	0	0	0	1	0	0	65.42	67.51	81.82
000682	2014	东方电子	3	0.232853	0.172322	1.35127	75.23	0.435378	0.264985	0.150829	0.113788	1.97841	0.718156	0.333333	0.0539441	0	1	0	1	0	0	65.42	72.9	81.82
000682	2015	东方电子	3	0.967453	0.919498	1.05215	75.05	0.419911	0.435193	0.146981	0.139273	2.63133	0.508163	0.333333	0.0611285	0	0	0	1	0	0	65.42	73.53	81
000682	2017	东方电子	3	1.09979	0.629639	1.7467	73.94	0.341871	0.469251	0.123644	0.293711	1.29123	-0.105769	0.333333	0.171813	0	0	0	1	0	0	63.65	67.61	83.46
000682	2018	东方电子	3	1.04514	1.86355	0.560836	70.75	0.363459	0.908167	0.113154	0.291828	1.16369	-0.288172	0.375	0.587543	0	0	0	3	0	0	63.65	63.77	79.09
000683	2012	远兴能源	3	29.778	22.5432	1.32093	70.1	0.578615	-0.128232	0.396498	0.0391391	0.950732	-0.146895	0.444444	0.156975	1	1	0	1	1	0	51.14	65.61	82.82
000683	2013	远兴能源	3	0.053938	0.0148109	3.64177	76.2	0.643807	0.19415	0.326187	0.0386583	0.904414	-0.170283	0.333333	0.0879861	0	1	0	1	1	1	57.45	76.11	85.83
000683	2014	远兴能源	3	2.25744	1.81014	1.24711	60.25	0.562241	-0.453029	0.519603	0.0976072	0.953285	0.243107	0.333333	0.214814	1	1	0	1	1	1	57.45	31.59	81
000683	2015	远兴能源	3	0.0577875	0.0809715	0.713676	65.07	0.57365	0.14104	0.510692	0.0601667	1.021	0.119089	0.333333	0.444007	1	1	0	2	1	1	57.45	53.8	76.55
000683	2016	远兴能源	3	7.69891	1.76137	4.37099	66.7	0.56106	0.436181	0.437838	0.142373	1.05826	0.033212	0.333333	0.36879	1	1	0	1	1	1	55.88	57.34	78.54
000683	2017	远兴能源	3	0.437713	0.423795	1.03284	58.56	0.522167	-0.196544	0.420423	0.0983917	1.03285	-0.084906	0.333333	0.371299	1	1	0	2	1	1	57.05	28.75	79.44
000683	2018	远兴能源	3	7.4546	6.94325	1.07365	63.5	0.502393	0.125001	0.384335	0.0628591	0.929279	-0.17949	0.333333	0.257505	1	0	0	2	1	1	58.84	46.48	77.35
000683	2019	远兴能源	3	0.0901339	0.0816995	1.10324	68.46	0.483047	-0.017358	0.538779	0.0699116	0.874606	-0.042194	0.333333	0.414115	1	1	0	2	1	1	55.26	63.76	78.38
000683	2020	远兴能源	3	1.29824	1.49485	0.868472	68.64	0.479072	0.170144	0.557366	0.0506509	0.855076	-0.048458	0.333333	0.312834	1	1	0	2	1	1	55.26	70.28	74.36
000683	2021	远兴能源	3	15.9931	27.1694	0.588643	68.39	0.348293	0.57813	0.383597	0.383904	1.33551	2.12525	0.333333	0.306867	1	1	0	2	1	0	62.7	67.07	72.18
000685	2017	中山公用	4	8.5434	7.17947	1.18998	75.22	0.227687	0.142775	0.105275	0.0584104	1.15466	-0.06169	0.333333	0.330804	0	0	0	3	0	1	60.91	71.9	84.02
000685	2018	中山公用	4	0.102596	0.123507	0.830692	72.97	0.265539	0.139963	0.103132	0.0913958	0.887726	-0.297382	0.333333	0.330804	0	0	0	1	0	1	56.07	71.35	82.01
000685	2019	中山公用	4	18.8613	28.528	0.661151	74.08	0.29566	0.63897	0.0973093	0.0596971	0.941331	0.196302	0.375	0.346988	0	0	0	1	0	1	56.45	75.95	81.38
000685	2020	中山公用	4	17.8112	15.4556	1.15241	73.43	0.311107	0.2985	0.0905821	0.0793228	0.912696	0.037548	0.375	0.338927	0	0	0	1	0	1	56.45	69.02	84.16
000685	2021	中山公用	4	0.00280711	0.00290749	0.965475	75.05	0.313185	0.085821	0.0834433	1.2553	0.909636	0.104838	0.5	0.333794	0	1	0	2	0	0	53.34	74.79	85.58
000688	2014	建新矿业	2	0.734499	0.315235	2.33	56.71	0.265747	0.668491	0.311934	0.0957784	2.11186	0.250865	0.333333	0.869176	1	1	1	1	1	0	49.91	27.36	73.77
000688	2015	建新矿业	2	0.121652	0.13953	0.871874	62.76	0.222466	1.66597	0.369262	0.0790022	2.38262	0.423236	0.333333	0.869176	1	1	1	2	1	0	51.15	52.05	76.3
000688	2016	建新矿业	2	15.5392	15.7228	0.988319	67.73	0.0946737	0.123962	0.331071	0.178687	5.33031	-0.124393	0.333333	0.84236	1	1	1	1	1	0	53.79	63.7	77.43
000688	2018	国城矿业	2	1.66379	2.69592	0.617153	74.94	0.10764	0.58655	0.361585	0.121242	5.10952	0.062943	0.428571	0.853513	1	1	1	2	1	1	54.46	76.01	84.02
000688	2019	国城矿业	2	0.0195073	0.0256854	0.759472	65.65	0.200244	-0.160155	0.36105	0.179033	6.05016	0.188042	0.428571	0.848011	1	1	1	3	1	1	40.17	81.41	66.24
000688	2020	国城矿业	2	83.8692	68.8067	1.21891	70.16	0.32235	0.46658	0.251408	0.229669	3.48734	-0.275711	0.333333	0.998068	1	1	1	1	1	1	42.31	79.21	76.86
000688	2021	国城矿业	2	0.764122	0.71029	1.07579	64.02	0.451402	0.883558	0.183019	0.178387	3.35908	0.410112	0.333333	0.92466	1	1	1	1	1	0	49.65	75.73	62.26
000690	2012	宝新能源	4	0.213148	0.236586	0.900933	80.1	0.59808	0.501854	0.54958	0.0455805	1.40619	0.492824	0.333333	0.115786	0	1	1	1	0	1	61.74	82.76	87.3
000690	2013	宝新能源	4	8.97226	5.66949	1.58255	77.59	0.533225	-0.480901	0.490666	0.213336	1.46098	0.219929	0.333333	0.0843331	0	1	1	1	0	1	61.74	73.98	87.3
000690	2014	宝新能源	4	0.590217	0.613915	0.9614	81.81	0.475295	-0.232937	0.461049	0.220074	1.61228	0.26546	0.333333	0.104973	0	1	1	3	0	1	60.37	88.53	88.06
000690	2015	宝新能源	4	2.64037	3.13633	0.841864	80.1	0.478615	-0.240487	0.416545	0.130747	2.21328	0.598766	0.333333	0.243701	0	1	1	2	0	1	61.74	82.76	87.3
000690	2016	宝新能源	4	0.966379	0.777834	1.2424	80.48	0.476761	0.360845	0.258758	0.254272	1.59842	-0.024633	0.333333	0.377855	0	1	1	1	0	1	59.8	85.64	87.3
000690	2017	宝新能源	4	0.201694	0.0668552	3.01689	83.59	0.512	0.467002	0.220234	0.123169	1.4808	-0.131943	0.333333	0.998544	0	1	1	1	0	1	63.88	93.19	87.3
000690	2018	宝新能源	4	11.3162	13.574	0.833666	79.67	0.589695	0.296784	0.336719	0.157177	1.25103	-0.155145	0.333333	1.08041	0	1	1	1	0	1	63.88	81.65	86.04
000690	2019	宝新能源	4	0.548596	0.311073	1.76356	78.48	0.499557	0.111281	0.520042	0.149665	1.14087	-0.147871	0.333333	1.08902	0	1	1	3	0	1	62.51	84.54	82.51
000690	2020	宝新能源	4	1.76195	1.76508	0.998226	80.18	0.435297	-0.357417	0.473539	0.214516	1.24734	0.344663	0.333333	0.939738	0	1	1	2	0	1	62.51	84.54	86.04
000690	2021	宝新能源	4	0.0824113	0.113018	0.72919	80.55	0.43223	0.314397	0.427455	0.547822	1.08677	-0.149027	0.333333	0.619019	0	1	1	2	0	0	62.51	84.54	86.8
000691	2021	亚太实业	3	3.85195	6.75406	0.570316	67.43	0.590073	0.962547	0.338242	0.102328	2.68171	0.034935	0.333333	0.891106	0	0	0	2	1	0	57.05	70.95	70.35
000692	2012	惠天热电	4	0.0570625	0.074374	0.767238	70.03	0.622123	3.17286	0.522145	0.145719	1.00607	0.041485	0.333333	0.103903	1	0	1	2	0	0	52.61	69.63	78.59
000692	2013	惠天热电	4	1.22073	1.3298	0.917974	67.13	0.654453	3.601	0.525479	0.0515194	1.2287	0.662474	0.333333	0.41175	0	0	1	2	0	0	51.25	60.36	78.73
000692	2014	惠天热电	4	0.134268	0.0818938	1.63954	71.24	0.658962	3.601	0.519669	0.0654737	1.31913	0.20188	0.333333	0.0794906	1	0	1	1	0	0	53.18	71.9	79.48
000692	2015	惠天热电	4	156.482	195.654	0.799789	68.63	0.672847	3.601	0.481782	0.0649785	1.53828	0.478723	0.333333	0.0620343	0	0	1	1	0	0	57.27	62.02	77.97
000692	2016	惠天热电	4	0.23856	0.100239	2.37991	70.17	0.705711	2.20675	0.452612	0.0685058	1.40629	-0.07482	0.333333	0.0848089	0	0	1	1	0	0	59.2	62.02	80.24
000692	2017	惠天热电	4	0.420168	0.731785	0.574168	65.04	0.758328	3.601	0.493358	0.0771617	1.2578	-0.173075	0.333333	0.0826468	1	0	1	1	0	0	57.84	67.79	66.85
000692	2018	惠天热电	4	0.936228	1.04918	0.892346	63.51	0.759505	3.601	0.469401	0.066223	0.983337	-0.516068	0.333333	0.0656292	1	1	1	1	0	0	57.84	60.92	67.75
000692	2019	惠天热电	4	0.0588809	0.0830671	0.708836	61.02	0.781216	3.601	0.466524	0.0245897	1.03997	0.148437	0.375	0.0751322	0	1	1	1	0	0	57.84	60.92	62.61
000692	2020	惠天热电	4	6.15871	5.67265	1.08568	62.72	0.899671	3.601	0.61388	0.0268925	1.23908	-0.010204	0.428571	0.105464	0	1	1	2	0	0	60.54	63.8	63.12
000692	2021	惠天热电	4	0.964918	1.28113	0.753177	64.25	0.899671	0.049361	0.368972	0.118209	1.33752	0.350515	0.428571	0.0753886	0	1	1	3	0	0	58.61	63.8	67.21
000695	2012	滨海能源	4	0.525222	0.75511	0.695557	65.36	0.709961	1.31355	0.46567	0.0556038	1.98497	0.145729	0.333333	0.0976901	0	0	1	2	0	0	59.2	62.02	70.29
000695	2013	滨海能源	4	1.0346	0.791962	1.30638	68.47	0.727013	1.13143	0.669254	0.0321888	2.16163	0.092105	0.333333	0.0978134	0	1	1	2	0	0	65.03	59.14	75.64
000695	2014	滨海能源	4	9.98717	9.38539	1.06412	65.81	0.712942	0.975678	0.647669	0.0361917	3.25465	0.708166	0.333333	0.183234	0	1	1	2	0	0	65.03	59.14	70.15
000695	2015	滨海能源	4	0.0573088	0.0448476	1.27786	59.06	0.709932	0.835321	0.639099	0.0513	5.98334	1.08072	0.333333	0.756728	1	1	1	2	0	0	55.24	34.91	75.19
000695	2016	滨海能源	4	0.304752	0.281334	1.08324	56.71	0.711098	1.63002	0.594715	0.0967602	3.85466	-0.393974	0.333333	0.722512	0	0	1	2	0	0	62.4	41.86	53.47
000695	2018	滨海能源	4	47.0593	61.2596	0.768194	74.48	0.377041	-0.28047	0.185951	0.238062	2.70796	-0.232736	0.375	0.768944	0	0	1	2	0	0	66.47	76.61	77.04
000695	2019	滨海能源	3	4.09546	6.05831	0.676007	70.53	0.403351	0.719038	0.260239	0.0971707	2.10006	-0.168889	0.428571	0.633588	0	1	0	3	0	0	64.32	60.52	80.45
000695	2020	滨海能源	3	0.824888	0.55629	1.48284	72.8	0.456221	0.485606	0.345763	0.043608	1.9193	-0.050802	0.333333	0.48276	0	1	0	1	0	0	57.79	78.2	76.82
000695	2021	滨海能源	3	0.770562	1.34256	0.573948	69.14	0.490284	-0.081464	0.143935	0.188239	2.88261	0.540846	0.428571	0.473592	0	0	0	1	0	0	52.31	78.6	71.35
000697	2013	炼石有色	2	1.57398	0.0405181	4.43647	66.99	0.212977	0.113079	0.46132	0.277754	3.78866	-0.313253	0.428571	0.804401	0	0	1	2	1	1	54.08	55.75	81.15
000697	2014	炼石有色	2	161.147	71.3527	2.25846	68.74	0.0941063	0.26817	0.219136	0.24541	3.44604	0.935599	0.428571	0.77691	0	1	1	1	1	1	54.08	58.1	83.4
000697	2015	炼石有色	2	3.67134	4.00223	0.917322	74.14	0.102522	-0.286563	0.221822	0.315219	7.419	0.579027	0.5	0.203822	0	1	1	3	1	1	52.51	73.76	85.45
000697	2017	炼石有色	3	0.223351	0.0325559	4.43647	67.21	0.702266	-0.01276	0.208997	0.176818	2.76117	-0.019991	0.428571	0.197485	0	1	0	3	0	1	53.89	63.49	76.52
000697	2018	炼石航空	3	0.0769092	0.116233	0.661682	70.2	0.410005	0.195593	0.221597	0.049172	1.68106	-0.46224	0.428571	0.916944	0	1	0	2	0	1	45.76	77.83	77.53
000697	2019	炼石航空	3	24.5108	18.3855	1.33316	68.61	0.583251	0.04748	0.223365	0.0206245	2.29813	-0.144471	0.428571	1.16082	0	1	0	1	0	1	45.96	76.97	74.54
000697	2020	炼石航空	3	0.121472	0.0993262	1.22296	66.25	0.697896	0.294556	0.271685	0.0335904	2.74139	0.100943	0.428571	1.15974	0	0	0	1	0	1	50.31	70.78	71.33
000697	2021	炼石航空	3	0.119292	0.122811	0.971343	62.51	0.870669	-0.128569	0.241904	0.138973	2.42096	-0.261354	0.428571	1.15974	0	1	0	1	0	0	47.34	60.91	71.33
000698	2012	沈阳化工	3	1.74825	2.125	0.822707	67.23	0.564337	0.101319	0.630746	0.025212	0.963759	-0.23964	0.333333	0.0814314	0	0	0	1	1	0	55.82	53.04	82.64
000698	2013	沈阳化工	3	0.744181	0.309701	2.4029	69.3	0.560279	0.906845	0.641276	0.0858633	0.923981	-0.094786	0.333333	0.0843042	0	1	0	1	1	0	55.82	63.26	80.26
000698	2014	沈阳化工	3	12.2881	16.9748	0.723903	70.01	0.588404	0.299223	0.536101	0.0440203	1.03276	0.332461	0.333333	0.0724029	0	0	0	1	1	0	57.82	58.1	84.28
000698	2015	沈阳化工	3	0.0411661	0.0303229	1.35759	68.01	0.597846	-0.237914	0.429456	0.10575	1.14384	0.557957	0.333333	0.804562	0	0	0	1	1	0	52.45	58.1	82.64
000698	2016	沈阳化工	3	92.5798	47.9399	1.93117	72.26	0.602551	0.133269	0.50917	0.138522	1.1122	-0.005044	0.333333	0.788304	0	0	0	2	1	0	47.5	74.39	83.46
000698	2017	沈阳化工	3	0.014482	0.015017	0.964376	67.8	0.555087	-0.175387	0.500854	0.157209	1.02443	-0.243344	0.333333	0.798314	0	1	0	2	1	0	45.42	61.54	83.46
000698	2018	沈阳化工	3	0.14388	0.110257	1.30496	64.99	0.50727	0.465416	0.506971	0.110141	0.855076	-0.384094	0.375	0.790328	0	1	0	3	1	0	47.19	56.75	79.63
000698	2019	沈阳化工	3	55.4984	62.0045	0.895071	68.52	0.580263	0.581999	0.445078	0.174236	0.895208	-0.062254	0.333333	0.788825	0	1	0	2	1	0	52.35	63.07	80.45
000698	2020	沈阳化工	3	1.35049	1.16491	1.15931	59.93	0.609229	0.441502	0.341972	0.133911	0.979303	0.401786	0.333333	0.794458	0	1	0	1	1	0	51.22	56.63	66.59
000698	2021	沈阳化工	3	0.110214	0.215073	0.512451	64.87	0.591606	0.05849	0.313978	0.332218	1.06553	0.262061	0.333333	0.866097	0	1	0	2	1	0	52.93	58.1	75.53
000700	2012	模塑科技	3	0.955452	0.664572	1.43769	69.51	0.660946	-0.022804	0.219031	0.055575	1.07874	-0.003656	0.4	0.0830542	0	0	0	2	0	0	56.41	71.7	74.73
000700	2013	模塑科技	3	0.0655509	0.052694	1.24399	73.79	0.599532	0.116777	0.220826	0.0531993	1.31892	0.69635	0.4	0.0788668	0	0	0	2	0	0	62.93	80.6	74.73
000700	2014	模塑科技	3	18.7757	20.898	0.898442	71.32	0.64609	-0.047707	0.214772	0.0614815	1.62863	0.38384	0.4	0.120414	0	0	0	1	0	0	59.56	72.46	76.55
000700	2015	模塑科技	3	0.058265	0.0943954	0.617244	72.3	0.470709	0.160808	0.310285	0.0534229	2.18952	0.953489	0.4	0.391646	0	0	0	1	0	0	57.98	79.52	74.73
000700	2016	模塑科技	3	0.305647	0.271201	1.12701	73.32	0.477059	0.154487	0.240373	0.0719256	1.47277	-0.308574	0.4	0.157898	0	0	0	1	0	0	57.98	81.87	75.37
000700	2017	模塑科技	3	5.05795	2.08983	2.42027	70.02	0.64302	1.11342	0.250093	0.0832567	1.17783	-0.30981	0.4	0.0803812	0	1	0	1	0	0	56	72.69	75.37
000700	2018	模塑科技	3	9.95954	18.606	0.535287	73.5	0.685327	0.015856	0.345595	0.0668649	1.01281	-0.46223	0.4	0.234649	0	0	0	1	0	0	57.37	86.17	73.19
000700	2019	模塑科技	3	0.0597231	0.0448746	1.33089	73.48	0.696701	0.103835	0.372403	0.0661306	1.09628	0.378759	0.4	0.251288	0	0	0	1	0	0	55.79	87.03	73.37
000700	2020	模塑科技	3	2.33623	2.5084	0.931363	69.39	0.669227	0.193358	0.326987	0.0671445	1.23483	0.410303	0.4	0.221412	0	0	0	1	0	0	57.58	70.93	74.38
000700	2021	模塑科技	3	0.409139	0.304798	1.34233	69.66	0.722761	0.206617	0.281511	0.197376	1.28512	-0.027662	0.4	0.0384219	1	0	0	3	0	0	57.75	75.62	71.73
000702	2012	正虹科技	3	0.283531	0.355188	0.798255	75.04	0.496521	-0.32589	0.38342	0.128378	1.73024	0.009569	0.428571	0.143639	1	0	0	3	0	0	56.03	72.9	86.19
000702	2013	正虹科技	3	0.183097	0.224015	0.817342	71.66	0.394248	-0.278784	0.456209	0.0767115	2.09572	0.101896	0.428571	0.116671	0	0	0	2	0	1	57.61	65.49	82.99
000702	2014	正虹科技	3	1.67138	1.11005	1.50567	70.47	0.307983	-0.29606	0.427219	0.0736773	3.9481	1.08817	0.428571	0.190942	0	0	0	1	0	1	56.03	64.63	81.79
000702	2015	正虹科技	3	1.17375	1.2239	0.959023	72.51	0.266837	-0.38834	0.459589	0.089232	7.2289	0.69001	0.5	0.301278	0	0	0	3	0	1	54.45	68.19	84.63
000702	2016	正虹科技	3	0.870646	0.535268	1.62656	72.13	0.286479	-0.173889	0.440356	0.125708	5.89874	-0.171237	0.428571	0.264635	0	0	0	2	0	1	54.45	68.19	83.81
000702	2017	正虹科技	3	0.987992	0.330132	2.99272	71.81	0.328778	-0.02046	0.356019	0.0885396	2.93858	-0.491912	0.428571	0.361215	0	0	0	2	0	1	53.14	65.72	85.45
000702	2018	正虹科技	3	28.558	24.8072	1.1512	69.61	0.273323	-0.387288	0.368086	0.0988703	2.3346	-0.195369	0.428571	0.502136	0	0	0	3	0	1	51.56	64.22	82.45
000702	2019	正虹科技	3	0.338041	0.629093	0.537347	70.76	0.176657	-0.454876	0.38141	0.143426	2.43957	0.035971	0.428571	0.437162	0	1	0	3	0	1	51.77	66.58	83.27
000702	2020	正虹科技	3	0.225802	0.14575	1.54924	72.34	0.328064	0.264593	0.291132	0.0665708	2.0109	0.013889	0.428571	0.308754	0	1	0	1	0	1	53.35	69.28	84.09
000702	2021	正虹科技	3	25.646	34.6559	0.740018	74	0.691089	0.340046	0.292072	0.377138	2.17059	-0.143835	0.428571	0.43119	0	1	0	1	0	0	51.77	75.98	84
000703	2012	恒逸石化	3	750.223	734.258	0.63603	71.44	0.671032	0.02638	0.344687	0.0394121	1.06269	-0.243929	0.333333	0.127041	1	1	0	1	1	1	57.45	75.25	76.01
000703	2013	恒逸石化	3	0.00182728	0.0014432	0.944762	68.7	0.690292	0.009332	0.335835	0.051074	1.01205	-0.320348	0.333333	0.0988624	1	0	0	1	1	1	57.67	61.77	79
000703	2014	恒逸石化	3	92.5681	105.043	0.881244	66.34	0.737606	-0.240525	0.390942	0.0700454	1.12728	0.226913	0.333333	0.0297931	1	1	0	1	1	1	59.25	71.18	66.7
000703	2015	恒逸石化	3	0.23548	0.140303	1.67837	64.94	0.669643	0.092224	0.381908	0.0515564	1.21663	0.230343	0.333333	0.23033	0	1	0	2	1	1	57.67	66.47	67.61
000703	2016	恒逸石化	3	661.142	379.839	1.74059	70.37	0.52011	0.218405	0.298499	0.129433	1.28795	0.352835	0.333333	0.326995	0	1	0	1	1	1	59.25	72.67	74.49
000703	2017	恒逸石化	3	0.119038	0.040069	2.97084	69.46	0.506781	-0.076641	0.252885	0.0979329	1.44659	0.445768	0.333333	0.356631	0	1	0	1	1	1	57.86	61.77	80.56
000703	2018	恒逸石化	3	3.32443	1.78957	1.85767	69.42	0.626552	0.145907	0.201011	0.109418	1.11619	-0.24616	0.333333	0.374071	0	1	0	1	1	1	55.08	72.67	74.55
000703	2019	恒逸石化	3	0.114347	0.173816	0.657863	71.4	0.659003	-0.149423	0.454949	0.0524813	1.0989	0.236764	0.428571	0.374015	0	1	0	1	1	1	51.5	76.11	78.38
000703	2020	恒逸石化	3	0.739325	0.608915	1.21417	76.14	0.671666	0.146154	0.450679	0.0778919	1.1642	0.235866	0.333333	0.428891	0	1	0	1	1	1	55.75	79.34	84.4
000703	2021	恒逸石化	3	206.985	247.806	0.83527	74.81	0.687915	0.492307	0.436934	0.222142	1.0525	-0.150867	0.333333	0.39109	0	1	0	1	1	0	61.9	79.69	78.12
000707	2012	双环科技	3	0.169163	0.203491	0.831302	75.02	0.745206	0.309005	0.458061	0.0670277	1.03118	-0.305877	0.333333	0.13165	0	0	0	1	1	0	66.3	73.95	80.18
000707	2013	双环科技	3	0.718279	0.658764	1.09034	77.73	0.835018	-0.505912	0.400759	0.0386024	1.03849	-0.242355	0.333333	0.0874589	0	1	0	2	1	0	66.3	82.73	80.18
000707	2014	双环科技	3	0.0378782	0.048891	0.774748	73.82	0.853113	-0.266156	0.351411	0.0263052	1.09106	0.310432	0.333333	0.161726	0	0	0	1	1	0	66.3	74.82	76.98
000707	2015	双环科技	3	193.71	250.914	0.772016	61.36	0.865886	0.029533	0.302807	0.0397004	1.24281	0.749245	0.333333	0.171935	0	1	0	1	1	0	64.51	33.51	78.54
000707	2016	双环科技	3	0.169799	0.0830292	2.04505	60.97	0.899671	0.393612	0.30986	0.0397404	1.30244	-0.005222	0.333333	0.0801322	0	1	0	1	1	0	62.93	33.42	78.54
000707	2017	双环科技	3	0.292597	0.62413	0.468808	70.71	0.899671	0.52444	0.37583	0.097462	1.21876	-0.380313	0.333333	0.228096	0	1	0	1	1	0	70.1	56.94	80.31
000708	2012	大冶特钢	3	0.672645	1.79823	0.374059	72.82	0.309464	0.089705	0.586659	0.0147797	1.08968	-0.207633	0.363636	1.09028	1	1	0	3	1	0	66.3	64.93	81.46
000708	2013	大冶特钢	3	0.0245933	0.0169393	1.45185	72.09	0.302641	0.12021	0.543443	0.0159198	0.87729	-0.221922	0.363636	1.07925	1	1	0	1	1	0	66.3	62.58	81.46
000708	2014	大冶特钢	3	0.403459	0.442599	0.911568	70.47	0.340129	-0.073869	0.454963	0.0965525	1.22128	0.77654	0.333333	1.00465	1	1	0	2	1	0	62.93	62.58	79.65
000708	2015	大冶特钢	3	19.3219	14.2793	1.35314	73.95	0.319129	0.330963	0.413813	0.0929673	1.3872	0.256828	0.428571	1.00541	1	1	0	2	1	0	62.93	71.14	81.46
000708	2016	大冶特钢	3	2.6799	1.24381	2.1546	73.12	0.363229	-0.264352	0.466915	0.202735	1.34242	0.057858	0.333333	1.0465	1	1	0	3	1	0	62.93	71.14	79.65
000708	2017	大冶特钢	3	0.0345657	0.0423646	0.815911	73.02	0.387679	0.114471	0.372989	0.179123	1.16849	-0.086862	0.333333	1.09985	1	0	0	2	1	1	62.53	71.14	79.65
000708	2018	大冶特钢	3	5.20576	2.77298	1.87731	75.01	0.426451	-0.027532	0.283839	0.252442	0.939782	-0.210757	0.333333	1.06927	1	1	0	1	1	1	65.38	75.42	79.65
000708	2019	中信特钢	3	48.7287	489.266	0.342233	76.02	0.651766	-0.669384	0.451098	0.0762888	1.08926	1.78246	0.333333	0.197234	0	1	0	2	1	1	65.38	83.17	76.64
000708	2020	中信特钢	3	0.123363	0.105437	1.17002	84.27	0.633461	0.027067	0.416104	0.107661	1.26285	0.674873	0.333333	0.197234	0	1	0	3	1	1	76.13	89.83	85.22
000708	2021	中信特钢	3	1.62477	0.430455	3.77453	78.59	0.61158	0.302482	0.391321	0.210492	1.20692	-0.034248	0.333333	0.193275	0	1	0	2	1	0	73.3	79.93	80.38
000709	2012	河北钢铁	3	6.59685	10.4936	0.628654	71.62	0.712047	-0.074155	0.384487	0.0486142	0.950107	-0.053278	0.363636	0.538803	1	1	0	1	1	1	51.68	67.2	84.78
000709	2013	河北钢铁	3	6.13357	4.49305	1.36513	73.59	0.731628	-0.014984	0.422136	0.0542253	0.93236	-0.253731	0.333333	0.538803	0	1	0	1	1	1	65.16	67.55	81.97
000709	2014	河北钢铁	3	0.00771906	0.0118209	0.653	78.32	0.734403	-0.095163	0.464021	0.0546747	0.987115	0.936044	0.333333	0.543112	1	1	0	2	1	1	67.99	72.39	87.6
000709	2015	河北钢铁	3	0.206741	0.140423	1.47228	72.46	0.745003	-0.365183	0.456095	0.0540172	0.942763	-0.130548	0.333333	0.669037	1	1	0	2	1	1	65.16	66.77	80.03
000709	2016	河钢股份	3	9.82136	6.45113	1.52242	70.87	0.749285	-0.271769	0.526488	0.0400138	0.939984	0.013378	0.333333	0.636088	1	1	0	2	1	1	65.16	61.61	80.03
000709	2017	河钢股份	3	0.316126	0.29251	1.08074	72.78	0.749358	-0.319561	0.583962	0.0470392	0.967154	0.189089	0.333333	0.595217	1	1	0	2	1	1	72.2	63.96	79.03
000709	2018	河钢股份	3	3.35177	1.87906	1.78375	71.44	0.717593	-0.118565	0.567133	0.083597	0.862082	-0.247194	0.363636	0.618069	1	1	0	1	1	1	66.55	62.39	80.03
000709	2019	河钢股份	3	19.7533	31.5613	0.62587	71.55	0.722388	-0.147258	0.58893	0.0530729	0.855076	-0.058814	0.363636	0.64276	1	1	0	2	1	1	66.55	67.23	77.03
000709	2020	河钢股份	3	0.00406273	0.0100926	0.402544	73.01	0.749499	-0.11005	0.615627	0.0575559	0.855076	-0.131782	0.363636	0.669674	1	1	0	1	1	1	64.97	69.9	79.21
000709	2021	河钢股份	3	750.223	407.392	3.14359	73.65	0.749848	0.389841	0.549052	0.180625	0.857183	0.144946	0.363636	0.667047	1	1	0	1	1	0	64.97	72.26	79.03
000710	2012	天兴仪表	3	9.78448	11.391	0.858969	65.91	0.63732	0.631432	0.221361	0.110878	4.60112	-0.018661	0.428571	0.0783402	1	0	0	3	0	0	50.41	52.45	84.51
000710	2014	天兴仪表	3	4.03887	2.44053	1.65491	56.76	0.708361	0.138463	0.157954	0.105637	4.28613	0.241177	0.428571	0.0381253	1	0	0	3	0	0	49.05	55.04	62.28
000710	2015	天兴仪表	3	0.00222005	0.00247144	0.898282	61.23	0.764096	0.921381	0.13971	0.0381627	8.73247	2.12525	0.428571	0.0811976	1	0	0	3	0	0	50.11	57.86	69.86
000710	2016	天兴仪表	3	241.554	308.056	0.784123	63.03	0.79185	0.749508	0.261597	0.0517494	8.73247	0.159736	0.428571	1.12886	1	0	0	3	0	0	50.11	57.86	73.99
000713	2013	丰乐种业	1	62.4436	50.6145	1.23371	72.49	0.353948	2.62847	0.201605	0.174647	1.74181	-0.134023	0.375	0.180458	1	1	0	2	0	0	64.22	61.2	91.33
000713	2017	丰乐种业	1	2.3651	9.35983	0.342233	72.72	0.371378	0.95121	0.205281	0.0257481	1.30907	-0.408028	0.571429	0.104928	0	0	0	3	0	0	66.57	60.9	91.33
000713	2018	丰乐种业	1	12.8155	6.84571	1.87204	71.23	0.335258	1.65398	0.198088	0.0490213	0.895688	-0.334302	0.5	0.211407	0	0	0	1	0	0	64.38	62.41	86.13
000713	2019	丰乐种业	1	0.106431	0.0614346	1.73243	70.25	0.328171	0.663821	0.184965	0.0502385	1.66691	1.40429	0.428571	0.202864	0	0	0	3	0	0	65.47	60.9	84.93
000713	2020	丰乐种业	1	5.49676	2.87913	1.90917	80.21	0.332118	0.733916	0.22143	0.0268906	3.00698	1.06094	0.428571	0.181455	0	1	0	2	0	0	64.38	79.55	88.13
000713	2021	丰乐种业	1	0.950292	0.57186	1.66176	79.54	0.284333	0.065393	0.211912	0.192498	2.34655	-0.218284	0.444444	0.159322	0	1	0	3	0	0	64.38	78.18	88.13
000716	2012	南方食品	3	0.0462267	0.0532123	0.868722	67.58	0.636328	0.070235	0.430955	0.0489109	2.4018	0.019853	0.333333	0.431968	1	0	0	1	0	0	47.5	60.45	82.64
000716	2013	南方食品	3	0.366063	0.272926	1.34125	72.82	0.425959	0.629851	0.314286	0.167065	1.84493	0.08709	0.333333	0.395652	0	0	0	1	0	0	55.82	67.51	85.09
000716	2014	黑芝麻	3	3.3804	3.56818	0.947375	68.38	0.222522	0.891691	0.188561	0.371006	1.5271	0.227221	0.333333	0.371936	0	0	0	1	0	0	54.24	62.8	79.36
000716	2015	黑芝麻	3	0.124974	0.141716	0.881867	68.75	0.384817	1.67419	0.248275	0.223891	1.91027	0.315951	0.333333	0.359598	0	0	0	1	0	0	54.24	62.8	80.18
000716	2016	黑芝麻	3	1.0645	0.691128	1.54023	62.27	0.415167	1.56272	0.271274	0.111363	1.9031	-0.04578	0.333333	0.267836	1	0	0	1	0	0	47.5	69.69	64.81
000716	2017	黑芝麻	3	2.72556	2.11243	1.29025	64.98	0.461259	1.2659	0.207992	0.0736881	1.14995	-0.305211	0.375	0.267837	0	0	0	1	0	0	49.98	68.79	70.06
000716	2018	黑芝麻	3	0.639161	0.773683	0.826129	67.72	0.476286	0.805645	0.208625	0.0765534	0.890629	-0.491266	0.375	0.431031	1	0	0	2	0	0	51.77	75.62	70.54
000716	2019	黑芝麻	3	1.61454	1.86268	0.866782	63.83	0.464141	0.463886	0.226068	0.0255255	1.04463	0.49104	0.333333	0.429988	1	0	0	2	0	0	51.77	63	70.54
000716	2020	黑芝麻	3	0.0183153	0.0150057	1.22056	65.19	0.468068	0.545134	0.208796	0.0228614	0.945202	-0.20326	0.333333	0.33999	1	0	0	2	0	0	53.35	66.21	70.54
000716	2021	黑芝麻	3	1.59157	2.58567	0.615534	64.81	0.477292	0.047871	0.204084	0.28232	0.978	0.036364	0.333333	0.32475	1	1	0	1	0	0	53.35	66.21	69.72
000717	2012	韶钢松山	3	0.281724	0.526192	0.535401	56.71	0.86673	0.077379	0.60053	0.0422451	1.03659	-0.148148	0.363636	0.0329155	0	1	0	2	1	1	57.81	23.49	77.45
000717	2015	韶钢松山	3	0.980361	1.74057	0.563242	66.9	0.899671	-0.117768	0.699122	0.0444119	1.48828	0.559375	0.363636	0.0371544	0	1	0	1	1	1	65.03	55.62	75.45
000717	2018	韶钢松山	3	0.196324	0.202621	0.968919	56.71	0.623936	0.067964	0.642308	0.0906764	1.29411	-0.486456	0.363636	0.0538511	0	1	0	2	1	1	63.6	47.84	58.1
000717	2019	韶钢松山	3	4.65017	8.16866	0.569269	62.8	0.534179	-0.047031	0.611349	0.0920895	1.20206	0.041758	0.5	0.0552499	0	1	0	2	1	1	66.42	69.82	56.22
000717	2020	韶钢松山	3	6.24056	10.9105	0.571975	66.78	0.46439	0.141948	0.589329	0.0857166	1.04623	-0.062833	0.5	0.104013	0	1	0	2	1	1	66.42	62.77	69.67
000717	2021	韶钢松山	3	0.011581	0.0136455	0.848703	69.87	0.468118	0.441344	0.50357	0.252264	1.02615	0.156036	0.428571	0.129364	0	1	0	1	1	0	60.87	66.7	76.6
000720	2014	新能泰山	4	1.31268	1.70129	0.771577	71.42	0.794783	-0.064258	0.683655	0.0197343	1.46386	0.864035	0.363636	0.300594	0	0	1	2	0	1	53.18	68.46	81.89
000720	2015	新能泰山	4	1.59445	1.6783	0.950039	68.95	0.765473	-0.086583	0.693812	0.0258653	2.30869	1.26353	0.363636	0.0837743	0	0	1	2	0	1	54.54	63.25	79.21
000720	2016	新能泰山	4	0.0244804	0.00770238	3.17829	66.65	0.775646	0.352079	0.665872	0.0210922	1.80123	-0.338877	0.363636	0.128876	0	0	1	2	0	1	51.25	53.37	81.89
000720	2017	新能泰山	4	13.7002	30.2595	0.452758	63.85	0.842368	0.095003	0.364256	0.0725187	1.32268	-0.295597	0.333333	1.19983	0	1	1	1	0	1	49.69	53.37	76.83
000722	2013	湖南发展	4	0.0707495	0.0351935	2.0103	70.45	0.205886	-0.119429	0.624613	0.076658	1.20969	-0.051793	0.428571	0.37212	1	0	1	1	0	0	53.46	67.79	80.13
000722	2014	湖南发展	4	149.315	26.3777	4.43647	72.88	0.182451	-0.45447	0.578079	0.0905374	1.24032	0.135854	0.5	0.405357	1	0	1	1	0	0	50.17	75.95	81.92
000722	2015	湖南发展	4	0.544724	1.07425	0.507074	72.56	0.0693825	-0.182234	0.590408	0.0859155	3.05202	1.29716	0.5	0.336548	1	0	1	3	0	0	50.17	67.79	86.08
000722	2016	湖南发展	4	0.247255	0.176001	1.40485	73.7	0.0685451	-0.207152	0.544357	0.155406	2.22652	-0.237252	0.4	0.281902	1	0	1	2	0	0	50.17	74.79	84.3
000722	2017	湖南发展	4	3.43856	1.18817	2.89401	74.91	0.0684945	-0.375387	0.516725	0.206843	1.4553	-0.337234	0.4	0.287522	1	0	1	3	0	0	50.95	77.12	85.05
000722	2018	湖南发展	4	1.52584	2.80835	0.543325	70.97	0.0702698	0.131893	0.488229	0.0511305	0.944878	-0.353043	0.4	0.269035	1	0	1	3	0	0	50.95	66.75	83.03
000722	2019	湖南发展	4	1.22508	0.873903	1.40185	71.91	0.0643666	-0.50347	0.459461	0.196011	1.03984	0.128825	0.4	0.269475	1	0	1	2	0	0	50.95	66.19	85.3
000722	2020	湖南发展	4	0.367411	0.492431	0.746117	71.81	0.0721664	2.94809	0.422229	0.0564085	1.04517	0.039656	0.4	0.269011	1	0	1	3	0	0	50.95	69.69	83.03
000722	2021	湖南发展	4	6.44097	8.64079	0.745415	70.47	0.0643666	0.538814	0.400645	0.105957	1.2937	0.289606	0.4	0.266924	1	0	1	3	0	0	50.95	65.03	83.03
000723	2012	美锦能源	3	0.224424	0.303349	0.73982	69.45	0.390669	0.157067	0.282504	0.0492771	1.87158	-0.40502	0.333333	0.461915	0	1	0	3	1	0	60.98	64.12	77.37
000723	2013	美锦能源	3	21.4409	11.1899	1.9161	69.4	0.446698	0.289331	0.203143	0.100853	2.02698	0.257085	0.333333	0.452012	0	1	0	3	1	1	57.4	71.41	74.17
000723	2014	美锦能源	3	0.00220486	0.00336155	0.655904	67.9	0.401394	1.00248	0.180787	0.0675386	2.39394	0.207498	0.4	0.48053	1	0	0	2	1	1	59.19	60.45	77.37
000723	2015	美锦能源	3	7.58739	7.01745	1.08122	68.28	0.551948	3.601	0.448618	0.0901128	1.12052	0.618938	0.333333	0.0297931	0	1	0	1	1	1	57.61	60.45	79
000723	2016	美锦能源	3	0.370393	0.177189	2.09039	59.4	0.412597	0.357704	0.543356	0.0114627	1.18372	0.200953	0.333333	0.129225	1	0	0	2	1	1	60.98	76.01	47.39
000723	2017	美锦能源	3	59.8925	39.6684	1.50983	56.71	0.391882	-0.164526	0.464262	0.0326165	1.37901	-0.173972	0.333333	0.0538168	1	1	0	1	1	1	59.88	40.74	63.07
000723	2018	美锦能源	3	3.00088	2.26067	1.32743	61.94	0.566621	0.219342	0.429289	0.0164151	1.07122	-0.50906	0.333333	0.0376358	1	1	0	1	1	1	63.74	58.34	63.44
000723	2019	美锦能源	3	0.00182728	0.0014432	0.668794	57.74	0.527545	0.072473	0.468343	0.0228687	2.37708	1.93769	0.333333	0.277806	1	1	0	2	1	1	45.6	68.2	56.88
000723	2020	美锦能源	3	213.262	196.388	1.08592	61.88	0.555294	0.037517	0.36395	0.0302899	1.58439	-0.291622	0.333333	0.119756	1	1	0	1	1	1	50.95	65.8	64.81
000723	2021	美锦能源	3	1.14558	2.25391	0.508262	58.54	0.514204	0.657109	0.531372	0.0282822	2.7397	1.42964	0.333333	0.168165	1	1	0	2	1	0	54.52	62.36	58.01
000725	2012	京东方A	3	7.11131	7.51719	0.946007	74.41	0.474486	0.151004	0.514625	0.202018	0.914504	0.327485	0.363636	2.11897	1	1	0	1	0	1	61.19	65.44	87.21
000725	2013	京东方A	3	0.0204796	0.00783498	2.61387	72.14	0.587693	0.056467	0.351159	0.178034	0.89247	-0.052864	0.363636	2.01032	0	1	0	1	0	1	49.77	70.82	84.45
000725	2014	京东方A	3	59.0625	38.8235	1.52131	81.49	0.43512	0.256499	0.362583	0.267944	1.09885	0.562791	0.333333	2.6134	0	1	0	1	0	1	60.98	80.79	92.43
000725	2015	京东方A	3	2.95944	3.51654	0.841578	80.48	0.486537	-0.092665	0.416567	0.237119	1.11105	-0.113125	0.363636	2.08507	0	1	0	1	0	1	60.98	80.79	90.23
000725	2016	京东方A	3	1.01172	0.836195	1.20991	80.18	0.551437	0.18873	0.340983	0.240597	1.02475	-0.03287	0.333333	2.13191	0	1	0	1	0	1	60.98	82.51	88.42
000725	2017	京东方A	3	0.00182728	0.0014432	1.30371	79.66	0.592813	-0.016579	0.346046	0.187082	1.37352	1.03962	0.333333	1.8639	0	1	0	1	0	1	62.58	81.65	87.04
000725	2018	京东方A	3	15.0727	14.7818	1.01968	82.42	0.604125	0.063636	0.421532	0.142588	0.903182	-0.539205	0.333333	1.7785	0	1	0	1	0	1	62.37	86.03	90.23
000725	2019	京东方A	3	0.67735	0.766756	0.883397	81.25	0.585627	-0.011253	0.369512	0.147675	1.04475	0.741289	0.333333	1.66734	0	1	0	1	0	1	60.58	82.74	90.79
000725	2020	京东方A	3	229.991	249.694	0.921091	79.79	0.591291	-0.17041	0.530025	0.160433	1.07551	0.326861	0.333333	1.08285	0	1	0	1	0	1	60.58	78.03	90.79
000725	2021	京东方A	3	0.00279321	0.00294121	0.949681	80.26	0.517767	0.617895	0.504074	0.338002	0.950124	-0.144491	0.333333	0.879922	0	1	0	2	0	0	59	79.26	91.79
000726	2012	鲁泰A	3	0.465643	0.859738	0.541611	76.84	0.306452	0.211243	0.513449	0.110407	1.0685	-0.125143	0.357143	1.42855	1	1	0	2	1	1	72.24	82.88	75.11
000726	2013	鲁泰A	3	3.5023	3.12201	1.12181	79.77	0.237442	0.165651	0.529509	0.103414	1.31195	0.647586	0.384615	1.4429	0	1	0	2	1	1	70.66	82.1	82.85
000726	2014	鲁泰A	3	22.696	23.8492	0.951644	79.49	0.186753	0.093787	0.571516	0.0752687	1.32689	0.188157	0.384615	1.29997	0	1	0	2	1	1	68.87	81.24	83.73
000726	2015	鲁泰A	3	0.302532	0.317153	0.9539	82.75	0.199597	0.058927	0.539818	0.0842241	1.40657	0.159915	0.384615	1.23403	0	1	0	2	1	1	70.66	82.02	89.41
000726	2016	鲁泰A	3	1.96661	0.891797	2.20523	84.2	0.211971	0.19708	0.557487	0.0696048	1.29223	-0.008691	0.384615	1.24097	0	1	0	2	1	1	70.66	86.72	89.41
000726	2017	鲁泰A	3	0.051267	0.0608874	0.841996	77.24	0.235536	0.095057	0.533035	0.0665288	1.10768	-0.107807	0.357143	1.25627	0	1	0	1	1	1	67.15	74.18	84.45
000726	2018	鲁泰A	3	4.75911	3.93481	1.20949	84.27	0.266844	0.064783	0.54552	0.0507826	1.06516	-0.071335	0.357143	1.37161	0	1	0	2	1	1	77.17	97.65	87.78
000726	2019	鲁泰A	3	1.72107	1.29568	1.32831	84.27	0.301725	0.223595	0.505837	0.073919	0.926104	-0.009496	0.357143	1.31238	0	1	0	1	1	1	77.17	91.23	88.59
000726	2020	鲁泰A	3	1.09102	0.613725	1.77771	84.27	0.332915	0.274523	0.466747	0.115131	0.855076	-0.262138	0.357143	1.16149	0	1	0	1	1	1	77.17	92.95	88.59
000726	2021	鲁泰A	3	1.52861	2.39261	0.638889	84.27	0.355742	0.102508	0.428236	0.354216	0.855076	-0.025018	0.333333	1.09127	0	1	0	3	1	0	85.46	79.75	89.24
000727	2012	华东科技	3	0.64887	0.599406	1.08252	67.86	0.649322	-0.15311	0.407954	0.130474	1.94733	-0.238516	0.428571	0.272556	1	1	0	1	0	0	52.51	60.55	80.62
000727	2014	华东科技	3	13.9184	8.57001	1.62408	70.14	0.899671	0.248559	0.0249307	0.0149838	1.1999	0.441288	0.428571	0.199446	1	0	0	1	0	0	59.73	61.96	80.97
000727	2015	华东科技	3	0.067581	0.103676	0.651847	73.8	0.429146	0.902514	0.02671	0.0267859	1.02076	0.302234	0.333333	1.576	1	1	0	1	0	0	52.51	69.02	87.91
000727	2017	华东科技	3	14.5575	4.99553	2.91409	72.76	0.456457	0.0809	0.699122	0.0469203	0.879012	-0.293769	0.333333	1.05625	1	1	0	1	0	0	57.75	69.48	82.64
000727	2018	华东科技	3	0.0268724	0.0336615	0.798312	70.61	0.480226	0.557985	0.699122	0.0640169	0.855076	-0.382353	0.333333	1.05361	1	1	0	1	0	0	61.33	71.37	74.83
000727	2019	华东科技	3	87.736	167.925	0.522473	65.15	0.671794	0.290184	0.699122	0.0273995	1.07294	0.421769	0.333333	1.04945	1	1	0	1	0	0	58.51	62.04	70.63
000729	2012	燕京啤酒	3	0.0379699	0.0460835	0.823937	81.47	0.394888	-0.592073	0.481038	0.0750131	1.15407	-0.152541	0.333333	0.140209	1	1	0	1	0	1	70.45	83.17	85.96
000729	2013	燕京啤酒	3	33.7699	35.8993	0.940683	80.18	0.315496	-0.579631	0.539738	0.084906	1.46165	0.469497	0.333333	0.156692	0	1	0	1	0	1	70.45	78.97	85.96
000729	2014	燕京啤酒	3	0.114552	0.136799	0.837376	74.63	0.293281	-0.669384	0.559323	0.0914996	1.42641	-0.001975	0.333333	0.133452	1	1	0	1	0	1	66.25	69.12	82.64
000729	2015	燕京啤酒	3	0.578223	0.548507	1.05418	78.1	0.249375	-0.669384	0.5737	0.095486	1.46378	0.036715	0.333333	0.128612	0	1	0	2	0	1	72.03	71.06	85.96
000729	2016	燕京啤酒	3	15.3472	5.45378	2.81404	77.55	0.250602	-0.669384	0.553427	0.0919192	1.28815	-0.147832	0.333333	0.127598	0	1	0	2	0	1	57.74	78.86	86.78
000729	2017	燕京啤酒	3	18.3305	8.0359	2.28108	76.7	0.24434	-0.669384	0.556267	0.107458	1.26178	-0.02499	0.333333	0.128971	0	1	0	2	0	1	54.56	79.72	85.96
000729	2018	燕京啤酒	3	0.0123736	0.0103926	1.19062	78.7	0.222432	-0.669384	0.539421	0.109609	1.10783	-0.160726	0.333333	0.16425	0	1	0	2	0	1	62.47	80.21	85.96
000729	2019	燕京啤酒	3	2.52877	3.01742	0.838056	78.1	0.239321	-0.669384	0.518154	0.152496	1.22363	0.159947	0.454545	0.16425	0	1	0	1	0	1	58.91	76.79	88.77
000729	2020	燕京啤酒	3	2.62411	2.01109	1.30482	81.01	0.249383	-0.669384	0.478346	0.0948684	1.48793	0.310707	0.384615	0.184241	0	1	0	2	0	1	68.78	81.72	86.78
000729	2021	燕京啤酒	3	0.201225	0.27154	0.741052	80.13	0.280513	0.094488	0.434884	0.206758	1.45393	-0.002771	0.333333	0.174103	0	1	0	2	0	0	65.01	81.72	86.78
000731	2012	四川美丰	3	0.056459	0.0796497	0.708842	73.58	0.487656	-0.555684	0.254342	0.18037	1.30528	0.181358	0.428571	0.75519	0	1	0	1	1	0	59.25	65.61	86.27
000731	2013	四川美丰	3	0.0872583	0.0431239	2.02343	75.64	0.370382	-0.17002	0.214848	0.226632	1.58311	0.388367	0.428571	1.06002	1	1	0	1	1	0	59.25	75.25	84.28
000731	2014	四川美丰	3	0.354612	0.558021	0.63548	74.77	0.389214	-0.048648	0.519867	0.13619	1.53804	-0.102852	0.5	0.630523	0	1	0	3	1	0	59.25	72.17	84.45
000731	2015	四川美丰	3	690.339	649.583	1.06274	71.02	0.443723	-0.340262	0.472319	0.154999	1.56559	0.096701	0.428571	0.589765	1	1	0	1	1	0	59.25	63.26	82.26
000731	2016	四川美丰	3	0.010452	0.00619582	1.68695	72.1	0.458739	0.230819	0.471661	0.154288	1.70357	0.03527	0.5	0.525316	1	1	0	1	1	0	59.25	63.26	84.63
000731	2017	四川美丰	3	0.0510873	0.0312952	1.63243	72.01	0.379162	-0.179888	0.59001	0.200946	1.45839	-0.200401	0.428571	0.676156	1	0	0	2	1	0	56.47	66.84	83.43
000731	2018	四川美丰	3	375.447	544.759	0.689198	70.86	0.301836	-0.12097	0.570002	0.206571	1.01748	-0.364062	0.5	0.922901	1	0	0	2	1	0	56.07	65.98	81.71
000731	2019	四川美丰	3	0.718625	0.803498	0.894371	63.01	0.241189	-0.232929	0.573616	0.211376	1.04757	0.064643	0.5	1.39141	1	1	0	2	1	0	43.57	66.47	70.61
000731	2020	四川美丰	3	10.9404	8.47386	1.29108	69.33	0.258321	0.196753	0.500758	0.147601	1.01168	-0.011497	0.5	0.910219	1	1	0	3	1	0	53.49	67.96	78.34
000731	2021	四川美丰	3	0.0275042	0.030096	0.913881	72.49	0.18259	0.404662	0.410139	0.36438	1.56066	1.03529	0.5	0.664962	0	1	0	2	1	0	59.93	69.05	81.21
000733	2012	振华科技	3	8.84024	6.86126	1.28843	71.19	0.344507	0.247758	0.208562	0.122895	0.938057	-0.015797	0.428571	0.0537776	1	1	0	3	0	0	54.3	65.26	83.81
000733	2013	振华科技	3	0.168708	0.263818	0.639487	72.93	0.340347	0.234028	0.20079	0.0876119	1.17538	0.441142	0.428571	0.0932486	0	1	0	2	0	0	58.15	67.96	83.81
000733	2014	振华科技	3	0.0205827	0.0160262	1.28431	71.18	0.322552	0.289277	0.181834	0.15429	1.42968	0.585049	0.571429	0.275469	1	1	0	2	0	0	56.09	60.91	85.81
000733	2015	振华科技	3	12.9272	15.3049	0.844646	72.8	0.426566	-0.256647	0.13944	0.149377	2.08757	0.796798	0.571429	0.23519	1	0	0	1	0	0	54.3	67.51	85.81
000733	2016	振华科技	3	6.03881	5.7097	1.05764	71.84	0.505207	-0.213803	0.135364	0.131866	1.48378	-0.285049	0.571429	0.169023	1	1	0	1	0	0	54.3	65.61	84.99
000733	2017	振华科技	3	0.27969	0.182663	1.53118	68.34	0.522398	0.001277	0.16482	0.0878164	1.2997	-0.163134	0.571429	0.123285	1	0	0	1	0	0	49.73	57.74	84.99
000733	2018	振华科技	3	32.9848	27.3447	1.20626	68.48	0.509791	-0.184058	0.137159	0.115832	1.0596	-0.262922	0.571429	0.301992	1	0	0	1	0	0	44.57	65.35	82.8
000733	2019	振华科技	3	0.305164	0.73847	0.413238	71.43	0.386039	-0.187376	0.14711	0.151527	1.35843	0.572839	0.571429	0.309475	1	1	0	1	0	0	49.73	68.56	84.44
000733	2020	振华科技	3	0.251466	0.159505	1.57654	69.52	0.3333	-0.160276	0.141727	0.102155	3.71533	2.12525	0.571429	0.279778	1	1	0	1	0	0	50.52	63	83.62
000733	2021	振华科技	3	74.9925	58.3538	1.28514	72.33	0.331351	0.431989	0.129413	1.13979	6.11588	1.11648	0.571429	0.332306	1	0	0	2	0	0	50.31	72.27	83.62
000735	2013	罗牛山	1	0.237243	0.0172621	4.43647	73.34	0.578396	2.65894	0.152607	0.174546	1.91446	0.120069	0.428571	0.857295	0	0	0	1	0	1	64.22	66.53	86.53
000735	2017	罗牛山	1	0.371864	0.520614	0.71428	80.35	0.405789	0.243902	0.329044	0.110807	1.83638	0.130301	0.428571	0.652632	0	1	0	2	0	1	67.99	77.16	90.13
000735	2018	罗牛山	1	0.459344	0.465362	0.987067	67.21	0.352215	-0.484059	0.390869	0.0596908	2.02472	0.197026	0.428571	0.384016	0	1	0	2	0	1	68.46	73.37	58.4
000735	2019	罗牛山	1	22.194	32.4091	0.684807	73.07	0.357066	1.14573	0.397846	0.0379472	2.14402	0.054034	0.428571	0.383987	0	1	0	1	0	1	68.46	76.24	70.87
000735	2020	罗牛山	1	0.428797	0.271277	1.58066	74.69	0.490934	-0.133146	0.314892	0.0257729	1.71599	-0.11555	0.428571	0.272186	0	1	0	1	0	1	68.46	71.97	81.1
000735	2021	罗牛山	1	2.45821	3.01059	0.816523	79.47	0.613377	-0.197827	0.337434	0.177758	1.36436	-0.205128	0.428571	0.290677	1	1	0	1	0	0	69.56	78.99	84.53
000737	2013	南风化工	3	2.7073	1.70876	1.58436	71.99	0.899671	-0.182948	0.393641	0.0406631	1.71695	-0.291852	0.333333	0.254241	1	1	0	1	1	0	57.67	69.48	81
000737	2014	南风化工	3	2.33468	3.76081	0.620792	71.02	0.887481	-0.079536	0.339146	0.0373591	1.77647	0.035565	0.333333	0.315112	1	0	0	3	1	0	57.45	69.48	78.98
000737	2015	南风化工	3	2.64628	2.44523	1.08222	72.69	0.899671	-0.010948	0.329584	0.0380463	2.23456	0.414142	0.333333	0.257133	1	1	0	2	1	0	57.67	74.18	79.36
000737	2016	南风化工	3	0.162034	0.0570511	2.84016	68.22	0.899671	0.188388	0.339871	0.030057	2.4098	0.062857	0.333333	0.278933	1	0	0	3	1	0	54.08	67.12	76.17
000737	2017	南风化工	3	1.52902	2.18144	0.700923	66.43	0.899671	-0.212034	0.343046	0.0458578	2.0884	-0.373656	0.333333	0.247332	1	1	0	1	1	0	60.09	69.48	67.62
000738	2012	中航动控	3	25.1455	24.1714	1.0403	69.67	0.423271	0.450667	0.207013	0.121737	1.22072	-0.182683	0.384615	1.72935	1	1	0	1	0	1	52.51	72.04	76.83
000738	2013	中航动控	3	0.175778	0.0992841	1.77045	70.81	0.302078	0.114899	0.142973	0.247948	2.18215	0.409922	0.333333	1.86106	1	1	0	1	0	1	60.49	71.18	75.83
000738	2014	中航动控	3	0.803831	1.17175	0.686011	69.64	0.281929	0.13119	0.241164	0.150782	3.18909	0.374135	0.384615	1.79809	1	1	0	1	0	1	57.67	65.61	78.47
000738	2015	中航动控	3	0.137559	0.214558	0.641127	68.4	0.277251	0.372425	0.248273	0.196691	5.49066	0.914146	0.333333	1.7984	1	0	0	2	0	1	57.67	62.8	77.65
000738	2016	中航动控	3	0.729592	0.673445	1.08337	67.47	0.23758	0.032538	0.275392	0.188444	4.37702	-0.217026	0.333333	1.759	1	0	0	2	0	1	50.93	60.45	80.64
000738	2017	航发控制	3	48.0255	22.6941	2.11621	65.62	0.24138	0.144221	0.260965	0.259635	2.68235	-0.381314	0.333333	1.72298	1	1	0	2	0	1	52.8	57.74	77.47
000738	2018	航发控制	3	0.0297205	0.0309982	0.95878	73.72	0.219198	0.513285	0.284266	0.156186	2.12281	-0.209198	0.375	1.55362	1	0	0	2	0	1	57.33	71.99	83.25
000738	2019	航发控制	3	2.33344	1.43688	1.62396	66.33	0.24671	0.431012	0.279177	0.239455	2.14319	0.086982	0.333333	1.54796	1	0	0	1	0	1	50.31	60.45	78.47
000738	2020	航发控制	3	13.2759	14.7053	0.902798	68.22	0.273949	0.314437	0.252365	0.205136	3.24978	0.75954	0.333333	1.46399	1	1	0	2	0	1	50.18	70.17	76.11
000738	2021	航发控制	3	0.882561	0.305668	2.88732	71.58	0.246407	0.188086	0.179053	1.12238	2.79071	0.323393	0.357143	0.882501	1	1	0	1	0	0	61.12	70.78	77.47
000739	2012	普洛股份	3	0.0469303	0.0625746	0.749989	69.18	0.667519	3.5262	0.351319	0.0870514	1.20881	-0.040975	0.333333	0.472495	0	0	0	1	1	0	63.26	62.71	76.57
000739	2013	普洛药业	3	3.41097	3.24685	1.05055	76.43	0.601517	-0.302134	0.310336	0.0903127	1.46272	0.496535	0.333333	1.60673	0	0	0	1	1	0	63.04	78.01	82.2
000739	2014	普洛药业	3	0.985551	0.643539	1.53146	73.55	0.544443	-0.202602	0.355524	0.0812899	1.84741	0.546656	0.333333	1.07864	1	0	0	2	1	0	59.19	75.25	79.74
000739	2015	普洛药业	3	29.9641	42.2966	0.708427	65.83	0.552026	-0.056727	0.361556	0.086074	1.85146	0.07546	0.333333	1.02103	1	0	0	2	1	0	55.82	68.96	68.82
000739	2016	普洛药业	3	2.00077	0.924335	2.16455	56.71	0.534345	0.085937	0.384211	0.0730969	1.99017	-0.073414	0.333333	1.04134	1	1	0	1	1	0	50.66	28.66	71.09
000739	2017	普洛药业	3	0.109046	0.0413925	2.63444	63.46	0.464079	0.278625	0.372604	0.0762853	1.78025	-0.134012	0.428571	0.864558	1	1	0	2	1	1	52.93	49.6	78.19
000739	2018	普洛药业	3	0.342684	0.337897	1.01417	66.24	0.418463	0.068575	0.342855	0.0871828	1.9178	0.161565	0.428571	0.849521	1	1	0	2	1	1	58.58	50.56	80.73
000739	2019	普洛药业	3	3.53082	3.8943	0.906664	70.61	0.422317	-0.037703	0.291138	0.11009	2.71829	0.763089	0.428571	0.909544	1	1	0	2	1	1	62.16	60.78	81.55
000739	2020	普洛药业	3	7.33338	4.39862	1.6672	69.08	0.41417	0.13759	0.243171	0.25677	4.07453	0.811587	0.428571	0.886948	1	1	0	3	1	1	62.16	61.78	77.53
000739	2021	普洛药业	3	11.0276	6.3433	1.73846	71.53	0.447798	0.134897	0.21078	0.931503	4.96041	0.519471	0.428571	0.876685	1	1	0	1	1	0	62.16	65.26	80.54
000751	2015	锌业股份	3	4.09418	4.67073	0.876561	68.49	0.44906	0.035364	0.241886	0.0955913	2.93371	0.07	0.333333	0.0516595	0	1	0	1	1	0	54.03	63.8	79.03
000751	2016	锌业股份	3	0.0175623	0.0107498	1.63374	71.32	0.483367	0.057721	0.19599	0.0751911	2.41877	-0.113707	0.333333	0.113738	1	1	0	1	1	0	55.82	71.01	79.44
000751	2017	锌业股份	3	13.3117	20.4669	0.650402	69.4	0.428925	0.144798	0.199692	0.0690465	2.16743	-0.098419	0.375	0.0608537	1	1	0	2	1	0	56.72	65.31	78.62
000751	2018	锌业股份	3	10.0512	7.80067	1.28851	70.22	0.47989	0.223246	0.193306	0.0262027	1.34031	-0.444445	0.333333	0.0696622	1	1	0	1	1	0	58.3	69.98	76.46
000751	2019	锌业股份	3	0.0913871	0.0816081	1.11983	73.98	0.426042	0.128817	0.239563	0.0445253	1.4192	0.133333	0.333333	0.0548387	1	1	0	2	1	0	69.6	73.07	76.82
000751	2020	锌业股份	3	2.14985	1.1524	1.86553	75.57	0.463451	-0.006541	0.220956	0.0545186	1.40059	0.09907	0.333333	0.0747319	1	1	0	1	1	0	69.6	81.44	74.65
000751	2021	锌业股份	3	5.97974	8.0292	0.744749	74.99	0.644793	2.35513	0.219243	0.257099	1.30788	0.092958	0.333333	0.0718113	1	1	0	2	1	0	64.98	78.65	77.64
000752	2012	西藏发展	3	47.0332	71.0329	0.662132	71.39	0.1383	-0.262397	0.20977	0.240886	3.15915	0.016728	0.333333	0.98408	0	0	0	2	0	0	57.82	65.26	82.46
000752	2013	西藏发展	3	0.0019907	0.00192816	1.03243	65.86	0.167475	-0.041179	0.15659	0.549908	2.24143	-0.189975	0.333333	0.995729	0	0	0	3	0	0	54.66	60.78	74.99
000752	2014	西藏发展	3	193.699	110.322	1.75577	67.76	0.13984	-0.080041	0.144498	0.584761	2.79636	0.30954	0.333333	1.12356	0	0	0	1	0	0	56.24	60.1	78.81
000752	2015	西藏发展	3	0.290961	0.308789	0.942264	69.75	0.12948	-0.105673	0.12563	0.627992	3.60275	0.351657	0.333333	1.14	0	0	0	2	0	0	54.24	64	81.55
000752	2016	西藏发展	3	3.65964	4.46061	0.820434	65.37	0.0963519	-0.075007	0.113374	0.588253	3.21377	-0.114101	0.333333	1.82961	0	0	0	2	0	0	52.66	64	72.79
000752	2017	西藏发展	3	0.891874	0.587058	1.51923	66.79	0.262245	0.141179	0.0941716	0.422351	2.68137	-0.169024	0.333333	2.2598	0	1	0	2	0	0	57.42	56.48	78.53
000752	2018	西藏发展	3	0.172251	0.141578	1.21665	70.02	0.453301	-0.324353	0.117686	0.292757	2.08114	-0.486342	0.333333	2.31791	1	1	0	2	0	0	60.98	73.49	72.29
000755	2012	山西三维	3	9.80671	10.7198	0.914822	76.02	0.726023	-0.383575	0.579292	0.0471916	1.06509	-0.259629	0.363636	0.420153	1	1	0	1	1	0	72.8	73.17	79.59
000755	2013	山西三维	3	0.0311967	0.0238021	1.31067	72.22	0.77939	-0.351556	0.699122	0.0256361	1.02871	-0.312139	0.333333	0.420153	1	1	0	1	1	0	74.38	70.32	72.41
000755	2016	山西三维	3	0.382963	0.109731	3.49002	73.07	0.897709	-0.199272	0.686351	0.0128445	1.64919	-0.181548	0.333333	0.251778	1	1	0	2	1	0	71	66.67	78.44
000756	2012	新华制药	3	1.66072	2.2872	0.726095	72.25	0.510238	-0.067046	0.392194	0.103505	1.04525	-0.152931	0.333333	0.955487	0	1	0	1	1	0	60.43	66.31	82.28
000756	2013	新华制药	3	0.204486	0.175411	1.16575	71.54	0.533215	0.031853	0.365347	0.0734725	1.07352	0.100063	0.333333	0.962584	0	1	0	1	1	0	65.05	67.66	77.47
000756	2014	新华制药	3	1.01976	0.624685	1.63243	74.74	0.549634	0.201192	0.465459	0.0662957	1.27432	0.648695	0.333333	0.952263	0	1	0	2	1	0	63.47	67.66	85.27
000756	2015	新华制药	3	0.241643	0.184368	1.31066	72.43	0.55832	-0.001464	0.460901	0.0816182	1.62057	0.685639	0.375	0.992655	0	0	0	2	1	0	65.05	70.01	77.83
000756	2016	新华制药	3	2.04688	2.02401	1.0113	73.17	0.559729	0.061887	0.449098	0.104407	1.511	-0.073941	0.375	1.0169	0	1	0	2	1	0	64.67	65.31	82.82
000756	2017	新华制药	3	10.151	4.96906	2.04285	79.08	0.510879	0.012947	0.408238	0.129486	1.50158	0.129032	0.375	1.15016	0	1	0	1	1	0	74.37	70.96	86.96
000756	2018	新华制药	3	0.213026	0.276441	0.770602	73.18	0.527302	-0.018734	0.44474	0.114848	1.0711	-0.480774	0.375	1.10231	0	1	0	2	1	0	50.78	77.04	82.01
000756	2019	新华制药	3	0.0332215	0.0314933	1.05488	73.36	0.5167	-0.071109	0.436131	0.0897487	1.1563	0.373957	0.428571	1.14004	0	1	0	2	1	0	63.95	74.68	77.27
000756	2020	新华制药	3	8.97015	6.37668	1.40671	73.51	0.521879	0.010591	0.439494	0.101871	1.23629	0.260705	0.375	1.22039	0	1	0	1	1	0	62.66	72.75	79.58
000756	2021	新华制药	3	0.934423	1.10818	0.843205	76.74	0.502028	0.092329	0.435774	0.186657	1.31623	0.215275	0.375	1.10653	0	1	0	1	1	0	69.3	74.55	82.01
000757	2014	浩物股份	3	0.200203	0.0972129	2.05943	66.21	0.424692	0.188287	0.0879978	0.315433	3.03459	0.444444	0.333333	0.351365	0	0	0	1	0	0	53.87	65.39	73.07
000757	2015	浩物股份	3	0.107548	0.0913546	1.17726	65.08	0.387735	0.239448	0.19737	0.187029	5.04721	0.784615	0.333333	0.310958	0	0	0	3	0	0	50.71	58.23	77.04
000757	2016	浩物股份	3	4.06231	5.15506	0.788023	70.11	0.424839	0.392781	0.275743	0.221173	4.5351	-0.147335	0.333333	0.231448	0	1	0	1	0	0	50.5	65.15	83.46
000757	2018	浩物股份	3	1.04162	1.5734	0.662021	70.96	0.432746	-0.036191	0.316193	0.154844	2.35627	-0.251778	0.333333	0.247972	0	1	0	1	0	0	48.73	72.5	81.27
000758	2012	中色股份	2	357.139	611.515	0.584023	77.58	0.708691	0.707774	0.1767	0.113182	1.66254	0.189056	0.333333	0.321609	1	1	1	3	1	1	60.4	82.23	82.4
000758	2013	中色股份	2	19.2463	13.8689	1.38773	78.5	0.628521	0.148374	0.170722	0.0827326	1.23293	-0.394787	0.333333	0.287258	0	1	1	1	1	1	62.81	83.44	82.4
000758	2014	中色股份	2	0.00200481	0.0014432	1.61987	78.79	0.667121	0.418128	0.149243	0.0970616	1.38626	0.36786	0.333333	0.263348	0	1	1	1	1	1	64.13	84.46	81.65
000758	2015	中色股份	2	0.64137	0.717139	0.894345	78.74	0.722136	0.163924	0.135228	0.147438	1.33723	0.015426	0.333333	0.376948	0	1	1	1	1	1	62.81	85.16	81.65
000758	2016	中色股份	2	750.223	734.258	1.5563	78.66	0.720032	0.524559	0.154051	0.0756728	1.38297	0.077132	0.333333	0.331258	0	1	1	3	1	1	63.51	84.46	81.65
000758	2017	中色股份	2	0.00980691	0.00287304	3.41343	77.18	0.699863	3.601	0.166177	0.100185	1.26607	-0.192925	0.333333	0.285746	0	1	1	3	1	1	62	82.33	80.67
000758	2018	中色股份	2	0.360217	0.448213	0.803674	69.23	0.631172	0.275007	0.137121	0.152955	0.917583	-0.430457	0.375	0.315764	0	1	1	2	1	1	45.07	85.16	69.04
000758	2019	中色股份	2	11.446	15.58	0.734659	69.24	0.663049	-0.05009	0.117845	0.1493	1.00402	0.203658	0.375	0.314202	0	1	1	2	1	1	48.59	84.24	68.06
000758	2020	中色股份	2	6.85692	5.33413	1.28548	72.9	0.592976	0.268245	0.0962492	0.13356	1.04574	0.159817	0.333333	0.331975	0	1	1	1	1	1	54.96	85.66	72.07
000758	2021	中色股份	2	1.47581	2.49127	0.592392	74.03	0.554778	-0.037319	0.102608	1.6353	1.12091	0.074803	0.333333	0.173972	0	1	1	3	1	0	53.49	81.82	78.13
000761	2012	本钢板材	3	25.384	17.22	1.47409	69.04	0.600391	0.04649	0.446405	0.0923883	0.864939	-0.25334	0.428571	0.0297931	1	1	0	1	1	1	59.25	60.45	79.82
000761	2013	本钢板材	3	0.297623	0.514634	0.57832	69.69	0.635808	-0.367848	0.431462	0.103424	0.855076	-0.105061	0.428571	0.0297931	1	1	0	1	1	1	59.25	62.58	79.82
000761	2014	本钢板材	3	0.191538	0.271074	0.706589	70.47	0.67792	0.081049	0.348669	0.189687	0.984227	0.727593	0.5	0.0297931	0	1	0	1	1	1	44.96	68.79	84.63
000761	2015	本钢板材	3	11.1456	6.95285	1.60302	70.08	0.720229	0.572254	0.450866	0.103747	1.08385	0.085095	0.428571	0.0297931	0	1	0	1	1	1	50.31	66.44	82.64
000761	2016	本钢板材	3	0.740977	0.275304	2.69149	69.43	0.754481	0.298079	0.381722	0.226459	1.04436	-0.032373	0.428571	0.0297931	0	1	0	1	1	1	53.88	68.79	77.8
000761	2017	本钢板材	3	0.0625252	0.12633	0.494934	61.34	0.764294	0.050829	0.378615	0.195523	1.00738	-0.033458	0.428571	0.0297931	0	1	0	1	1	1	61.22	35.92	78.54
000761	2018	本钢板材	3	3.79087	2.10152	1.80387	66.16	0.670324	0.008551	0.401199	0.197083	0.899607	-0.345688	0.5	0.313905	0	1	0	2	1	1	52.9	53.66	81.36
000761	2019	本钢板材	3	10.2937	23.583	0.436488	74.11	0.67047	-0.016958	0.430146	0.221326	0.907856	0.186611	0.5	0.310464	0	1	0	2	1	1	58.67	72.69	82.94
000761	2020	本钢板材	3	1.95976	3.83903	0.510484	71.25	0.668489	0.092021	0.404331	0.141975	0.855076	-0.187816	0.428571	0.292576	0	1	0	1	1	1	58.44	68.91	79.36
000761	2021	本钢板材	3	3.1896	0.994109	3.2085	74.57	0.58173	0.600338	0.462049	0.247211	0.879801	0.444889	0.333333	0.335482	0	1	0	2	1	0	68.56	68.91	81.46
000762	2012	西藏矿业	2	0.00182728	0.0015933	0.438524	79.25	0.173278	0.205094	0.12675	0.514538	2.4775	-0.067903	0.444444	0.542425	0	1	1	1	1	1	57.13	82.34	87.62
000762	2013	西藏矿业	2	750.223	734.258	1.29774	77.46	0.187615	0.567421	0.166675	0.404054	2.10114	-0.146322	0.444444	0.54338	0	1	1	1	1	1	61.95	78.08	84.47
000762	2014	西藏矿业	2	1.43444	1.46376	0.979972	78.85	0.254193	-0.032743	0.160825	0.358918	2.64692	0.27018	0.5	0.518674	0	1	1	1	1	1	56.83	82.34	86.86
000762	2015	西藏矿业	2	0.0687668	0.0615445	1.11735	72.22	0.158811	0.076611	0.172421	0.419113	5.36896	0.964152	0.444444	0.559059	0	1	1	1	1	1	49.74	74.35	81.47
000762	2016	西藏矿业	2	6.84561	2.56023	2.67382	79.87	0.141493	0.682784	0.136055	0.482788	2.98981	-0.352471	0.571429	0.543899	0	0	1	1	1	1	56.39	82.34	89.35
000762	2017	西藏矿业	2	1.35329	2.81158	0.481327	79.33	0.164759	-0.077252	0.120692	0.467651	2.64183	-0.078098	0.571429	0.526247	1	0	1	1	1	1	57.15	80.22	89.35
000762	2018	西藏矿业	2	2.26806	1.43922	1.5759	74.58	0.14416	0.121379	0.124808	0.444392	1.36276	-0.565341	0.571429	0.516638	1	1	1	3	1	1	55.82	79.5	79.98
000762	2019	西藏矿业	2	0.207408	0.479562	0.432494	74.73	0.140264	-0.028936	0.0930715	0.405759	1.49705	0.106825	0.571429	0.512574	1	1	1	3	1	1	57.59	78.08	80.51
000762	2020	西藏矿业	2	6.10911	3.34304	1.82741	75.24	0.114166	0.058221	0.14721	0.369743	2.59617	0.739946	0.571429	0.508931	1	1	1	2	1	1	58.88	75.07	83.26
000762	2021	西藏矿业	2	0.750971	0.929763	0.807701	77.68	0.09827	0.681826	0.137474	2.35001	8.73247	2.12525	0.555556	0.263066	0	1	1	2	1	0	62.35	80.88	82.7
000766	2013	通化金马	3	1.01378	0.405155	2.5022	69.04	0.444368	0.160894	0.10166	0.0095861	2.62659	0.048733	0.333333	0.491079	0	0	0	1	1	0	55.82	60.1	81.82
000766	2014	通化金马	3	0.361045	0.204572	1.76488	67.9	0.487007	-0.120734	0.0994442	0.041547	2.71534	0.185873	0.333333	0.465047	0	0	0	2	1	0	52.45	57.74	82.64
000766	2015	通化金马	3	3.02209	2.56815	1.17676	66.77	0.459446	0.062174	0.173496	0.0188763	2.3855	1.62383	0.333333	0.538648	0	1	0	1	1	0	52.45	57.74	80.18
000766	2016	通化金马	3	0.101064	0.128036	0.789341	66.49	0.215342	0.616152	0.153594	0.039561	2.12216	0.048985	0.333333	0.27278	0	1	0	1	1	0	54.45	57.74	78.54
000766	2018	通化金马	3	1.12697	2.2035	0.511445	66.95	0.208321	0.408498	0.130774	0.0524643	1.18625	-0.495588	0.333333	0.27278	0	1	0	2	1	0	53.14	65.89	74.72
000766	2019	通化金马	3	0.739134	0.542836	1.36161	62.55	0.432534	0.175884	0.165261	0.0592762	1.5691	-0.046647	0.333333	1.11403	0	1	0	2	1	0	50.56	58.83	71.17
000766	2020	通化金马	3	2.74787	2.20101	1.24846	65.11	0.536812	0.058878	0.144806	0.0832869	1.12426	-0.501529	0.333333	1.06556	0	1	0	1	1	0	54.93	62.91	71.8
000766	2021	通化金马	3	1.74242	2.18254	0.798345	58.82	0.495924	0.363086	0.174733	0.249971	1.3549	0.457055	0.333333	1.22342	0	1	0	3	1	0	51.35	62.27	60.31
000767	2014	漳泽电力	4	0.0675434	0.0642879	1.05064	74.02	0.798957	-0.312866	0.60035	0.0934602	1.14578	0.800654	0.363636	1.15477	1	1	1	1	0	0	57.84	77.12	79.92
000767	2015	漳泽电力	4	3.48246	2.81866	1.2355	73.31	0.775692	-0.057291	0.591373	0.059855	1.11691	0.047187	0.363636	0.980472	1	0	1	2	0	0	57.27	74.79	80.1
000767	2016	漳泽电力	4	7.9271	3.05145	2.59781	71.08	0.767856	0.090709	0.497456	0.134907	0.958993	-0.332756	0.363636	0.874622	1	1	1	1	0	0	55.91	71.9	77.83
000767	2017	漳泽电力	4	0.144157	0.0947015	1.52222	60.02	0.834438	0.057804	0.555677	0.0850898	1.01561	-0.236364	0.363636	1.0124	1	0	1	1	0	0	56.68	69.02	56.28
000767	2018	漳泽电力	4	0.0870186	0.0752719	1.15606	62.97	0.839973	0.114354	0.556565	0.0584088	0.991294	-0.159864	0.363636	0.962536	1	0	1	2	0	0	56.68	66.13	64.09
000767	2019	漳泽电力	4	1.4388	2.67141	0.538591	66.78	0.843162	0.051116	0.539261	0.0348804	0.990491	-0.016194	0.375	0.944213	1	1	1	2	0	0	56.68	67.3	71.3
000767	2020	晋控电力	4	431.324	157.389	2.7405	71.32	0.848357	0.092595	0.505694	0.0289081	1.06085	0.641975	0.428571	0.911207	1	1	1	2	0	0	59.98	75.46	74.28
000767	2021	晋控电力	4	0.0214262	0.0335606	0.638433	70.7	0.849149	0.306932	0.545844	0.0763496	1.0353	-0.057644	0.333333	0.878489	1	1	1	1	0	0	58.42	69.63	77.19
000768	2012	中航飞机	3	1.52796	2.21918	0.688525	64.04	0.584421	2.56797	0.136228	0.1471	1.29674	0.146006	0.375	0.10068	0	1	0	1	0	1	59.86	63.23	66.73
000768	2013	中航飞机	3	38.5769	30.2592	1.27488	72.34	0.615896	0.541633	0.143671	0.168613	1.35649	0.159262	0.375	0.10948	1	1	0	1	0	1	59.86	69.85	80.39
000768	2014	中航飞机	3	0.0340134	0.0351223	0.96843	71.06	0.620594	0.454153	0.147971	0.0814337	1.96709	0.988469	0.357143	0.48523	1	1	0	1	0	1	59.86	70.31	77.28
000768	2015	中航飞机	3	23.8687	26.38	0.904801	67.61	0.547784	0.206778	0.135204	0.164758	2.32116	0.310859	0.384615	0.532587	0	1	0	1	0	1	54.08	66.61	75.19
000768	2016	中航飞机	3	0.446651	0.201384	2.21791	74.15	0.548585	0.814897	0.135514	0.173014	2.0495	-0.136785	0.5	0.532587	0	1	0	1	0	1	60.07	71.47	83.15
000768	2017	中航飞机	3	0.0198037	0.0172638	1.14712	73.99	0.566791	0.324254	0.117248	0.155279	1.71465	-0.203374	0.357143	0.532851	0	1	0	3	0	1	63.74	73.82	79.33
000768	2018	中航飞机	3	0.974266	1.07801	0.903761	72.63	0.596783	0.831169	0.102129	0.181053	1.3621	-0.211328	0.357143	0.542432	0	1	0	1	0	1	62.49	62.7	84.5
000768	2019	中航飞机	3	1.74937	1.79396	0.975148	72.52	0.659529	1.93017	0.0866535	0.137543	1.58955	0.245142	0.384615	0.495132	0	1	0	1	0	1	62.49	71.21	78.52
000768	2020	中航西飞	3	2.96102	2.30478	1.28473	70.61	0.738184	0.026037	0.142214	0.228551	2.47532	1.25507	0.363636	0.571176	0	1	0	2	0	1	62.49	66.51	77.52
000768	2021	中航西飞	3	0.986679	1.34488	0.733658	75.02	0.781332	-0.023429	0.119919	0.762362	2.18509	-0.001667	0.363636	0.571857	0	1	0	1	0	0	65.53	68.15	84.5
000777	2012	中核科技	3	21.8775	30.7547	0.711354	72.73	0.409436	-0.193254	0.156235	0.131556	2.64859	-0.018447	0.333333	0.756552	1	1	0	1	0	0	56.26	73.72	80.46
000777	2013	中核科技	3	0.0722959	0.0895734	0.807113	70.23	0.420844	-0.289789	0.236984	0.163722	2.42367	-0.048802	0.333333	1.48021	1	1	0	2	0	0	57.84	69.02	77.37
000777	2014	中核科技	3	0.426033	0.245576	1.73483	72.03	0.390611	-0.152437	0.239251	0.0940381	6.35325	1.97792	0.333333	0.899887	0	1	0	3	0	0	57.84	72.69	78.83
000777	2015	中核科技	3	0.395453	0.580203	0.681577	72.69	0.382072	0.118863	0.214669	0.129147	6.71092	0.109264	0.333333	0.703735	0	1	0	3	0	0	57.84	74.82	78.83
000777	2016	中核科技	3	68.029	36.4444	1.86665	74.52	0.330283	0.49093	0.154344	0.141161	4.78962	-0.285172	0.333333	0.702675	0	1	0	3	0	0	57.84	81.01	78.65
000777	2017	中核科技	3	3.40941	1.99155	1.71194	70.77	0.377156	0.591347	0.133119	0.109842	3.142	-0.331614	0.333333	0.710269	0	1	0	3	0	0	55.86	70.11	78.83
000777	2018	中核科技	3	0.0506202	0.0616478	0.821119	68.96	0.398286	0.380691	0.114311	0.112139	2.1032	-0.323963	0.333333	0.714197	0	1	0	3	0	0	52.87	84.77	66.52
000777	2019	中核科技	3	13.4526	10.6547	1.26261	72.67	0.391127	-0.021319	0.0989739	0.0986626	2.32039	0.220911	0.333333	0.713511	0	1	0	3	0	0	61.59	81.67	72.26
000777	2020	中核科技	3	0.603101	0.335726	1.79641	77.52	0.374307	0.296472	0.0895483	0.0455255	2.42484	0.093486	0.333333	0.813462	1	1	0	1	0	0	65.16	84.75	78.95
000777	2021	中核科技	3	0.142519	0.237418	0.600289	75.84	0.432095	0.334817	0.0718488	1.42101	2.49313	0.199422	0.333333	0.885639	0	1	0	3	0	0	64.33	82.82	77.01
000778	2012	新兴铸管	3	7.01343	4.79102	1.46387	77.36	0.651748	-0.032566	0.321295	0.0889661	0.971609	0.08116	0.333333	0.0626035	0	1	0	1	0	1	68.71	75.25	83.2
000778	2013	新兴铸管	3	0.0238215	0.0246819	0.965138	77.92	0.662497	0.006916	0.33401	0.129116	0.965021	0.00304	0.333333	0.271854	0	1	0	1	0	1	70.5	75.71	83.2
000778	2014	新兴铸管	3	0.201234	0.210402	0.956431	72.27	0.667699	-0.154249	0.316354	0.088189	1.0903	0.481911	0.333333	0.0834731	0	1	0	2	0	1	50.23	74.8	81.82
000778	2015	新兴铸管	3	0.190136	0.23973	0.793123	71.59	0.640095	0.153092	0.325904	0.0927757	1.10489	0.053773	0.333333	0.0317421	0	1	0	2	0	1	56.01	66.17	83.2
000778	2016	新兴铸管	3	42.4966	17.5294	2.42431	75.04	0.625549	-0.162593	0.292576	0.0823317	1.00783	-0.198629	0.333333	0.0462787	0	1	0	3	0	1	56.01	73.24	85.96
000778	2017	新兴铸管	3	8.46299	3.69458	2.29065	76.82	0.579449	-0.412682	0.329322	0.103564	1.00394	0.01433	0.333333	0.145585	0	1	0	1	0	1	54.02	80.53	85.96
000778	2018	新兴铸管	3	0.00571717	0.00310149	1.84336	73.2	0.581242	-0.237382	0.312265	0.126322	0.914591	-0.143825	0.333333	0.194003	0	1	0	2	0	1	61.63	83.31	72.29
000778	2019	新兴铸管	3	0.265623	0.498941	0.532373	80.05	0.548986	-0.187882	0.332758	0.149065	0.886761	0.014032	0.375	0.194075	0	1	0	2	0	1	68.77	90.37	78.85
000778	2020	新兴铸管	3	15.8156	16.4374	0.962168	83.62	0.545879	-0.02336	0.325493	0.171825	0.855076	-0.081437	0.333333	0.175883	0	1	0	3	0	1	74.13	90.37	83.91
000778	2021	新兴铸管	3	0.111496	0.156866	0.710773	83.39	0.506583	0.240688	0.334083	0.472222	0.855076	0.224074	0.428571	0.175527	0	1	0	2	0	0	74.88	83.6	87.6
000779	2013	三毛派神	3	1.07022	0.62356	1.7163	71.73	0.289961	0.452337	0.185259	0.190845	3.94973	0.118336	0.333333	0.746594	0	1	0	3	1	0	68.04	64.31	78.62
000779	2016	三毛派神	3	33.3907	17.1607	1.94577	77.33	0.695013	0.17848	0.54056	0.0608116	5.69956	-0.338599	0.5	0.647333	0	0	0	2	1	0	64.67	79.09	82.61
000779	2017	三毛派神	3	0.190066	0.192482	0.987448	76.33	0.530621	-0.218025	0.614332	0.0260505	4.62605	-0.275701	0.333333	1.46943	0	0	0	3	1	0	63.78	76.51	82.61
000782	2012	美达股份	3	0.04554	0.0535435	0.850525	58.67	0.480951	0.018591	0.398069	0.121742	1.15197	-0.129568	0.428571	0.266638	0	1	0	2	1	0	47.56	70.55	56.34
000782	2013	美达股份	3	0.00289564	0.00315596	0.917517	56.71	0.584809	-0.00929	0.331768	0.12076	1.1607	0.117211	0.375	1.07298	0	1	0	2	1	0	58.15	60.69	44.62
000782	2014	美达股份	3	750.223	608.306	1.39668	64.84	0.496837	-0.035385	0.2979	0.139975	1.82654	0.980456	0.333333	2.13687	1	1	0	2	1	0	58.15	71.68	63.64
000782	2015	美达股份	3	2.46967	4.49177	0.54982	62.51	0.433064	-0.123335	0.437841	0.0733464	3.22093	0.980554	0.333333	2.04951	1	1	0	3	1	0	53.54	60.42	68.51
000782	2016	美达股份	3	0.0789623	0.0895128	0.882134	65.19	0.524044	0.155721	0.37606	0.127927	2.24342	-0.326022	0.333333	2.02828	1	1	0	1	1	0	53.54	69.19	68.44
000782	2017	美达股份	3	11.3392	4.03797	2.80815	65.26	0.530245	0.054911	0.341251	0.104408	1.93799	-0.221227	0.333333	0.402303	1	1	0	3	1	0	54.78	65.12	70.71
000782	2018	美达股份	3	1.8919	2.31356	0.817743	56.71	0.488762	-0.206236	0.286126	0.126709	1.22662	-0.454265	0.375	0.342049	1	1	0	1	1	0	51.8	31.1	73.35
000782	2019	美达股份	3	0.298294	0.221696	1.34551	62.95	0.450844	-0.052681	0.299199	0.129426	1.12072	-0.178129	0.375	0.255217	1	1	0	2	1	0	53.39	48.84	77.35
000782	2020	美达股份	3	38.9979	28.7272	1.35753	59.69	0.489752	0.173204	0.260428	0.110707	1.09226	-0.072336	0.333333	0.266747	1	1	0	1	1	0	53.13	50.46	69.26
000782	2021	美达股份	3	0.0499769	0.0286693	1.74322	58.09	0.528948	0.412963	0.209172	0.505549	1.52708	0.859442	0.375	0.220003	0	1	0	1	1	0	56.17	56.97	59.82
000786	2012	北新建材	3	0.619391	0.712023	0.869903	81	0.526314	-0.071769	0.526977	0.070051	1.59431	0.635063	0.333333	0.13279	0	1	0	2	0	1	74.38	83.59	82.64
000786	2013	北新建材	3	0.358808	0.316847	1.13243	81	0.487038	0.011545	0.531884	0.0701119	1.43753	0.017382	0.333333	0.14038	0	1	0	1	0	1	74.38	83.59	82.64
000786	2014	北新建材	3	0.444759	0.283796	1.56718	78.56	0.362489	-0.043531	0.438678	0.0856207	1.56859	0.489292	0.333333	0.19193	1	1	0	1	0	1	74.38	75.68	82.64
000786	2015	北新建材	3	37.6561	43.0548	0.874608	79.55	0.319232	-0.01857	0.479081	0.02972	1.54178	-0.04658	0.333333	0.118386	0	1	0	1	0	1	74.38	78.89	82.64
000786	2016	北新建材	3	0.167009	0.0511817	3.26306	79.6	0.270822	0.011553	0.474078	0.0516391	1.42628	-0.117901	0.333333	0.581841	0	1	0	3	0	1	79.22	74.18	83.46
000786	2017	北新建材	3	10.7476	13.7943	0.779138	80.01	0.224386	-0.137716	0.454988	0.0323914	2.36158	1.213	0.333333	0.543	0	1	0	2	0	1	80.6	75.68	82.64
000786	2018	北新建材	3	0.206463	0.163796	1.26049	84.27	0.193719	-0.133893	0.423823	0.0264483	1.41167	-0.378486	0.333333	0.493983	0	1	0	2	0	1	84.84	87.24	84.28
000786	2019	北新建材	3	0.238026	0.327628	0.726512	83.54	0.322458	-0.072177	0.421892	0.0265788	2.32576	0.896413	0.333333	0.551412	0	1	0	3	0	1	90.62	92.09	74.17
000786	2020	北新建材	3	0.297136	0.308101	0.964412	84.27	0.238294	-0.083237	0.47261	0.0247345	3.19113	0.579498	0.333333	0.520758	0	1	0	1	0	1	90.62	94.44	75.27
000786	2021	北新建材	3	3.02083	4.63526	0.651705	84.27	0.265219	0.254904	0.445593	0.0453619	2.54321	-0.094521	0.375	0.547777	0	1	0	2	0	0	83.63	92.37	79.51
000788	2012	西南合成	3	1.58469	2.77649	0.570752	60.05	0.697721	0.03615	0.107518	0.130286	1.73571	-0.047133	0.333333	0.722633	1	0	0	1	1	0	57.4	34.58	78.59
000788	2013	北大医药	3	0.294752	0.258381	1.14076	61.14	0.721491	0.148045	0.341125	0.137862	2.44068	0.941265	0.333333	0.86017	1	0	0	1	1	0	53.82	40.2	79
000788	2014	北大医药	3	2.97291	2.19218	1.35614	66.4	0.75428	-0.277882	0.389007	0.0669011	2.46336	0.086213	0.333333	0.663695	1	0	0	1	1	0	55.61	57.61	77.83
000788	2015	北大医药	3	0.0475096	0.0596395	0.796614	56.71	0.638146	-0.429309	0.0458808	0.351007	3.35636	0.077969	0.375	0.584318	1	0	0	3	1	0	55.61	62.64	48.36
000788	2016	北大医药	3	1.42288	1.25588	1.13298	57.62	0.442488	0.569129	0.0807615	0.196611	4.36615	-0.057067	0.375	0.673977	1	0	0	3	1	0	54.03	57.07	59.83
000788	2017	北大医药	3	4.49509	2.63501	1.70591	56.71	0.435803	-0.069876	0.0753267	0.165962	2.81548	-0.387051	0.333333	0.664189	1	1	0	3	1	0	53.14	62.27	53.73
000788	2018	北大医药	3	8.7111	8.466	1.02895	62.65	0.43586	0.253746	0.0693974	0.218711	1.88783	-0.399507	0.333333	0.562285	1	0	0	1	1	0	51.35	61.45	69.23
000788	2019	北大医药	3	0.00182728	0.0014432	0.641177	61.74	0.493412	0.19615	0.0629408	0.236046	2.10677	0.279598	0.333333	0.560287	1	1	0	1	1	0	38.86	61.58	73.54
000788	2020	北大医药	3	750.223	734.258	2.16302	62.04	0.44	0.036141	0.0606621	0.164664	2.02675	-0.078078	0.333333	0.512421	1	1	0	3	1	0	47.79	61.45	69.72
000788	2021	北大医药	3	1.45377	2.05714	0.706697	61.88	0.474827	0.131158	0.0492859	2.89336	2.08129	0.115635	0.375	0.49014	1	1	0	2	1	0	49.57	58.1	70.72
000789	2012	江西水泥	3	1.66016	2.52739	0.656867	69.79	0.602432	0.241278	0.542206	0.148839	1.29502	0.202806	0.363636	0.252712	1	1	0	2	0	0	59.25	57.25	83.63
000789	2013	江西水泥	3	0.0146485	0.00982615	1.49076	72.46	0.547725	0.339314	0.504086	0.126997	1.04077	-0.226079	0.4	0.207923	1	1	0	2	0	0	62.07	63.76	83.63
000789	2014	万年青	3	83.3548	98.4724	0.846479	73.91	0.5243	0.276694	0.519898	0.120386	1.15779	0.496091	0.4	0.170731	1	1	0	2	0	0	62.07	69.92	82.64
000789	2015	万年青	3	0.00204677	0.00276346	0.740655	74.32	0.546393	0.161659	0.493861	0.144053	1.1238	-0.055147	0.333333	0.140097	1	0	0	2	0	0	62.07	71.28	82.64
000789	2016	万年青	3	750.223	734.258	2.35868	73.64	0.482544	0.361016	0.507668	0.124515	1.06333	-0.037097	0.333333	0.177367	1	0	0	2	0	0	55.88	73.76	82.64
000789	2017	万年青	3	0.0248436	0.0370789	0.670021	75.53	0.446705	0.325444	0.482127	0.131706	1.21652	0.345504	0.375	0.189999	0	1	0	2	0	0	57.26	77.33	83.63
000789	2018	万年青	3	0.93247	0.584632	1.59497	75.15	0.393845	0.089873	0.384324	0.267644	1.05824	0.064892	0.333333	0.251231	0	1	0	2	0	0	61.88	77.33	80.45
000789	2019	万年青	3	0.314244	0.658058	0.477533	74.16	0.362792	0.386578	0.31251	0.249499	1.18744	0.547003	0.333333	0.248335	1	1	0	2	0	0	60.63	72.63	82.09
000789	2020	万年青	3	3.55225	2.89063	1.22888	75.92	0.382607	0.052126	0.36469	0.252645	1.08313	0.142222	0.333333	0.165275	1	1	0	1	0	0	63.46	74.98	82.91
000789	2021	万年青	3	0.900143	0.962182	0.935522	76.97	0.374623	0.133735	0.375074	0.690724	0.933685	-0.03259	0.333333	0.161705	1	1	0	1	0	0	66.28	77.47	82.09
000790	2012	华神集团	3	0.0924125	0.0867282	1.06554	69.31	0.401343	0.953602	0.176356	0.169735	3.04655	-0.209276	0.333333	0.188528	0	1	0	3	0	0	56.03	63.26	80.18
000790	2013	华神集团	3	0.635192	0.896637	0.708416	67.82	0.421391	0.584674	0.150911	0.140916	3.85681	0.438538	0.375	0.170138	1	1	0	3	0	0	57.61	55.75	81.18
000790	2014	华神集团	3	5.04745	2.30165	2.19297	74.69	0.404916	1.32333	0.215314	0.122353	3.88498	0.065905	0.428571	0.25079	0	1	0	3	0	0	60.43	74.39	82.17
000790	2015	华神集团	3	1.44461	1.79507	0.804764	73.3	0.369928	0.859213	0.329333	0.14809	7.99881	0.916004	0.428571	0.275216	1	1	0	3	1	0	54.03	73.53	82.99
000790	2016	泰合健康	3	1.55505	1.56443	0.994005	64.24	0.38971	0.612838	0.268813	0.17928	5.58753	-0.201818	0.333333	0.586053	1	1	0	2	1	0	49.08	54.39	78.62
000790	2017	泰合健康	3	0.260676	0.192826	1.35187	69.76	0.367401	0.26985	0.180424	0.324553	2.75737	-0.441154	0.333333	0.764599	1	1	0	3	1	0	53.14	69.05	78.72
000790	2018	泰合健康	3	12.1117	17.4972	0.692212	61.44	0.229271	0.212681	0.172437	0.319237	2.3264	-0.277028	0.333333	0.480649	1	1	0	2	1	0	49.77	59.1	68.97
000790	2019	泰合健康	3	0.152104	0.189298	0.803515	61.07	0.226426	0.215133	0.154464	0.352404	2.67728	0.234522	0.333333	0.480698	1	1	0	3	1	0	51.56	61.41	65.69
000790	2020	华神科技	3	1.8161	0.966973	1.87813	64.9	0.199611	0.015867	0.150186	0.332538	2.57852	-0.026699	0.333333	0.470781	0	1	0	3	1	0	53.14	62.91	72.25
000790	2021	华神科技	3	0.381454	0.397597	0.959399	66.96	0.25063	0.244973	0.12137	1.72273	3.26053	0.448213	0.333333	0.242669	0	1	0	1	1	0	51.35	68.7	73.76
000791	2012	甘肃电投	4	11.2029	17.7431	0.631394	70.65	0.741722	3.601	0.699122	0.0260774	1.02207	0.42126	0.428571	0.0297931	0	0	1	2	0	0	66.67	59.14	79.37
000791	2013	甘肃电投	4	0.0453464	0.0249052	1.82075	77.45	0.722607	-0.583527	0.699122	0.0106462	1.01835	0.006746	0.428571	0.0297931	0	0	1	2	0	0	63.37	75.95	85.05
000791	2014	甘肃电投	4	13.7612	11.088	1.2411	74.98	0.722105	-0.116242	0.699122	0.0176407	1.08956	1.24593	0.5	0.0594748	0	1	1	2	0	0	64.73	63.25	86.84
000791	2015	甘肃电投	4	0.052017	0.0602982	0.862663	76.58	0.718553	-0.469479	0.699122	0.0265235	1.48797	-0.097376	0.5	0.0297931	0	0	1	2	0	0	66.1	69.02	86.08
000791	2016	甘肃电投	4	97.1949	45.5333	2.13459	76.7	0.727771	-0.413925	0.699122	0.0273998	1.25456	-0.159063	0.428571	0.251374	0	0	1	1	0	0	62.8	72.52	85.81
000791	2017	甘肃电投	4	0.18507	0.119993	1.54234	74.37	0.695013	-0.237449	0.699122	0.0313361	1.10416	-0.329838	0.5	0.183265	0	0	1	2	0	0	63.58	67.79	83.43
000791	2018	甘肃电投	4	0.72051	1.79756	0.400826	74.26	0.676219	-0.313682	0.699122	0.0243786	0.932951	-0.35965	0.428571	0.119965	0	0	1	2	0	0	57.15	71.96	83.79
000791	2019	甘肃电投	4	0.36931	0.209809	1.76022	76.85	0.624135	-0.389498	0.699122	0.0464408	0.887739	0.041441	0.333333	0.0297931	0	1	1	1	0	0	57.15	80.62	84.02
000791	2020	甘肃电投	4	12.3801	10.0026	1.23769	74.76	0.60632	-0.332621	0.699122	0.075629	0.924842	0.251305	0.333333	0.0297931	0	1	1	2	0	0	60.44	71.96	83.27
000791	2021	甘肃电投	4	0.98482	0.852902	1.15467	73.27	0.544741	-0.111472	0.699122	0.0355297	1.06834	0.581673	0.333333	0.0631029	0	1	1	2	0	0	57.15	71.96	81.75
000792	2012	盐湖股份	3	0.0798121	0.12183	0.655109	71.57	0.583211	0.20787	0.211138	0.0510369	1.21319	-0.157559	0.363636	1.13361	1	1	0	1	1	1	61.65	59.67	84.66
000792	2013	盐湖股份	3	4.9611	3.21789	1.54172	75.08	0.665331	1.16022	0.226273	0.0433347	1.05802	-0.363863	0.363636	1.13361	0	1	0	1	1	1	61.65	72.27	83.84
000792	2014	盐湖股份	3	1.37377	1.25983	1.09044	79.11	0.716052	0.605385	0.275848	0.0433982	1.15144	0.30281	0.363636	1.10927	0	1	0	1	1	1	64.48	83.84	83.38
000792	2015	盐湖股份	3	1.12366	1.18322	0.949664	75.73	0.696674	-0.050943	0.341222	0.107524	1.24256	0.186616	0.363636	1.16879	0	1	0	1	1	1	54.43	82.27	82.2
000792	2016	盐湖股份	3	1.04355	0.501355	2.08146	65.15	0.682063	0.526879	0.441413	0.0667403	1.092	-0.256341	0.363636	1.16879	1	1	0	2	1	1	63.36	41.24	82.2
000792	2017	盐湖股份	3	0.600722	0.769792	0.780368	67.32	0.730204	0.567274	0.638713	0.074109	1.19782	0.095616	0.363636	1.11413	1	1	0	1	1	1	74.13	41.56	81.2
000792	2018	盐湖股份	3	6.66626	5.18629	1.28536	65.74	0.749489	0.097688	0.69132	0.041153	1.00868	-0.498203	0.363636	1.11413	1	1	0	1	1	1	74.12	44.16	76
000795	2012	太原刚玉	3	0.349917	0.340232	1.02846	64.53	0.784707	-0.033184	0.121572	0.117817	2.41316	-0.141564	0.333333	0.368238	0	0	0	1	0	0	56.91	57.88	72.91
000795	2013	太原刚玉	3	1.39408	1.25243	1.1131	66	0.854923	0.356564	0.138562	0.169207	2.26982	-0.248322	0.333333	0.362686	0	0	0	1	0	0	61.35	59.25	72.91
000795	2014	太原刚玉	3	2.41576	2.36961	1.01947	65.33	0.572082	0.331476	0.160667	0.368334	2.12865	0.239796	0.5	0.646794	0	1	0	3	0	0	61.35	60.61	70.54
000795	2015	太原刚玉	3	0.162368	0.202384	0.802277	70.25	0.382267	-0.335711	0.259347	0.179538	3.15335	0.583333	0.333333	0.162003	0	0	0	3	0	0	59.56	71.01	75.19
000795	2016	英洛华	3	1.48576	0.732951	2.02709	70.53	0.20797	0.242662	0.240438	0.307562	2.18038	-0.177388	0.333333	0.366169	0	1	0	1	0	0	59.56	71.01	75.81
000795	2017	英洛华	3	8.13862	16.3997	0.496267	74.16	0.199601	0.107259	0.230983	0.310026	2.13562	-0.020537	0.333333	0.366169	1	1	0	1	0	0	59.37	71.01	83.84
000795	2018	英洛华	3	0.675626	0.447008	1.51144	74.62	0.222516	0.12496	0.211587	0.27346	1.50029	-0.424194	0.333333	0.366169	1	1	0	1	0	0	57.79	76.4	82.01
000795	2019	英洛华	3	116.038	132.207	0.877698	70.19	0.309282	-0.002746	0.179853	0.213285	2.30896	0.705882	0.375	0.321122	1	1	0	1	0	0	61.33	57.88	83.01
000795	2020	英洛华	3	0.0229878	0.0046472	4.43647	70.01	0.3901	0.211053	0.176447	0.25007	1.95963	-0.101806	0.428571	0.299194	1	0	0	2	0	0	55.9	65.89	79.99
000795	2021	英洛华	3	0.0789954	0.126829	0.62285	70.73	0.436169	0.445506	0.150743	1.13899	2.59766	0.563072	0.428571	0.284504	1	1	0	1	0	0	57.47	68.24	79.17
000798	2013	中水渔业	1	750.223	734.258	1.7357	69.43	0.102502	0.197881	0.276282	0.269991	2.35158	-0.158923	0.333333	1.37187	0	1	0	1	0	0	62.02	55.56	91.33
000798	2017	中水渔业	1	0.175674	0.990719	0.342233	56.71	0.332032	-0.061227	0.325787	0.151984	2.93861	-0.258407	0.375	1.43946	0	0	0	1	0	0	63.28	59.96	48.4
000798	2018	中水渔业	1	2.00932	1.54779	1.29819	63.28	0.244431	0.375241	0.297651	0.133248	1.83209	-0.379475	0.375	1.45767	0	0	0	2	0	0	63.28	64.08	62.2
000798	2019	中水渔业	1	1.52421	2.53041	0.602359	64.63	0.277772	-0.208383	0.357872	0.0914401	2.02434	0.182692	0.375	1.4407	0	0	0	3	0	0	64.38	54.32	78.57
000798	2020	中水渔业	1	0.46943	0.363591	1.29109	67.44	0.429809	0.588956	0.382834	0.0604542	3.65752	0.874797	0.375	1.4407	0	0	0	1	0	0	64.85	56.32	83.5
000798	2021	中水渔业	1	0.415276	0.640871	0.647986	70.5	0.447341	0.038412	0.444485	0.120872	2.88421	-0.330442	0.375	1.4407	0	0	0	1	0	0	63.28	59.96	87.87
000799	2012	酒鬼酒	3	0.26285	0.304268	0.863878	75.58	0.256357	-0.669384	0.155258	0.334358	3.37878	0.395151	0.333333	0.183282	1	0	0	1	0	1	57.72	83.59	79.29
000799	2013	酒鬼酒	3	0.875479	1.23714	0.707666	79.34	0.179146	0.953937	0.200389	0.194846	1.88759	-0.565341	0.333333	0.0804263	1	0	0	3	0	1	61.3	84.45	85.09
000799	2014	酒鬼酒	3	3.64475	1.6213	2.24804	71.71	0.200932	0.267233	0.206464	0.114696	2.00865	0.038243	0.333333	0.109872	0	0	0	3	0	1	59.51	74.18	76.27
000799	2017	酒鬼酒	3	5.69163	3.02095	1.88405	75.46	0.210903	0.807355	0.159206	0.134052	2.87419	0.344207	0.333333	0.142382	1	1	0	2	0	1	64.44	77.6	79.65
000799	2018	酒鬼酒	3	1.10832	1.39406	0.795026	79.11	0.24056	0.804011	0.166751	0.211346	2.04971	-0.413703	0.333333	0.131588	1	1	0	3	0	1	62.64	92.8	78.28
000799	2019	酒鬼酒	3	0.3253	0.317279	1.02528	80.11	0.247207	1.10047	0.132015	0.408201	3.8552	1.25781	0.333333	0.209443	1	1	0	3	0	1	61.06	92.8	81.27
000799	2020	酒鬼酒	3	5.14864	5.99607	0.85867	78.62	0.341222	0.726089	0.0922156	0.496564	8.73247	2.12525	0.333333	0.259924	1	1	0	2	0	1	58.24	90.1	81.27
000799	2021	酒鬼酒	3	1.16158	1.26589	0.917601	78.25	0.413736	0.869685	0.0787768	2.97478	8.73247	0.361855	0.333333	0.426164	1	1	0	2	0	0	58.24	85.4	83.65
000800	2012	一汽轿车	3	0.028452	0.038507	0.738879	75.1	0.53414	-0.082922	0.2071	0.0840431	1.31578	-0.059887	0.375	0.0767429	0	1	0	1	0	1	70.5	68.06	82.2
000800	2013	一汽轿车	3	1.3854	1.09522	1.26495	72.69	0.591795	0.152847	0.275966	0.0609693	1.44311	0.430288	0.375	0.0816387	0	1	0	2	0	1	65.34	69.57	78.54
000800	2014	一汽轿车	3	25.1526	24.3952	1.03105	73.32	0.584147	0.139694	0.284011	0.0355817	1.66122	0.27456	0.375	0.0818669	0	1	0	2	0	1	60.18	69.57	82.56
000800	2015	一汽轿车	3	0.0187738	0.0207775	0.903563	76.05	0.515193	0.204906	0.30381	0.035047	1.86064	0.081957	0.375	0.107291	0	1	0	2	0	1	63.55	80.3	79.57
000800	2016	一汽轿车	3	2.79107	2.37547	1.17496	72.03	0.597165	0.088253	0.253771	0.0560721	1.45617	-0.333385	0.5	0.0976387	0	1	0	1	0	1	61.97	76.63	74.06
000800	2017	一汽轿车	3	0.124239	0.0974352	1.27509	70.82	0.571607	0.162945	0.227931	0.0684964	1.44996	-0.01012	0.375	0.101124	0	1	0	2	0	1	66.01	76.39	69.52
000800	2018	一汽轿车	3	190.873	204.306	0.93425	73.71	0.563353	0.169035	0.230883	0.0258827	1.12294	-0.383102	0.375	0.114955	0	1	0	2	0	1	67.59	73.07	77.27
000800	2019	一汽轿车	3	0.240394	0.293008	0.820436	76.29	0.587124	0.573795	0.224992	0.094247	1.35796	0.510873	0.375	0.156422	0	1	0	1	0	1	69.38	77.77	78.82
000800	2020	一汽解放	3	0.0428382	0.0323693	1.32342	74.09	0.617661	-0.443067	0.12403	0.230188	1.0756	0.171515	0.333333	0.0319823	1	1	0	1	0	1	67.59	83.35	71.17
000800	2021	一汽解放	3	108.916	92.6581	1.17546	82.77	0.623853	-0.131331	0.132397	2.97478	1.09404	-0.078743	0.333333	0.292578	1	1	0	1	0	0	69.93	93.84	81.85
000801	2012	四川九洲	3	0.309083	0.310459	0.99557	65.47	0.506198	0.560251	0.0770225	0.285489	1.40067	0.045519	0.428571	0.240292	1	0	0	1	0	0	47.56	53.04	82.99
000801	2013	四川九洲	3	0.152448	0.188374	0.809288	71.88	0.539606	0.528744	0.0708709	0.232282	2.11283	0.484354	0.428571	0.164992	0	1	0	3	0	0	54.3	67.51	83.81
000801	2014	四川九洲	3	5.8893	2.3029	2.55734	68.25	0.482847	0.132428	0.0709715	0.14959	3.11468	0.568286	0.428571	0.205499	0	1	0	2	0	0	55.88	55.75	82.99
000801	2015	四川九洲	3	0.109862	0.152996	0.718071	69.71	0.517891	0.588067	0.0854003	0.16811	3.55615	0.810506	0.428571	0.198267	0	1	0	1	0	0	54.08	67.51	79.18
000801	2016	四川九洲	3	65.3179	28.038	2.32962	71.65	0.532696	0.941027	0.0778059	0.167608	2.66094	-0.309549	0.428571	0.13424	0	1	0	1	0	0	54.08	73.53	79.36
000801	2017	四川九洲	3	2.87029	1.05752	2.71417	70.34	0.526438	0.491003	0.0746737	0.129747	1.69757	-0.460753	0.428571	0.114492	0	1	0	1	0	0	55.47	66.47	80.54
000801	2018	四川九洲	3	3.63886	2.98965	1.21715	69.68	0.550798	0.495053	0.0636851	0.128007	1.36906	-0.240294	0.428571	0.109831	0	1	0	1	0	0	52.1	66.47	80.81
000801	2019	四川九洲	3	0.025421	0.0296933	0.856119	69.31	0.554058	0.644293	0.0600417	0.127948	1.56474	0.251122	0.571429	0.105871	0	1	0	1	0	0	50.52	66.47	80.81
000801	2020	四川九洲	3	0.357288	0.279894	1.27651	69.41	0.44197	0.084631	0.0543643	0.175419	1.70187	0.146296	0.428571	0.10492	0	1	0	1	0	0	52.1	65.61	80.81
000801	2021	四川九洲	3	6.08613	7.32502	0.830868	67.17	0.462158	0.073969	0.0551654	2.97478	2.25227	0.556043	0.5	0.106333	0	1	0	2	0	0	50.52	59.56	80.81
000803	2013	金宇车城	3	0.1318	0.0897855	1.46795	68.16	0.699462	2.69486	0.0439758	0.0767987	2.19272	0.086771	0.375	0.838156	1	1	0	1	1	0	56.86	60.45	79.12
000803	2014	金宇车城	3	27.0756	17.3727	1.55851	72.67	0.66932	0.166538	0.0183554	0.0209098	2.86835	0.393979	0.375	0.74826	1	0	0	1	1	0	55.07	72.17	82
000803	2015	金宇车城	3	0.460213	0.521134	0.883099	59.06	0.751066	-0.123764	0.0183554	0.0113466	7.02149	1.82817	0.375	0.521364	1	0	0	1	1	0	55.07	62.14	59.02
000803	2019	金宇车城	3	4.52759	4.77308	0.948569	59.41	0.899671	0.025588	0.0183554	0.102448	5.86314	0.13923	0.5	1.33623	1	0	0	2	0	0	51.12	58.83	64.04
000806	2014	银河投资	3	4.32593	3.34724	1.29239	70.19	0.617743	0.030959	0.174516	0.0752372	3.05743	1.56667	0.428571	0.421824	1	1	0	3	0	0	60.33	65.26	78.54
000806	2015	银河生物	3	0.843584	0.697418	1.20958	67.82	0.234055	-0.02155	0.139153	0.192489	7.89435	2.12525	0.428571	0.101791	1	1	0	1	0	0	58.54	57.74	79.36
000806	2016	银河生物	3	0.0070989	0.00776146	0.914635	65.64	0.268357	0.236597	0.129281	0.121509	4.36818	-0.444795	0.428571	0.0341475	1	0	0	1	0	0	55.17	71.45	67.06
000806	2018	银河生物	3	4.23387	4.12751	1.02577	69.16	0.439746	-0.00421	0.122203	0.0129794	1.73605	-0.565341	0.428571	0.031832	1	1	0	1	0	0	54.98	72.54	74.12
000807	2012	云铝股份	3	10.7183	8.50596	1.26009	81.35	0.734207	0.577097	0.421812	0.0735452	1.16522	0.076338	0.363636	0.0468467	1	1	0	1	1	1	72.24	78.09	88.21
000807	2013	云铝股份	3	36.1991	21.9437	1.64963	82.72	0.764156	0.456043	0.519198	0.0468943	0.992015	-0.349889	0.363636	0.10912	0	1	0	1	1	1	72.24	81.05	89.21
000807	2014	云铝股份	3	0.00182728	0.0014432	1.20815	78	0.807475	0.146836	0.544705	0.0484866	1.1556	0.623529	0.444444	0.126894	0	1	0	2	1	1	73.82	75.49	81.82
000807	2015	云铝股份	3	46.0624	49.4235	0.931994	80.9	0.773096	-0.115067	0.553852	0.0750344	1.19397	0.302536	0.363636	0.138982	0	1	0	1	1	1	73.82	84.89	81.82
000807	2016	云铝股份	3	0.12069	0.0650512	1.85531	77.44	0.690959	0.112348	0.547585	0.10733	1.15721	-0.06815	0.363636	0.193899	0	1	0	2	1	1	72.24	77.31	80.18
000807	2017	云铝股份	3	142.009	82.315	1.72519	81.82	0.695278	-0.090469	0.49133	0.0868565	1.37906	0.526866	0.363636	0.11666	0	1	0	2	1	1	72.93	86.24	83.38
000807	2018	云铝股份	3	0.188007	0.142306	1.32114	82.65	0.754381	0.067691	0.524387	0.0811426	1.02232	-0.565341	0.363636	0.101366	1	1	0	1	1	1	77.17	90.16	80.37
000807	2019	云铝股份	3	72.2878	68.327	1.05797	81.62	0.682323	-0.105678	0.573471	0.0823842	1.02086	0.324742	0.363636	0.0798294	1	1	0	1	1	1	77.17	95.07	74.83
000807	2020	云铝股份	3	0.00182728	0.00173313	0.521286	82.37	0.664574	0.237036	0.68544	0.0131978	1.19902	0.46498	0.363636	0.532513	0	1	0	1	1	1	78.75	88.88	79.84
000807	2021	云铝股份	3	162.645	125.207	1.29901	79.42	0.447359	0.409011	0.666907	0.0612827	1.38231	0.4834	0.4	0.554295	1	1	0	2	1	0	70.37	90.37	76.66
000810	2012	华润锦华	3	0.518704	0.664149	0.781005	67.65	0.436865	-0.03462	0.566615	0.043547	1.33174	-0.426098	0.333333	0.428791	0	0	0	2	1	0	52.51	58.1	81.82
000810	2013	华润锦华	3	0.00877254	0.00535748	1.63744	67.23	0.405774	0.030785	0.545401	0.0378234	1.96137	0.683781	0.333333	0.372505	0	0	0	2	1	0	52.51	56.75	81.82
000810	2014	创维数字	3	297.138	170.237	1.74543	70.3	0.48494	-0.516084	0.0183554	0.241686	1.40681	0.245761	0.333333	0.309032	0	0	0	1	0	0	61.35	62.96	79.82
000810	2016	创维数字	3	1.2129	0.76822	1.57884	71.21	0.586625	0.423047	0.098897	0.170187	1.70901	0.116827	0.333333	0.26154	0	0	0	3	0	1	56.19	71.01	79
000810	2017	创维数字	3	2.26961	1.49979	1.51328	69.29	0.635543	0.236	0.0915612	0.0822559	1.55377	-0.501173	0.333333	0.270481	0	1	0	3	0	1	56	71.01	74.91
000810	2018	创维数字	3	2.19205	1.73523	1.26327	65.74	0.628159	0.189221	0.0810451	0.104468	1.31039	-0.2	0.333333	0.247576	0	0	0	1	0	1	56	63.96	71.91
000810	2019	创维数字	3	0.36916	0.885261	0.417007	65.29	0.629257	0.094589	0.0742252	0.167218	1.77282	1.17656	0.333333	0.175257	0	1	0	1	0	1	52.31	65.31	71.91
000810	2020	创维数字	3	0.0554853	0.0375075	1.47931	67.8	0.57973	0.151652	0.0744851	0.311779	1.39381	-0.327619	0.333333	0.169199	0	1	0	1	0	1	52.31	66.15	76.82
000810	2021	创维数字	3	2.28909	2.93152	0.780854	64.19	0.592888	0.274895	0.0665688	2.97478	1.5118	0.246367	0.333333	0.169193	0	1	0	2	0	0	55.14	56.75	73.83
000811	2012	烟台冰轮	3	47.2777	50.9366	0.928169	69.41	0.432979	-0.160248	0.149046	0.0780276	1.64649	-0.396783	0.333333	1.08674	1	0	0	2	0	0	50.71	67.61	80.18
000811	2013	烟台冰轮	3	0.055657	0.0590886	0.941925	71.09	0.398078	0.231999	0.119646	0.0827317	1.99334	0.519811	0.333333	1.09484	0	0	0	1	0	0	58.91	65.61	81
000811	2015	烟台冰轮	3	0.543703	0.681739	0.797524	70.13	0.528854	-0.335919	0.13746	0.131935	1.95064	0.292888	0.333333	0.711938	0	0	0	3	0	0	61.73	62.8	79.36
000811	2016	烟台冰轮	3	1.08914	0.537238	2.0273	69.91	0.545409	0.118566	0.130459	0.147371	1.72458	-0.023912	0.333333	0.771384	0	0	0	2	0	0	64.89	60.91	78.54
000811	2017	冰轮环境	3	0.903584	1.17985	0.765844	70.82	0.48694	0.406328	0.123857	0.149264	1.38222	-0.209179	0.333333	0.717935	0	0	0	3	0	0	68.96	60.78	78.54
000811	2018	冰轮环境	3	1.04894	0.738298	1.42076	78.14	0.509518	0.263061	0.11609	0.157128	1.06749	-0.33267	0.333333	0.684991	0	0	0	2	0	0	69.15	86.38	77.18
000811	2019	冰轮环境	3	2.87934	2.91524	0.987684	76.84	0.465657	0.167242	0.100503	0.158007	1.16912	0.363391	0.333333	0.833982	0	1	0	2	0	0	68.96	82.31	77.18
000811	2020	冰轮环境	3	0.0230642	0.0205955	1.11987	77.01	0.452985	0.021845	0.11459	0.170197	1.24928	0.255595	0.333333	2.18755	0	0	0	1	0	0	67.52	82.72	78
000811	2021	冰轮环境	3	750.223	734.258	0.644048	76.73	0.497587	0.331374	0.109877	1.30433	1.66126	0.768343	0.333333	2.30819	0	1	0	3	0	0	67.52	79.38	79.63
000812	2012	陕西金叶	3	1.11868	1.92875	0.580004	67.96	0.31394	0.027797	0.356534	0.156643	1.62601	-0.04665	0.333333	0.563295	1	0	0	3	0	0	52.29	70.82	74.02
000812	2013	陕西金叶	3	4.95066	3.62028	1.36748	64.67	0.330815	0.103809	0.328193	0.174133	1.5351	0.022333	0.333333	0.563295	0	0	0	1	0	1	48.59	60.55	75.66
000812	2014	陕西金叶	3	0.417299	0.339742	1.22828	68.2	0.38732	-0.160598	0.299736	0.249322	2.09951	0.654171	0.333333	0.568923	0	1	0	1	0	1	56.36	66.12	75.66
000812	2015	陕西金叶	3	1.5681	1.68285	0.931812	64.3	0.432357	0.102697	0.268321	0.195534	3.35255	0.895336	0.333333	0.57	0	0	0	1	0	1	50.71	57.74	75.66
000812	2016	陕西金叶	3	0.401594	0.245636	1.63492	62.76	0.368412	0.096947	0.34559	0.226011	3.47205	-0.021287	0.333333	0.6709	0	0	0	1	0	1	48.92	57.74	73.2
000812	2017	陕西金叶	3	5.00132	7.99739	0.625369	65.31	0.421325	0.747734	0.320098	0.171884	1.81235	-0.423511	0.333333	1.51895	0	0	0	1	0	1	52.1	61.18	74.84
000812	2018	陕西金叶	3	0.0751617	0.0664486	1.13113	64.7	0.462054	0.34715	0.294031	0.0723123	1.42099	-0.272769	0.333333	1.41017	0	0	0	3	0	1	52.1	68.24	68.74
000812	2019	陕西金叶	3	20.247	18.2138	1.11163	62.98	0.521175	-0.219882	0.339368	0.108761	1.32124	-0.046243	0.333333	1.41017	0	0	0	2	0	1	50.52	63.89	68.74
000812	2020	陕西金叶	3	0.828684	0.406382	2.03918	58.79	0.488314	0.196733	0.322897	0.0382425	1.2995	0.101955	0.333333	1.47053	0	0	0	2	0	1	52.1	65.72	57.52
000812	2021	陕西金叶	3	0.103974	0.221098	0.470263	64.4	0.542674	0.386562	0.274502	0.313896	2.46539	1.59116	0.333333	1.47053	0	0	0	1	0	0	52.1	75.12	63.44
000813	2012	天山纺织	3	0.749487	1.74636	0.429171	56.71	0.301876	0.183725	0.197208	0.0783194	5.89976	0.155107	0.4	0.0561755	1	0	0	3	1	0	57.61	18.79	81.82
000813	2013	天山纺织	3	86.9508	91.4578	0.95072	63.48	0.258076	3.601	0.276487	0.0266946	1.3318	-0.232533	0.333333	0.549676	0	0	0	1	1	0	57.06	45.9	78.62
000813	2014	天山纺织	2	6.23041	3.92074	1.58909	73.59	0.334566	-0.206354	0.26151	0.072765	1.9245	0.146515	0.333333	1.25337	0	0	1	1	1	0	61.47	69.36	82.64
000813	2017	德展健康	3	0.105419	0.0354536	2.97345	68.14	0.115503	0.512829	0.0874258	0.37448	2.39874	-0.097714	0.333333	1.32515	0	0	0	3	1	0	51.35	63	80.18
000813	2018	德展健康	3	5.88963	15.5335	0.379157	70.23	0.108104	-0.347185	0.093664	0.243969	2.24519	0.057604	0.333333	1.25335	0	0	0	3	1	0	52.93	73.03	77.18
000813	2019	德展健康	3	0.248209	0.165623	1.49864	69.45	0.0643666	-0.231968	0.0939887	0.248717	2.28647	-0.314815	0.333333	1.15778	0	1	0	2	1	0	51.35	71.68	77.18
000813	2020	德展健康	3	2.08873	1.98298	1.05333	66.33	0.0697509	-0.000399	0.0815961	0.282991	1.61542	-0.295707	0.333333	1.46309	0	1	0	2	1	0	49.77	67.24	74.17
000813	2021	德展健康	3	3.08048	3.5631	0.864551	65.94	0.0643666	-0.237196	0.0888719	2.84563	1.626	-0.04321	0.333333	2.12203	0	0	0	1	1	0	51.35	76.11	66.53
000815	2014	美利纸业	3	1.77251	1.1131	1.59241	72.19	0.899671	0.131645	0.374389	0.0141766	2.78254	0.594378	0.333333	0.143581	1	1	0	3	1	1	69.58	63.96	79.08
000815	2017	美利云	3	0.711906	0.56421	1.26177	77.3	0.277529	0.025852	0.269131	0.0237515	2.38067	-0.265207	0.333333	1.47154	0	1	0	1	1	1	86.01	61.34	83.61
000815	2018	美利云	3	3.70357	3.2432	1.14195	77.03	0.333628	0.008662	0.266909	0.0243481	1.38605	-0.55298	0.333333	1.47154	0	1	0	2	1	1	77.14	74.28	78.83
000815	2019	美利云	3	0.404001	0.711314	0.567964	72.51	0.356077	0.240993	0.317894	0.131302	1.78719	0.002963	0.333333	1.4518	0	1	0	2	1	1	77.14	73.42	69.53
000815	2020	美利云	3	0.197726	0.220363	0.897276	76.87	0.313294	0.555341	0.314457	0.0286424	1.49263	-0.209749	0.333333	1.32915	0	1	0	3	1	1	80.36	75.77	75.83
000815	2021	美利云	3	14.5684	15.3513	0.948998	75.76	0.309574	0.060425	0.290564	0.190421	1.81136	0.256075	0.333333	1.17256	0	1	0	2	1	0	80.36	70.72	76.81
000816	2012	江淮动力	3	16.7149	16.8211	0.993683	73.69	0.613677	0.17698	0.128551	0.150101	1.73695	-0.226157	0.428571	0.274036	0	0	0	3	0	0	57.67	70.82	83.81
000816	2013	江淮动力	3	0.257439	0.207739	1.23924	75.74	0.612906	0.025976	0.11371	0.0885357	1.49187	-0.193103	0.428571	0.319589	0	0	0	1	0	0	57.67	82.32	80.54
000816	2014	江淮动力	3	8.40208	5.56448	1.50995	72.86	0.479443	-0.033668	0.160091	0.232272	1.51785	0.375299	0.428571	0.250975	0	0	0	1	0	0	57.67	70.57	82.17
000816	2015	智慧农业	3	0.644298	0.893128	0.721395	72.03	0.432806	-0.314493	0.182552	0.224854	1.93508	0.388565	0.428571	0.182546	0	0	0	3	0	0	54.08	70.57	82.17
000816	2016	智慧农业	3	0.0850745	0.0882328	0.964206	69.82	0.425401	-0.326661	0.196279	0.235384	1.62872	-0.236115	0.428571	0.235272	0	0	0	3	0	0	52.51	70.57	78.16
000816	2017	智慧农业	3	1.09263	0.896139	1.21927	69.07	0.44567	-0.22477	0.197879	0.241258	1.17356	-0.495283	0.428571	0.275011	0	1	0	1	0	0	47.15	69.21	80.15
000816	2021	智慧农业	3	1.08841	1.02141	1.06559	68.04	0.349025	0.311316	0.185624	0.500867	1.80776	0.037975	0.428571	0.0658853	0	1	0	3	0	0	51.89	66.7	77.18
000818	2013	方大化工	3	0.175109	0.146186	1.19785	68.68	0.295687	0.153156	0.458414	0.0203824	0.996967	-0.25066	0.333333	0.108822	0	1	0	1	1	0	57.45	61.96	78.95
000818	2014	方大化工	3	0.593114	0.82397	0.719825	62.34	0.238306	0.012614	0.54847	0.0562101	1.33903	0.521127	0.333333	0.118011	0	1	0	2	1	0	57.45	64.31	63.5
000818	2015	方大化工	3	1.10341	0.656564	1.68058	67.86	0.162803	0.080222	0.547824	0.0450463	2.64384	1.17593	0.333333	0.417227	0	1	0	2	1	0	57.45	65.31	74.9
000818	2016	方大化工	3	0.0235264	0.00828105	2.84099	69.2	0.129885	0.213167	0.526851	0.0824726	3.41127	0.35	0.333333	0.44304	0	0	0	2	1	0	55.88	69.02	76.13
000818	2017	方大化工	3	1.38901	1.22546	1.13346	67.96	0.314749	0.26077	0.363939	0.0256502	2.6727	0.027479	0.333333	0.484625	1	1	0	3	1	0	49.92	62.54	80.82
000818	2018	航锦科技	3	64.4129	33.6958	1.9116	63.37	0.41607	0.045556	0.313524	0.0602877	1.89832	-0.284883	0.333333	0.364594	1	1	0	1	1	0	48.13	62.54	71.72
000818	2019	航锦科技	3	2.45006	6.19853	0.395265	71.01	0.380929	0.105251	0.279471	0.0400028	3.43019	1.19676	0.333333	0.273681	1	1	0	1	1	0	61	73.07	74.72
000818	2020	航锦科技	3	1.2819	0.953774	1.34403	72.2	0.346245	0.132805	0.24949	0.0445571	3.30118	0.052817	0.333333	0.154963	1	1	0	1	1	0	66.77	78.23	70.9
000818	2021	航锦科技	3	0.400445	0.525549	0.761957	75.3	0.294584	0.373839	0.229106	0.403946	5.08075	0.7835	0.333333	1.08979	0	1	0	2	1	0	66.77	77.77	78
000819	2012	岳阳兴长	3	21.4799	22.5292	0.953422	74.59	0.0931038	-0.045755	0.201329	0.555724	3.81114	0.02107	0.333333	0.985343	1	1	0	2	1	1	60.02	71.61	84.04
000819	2013	岳阳兴长	3	2.0491	1.11414	1.83918	68.38	0.113279	-0.036401	0.170156	0.509942	5.36991	0.544092	0.333333	0.948224	0	1	0	2	1	1	66.76	85.83	57.44
000819	2014	岳阳兴长	3	0.0788086	0.122703	0.642273	70.48	0.135365	-0.149684	0.274925	0.108598	5.04616	-0.000632	0.333333	0.894526	0	1	0	1	1	1	60.02	81.13	68.65
000819	2015	岳阳兴长	3	7.00812	4.49836	1.55793	71.94	0.132886	-0.037273	0.264162	0.0856959	8.73247	1.42761	0.333333	0.761557	0	1	0	3	1	1	60.02	76.33	75.07
000819	2016	岳阳兴长	3	0.342802	0.27237	1.25859	73.37	0.138221	0.044951	0.23433	0.112688	8.32137	-0.266228	0.333333	0.722107	0	1	0	2	1	1	58.44	75.34	79.67
000819	2017	岳阳兴长	3	0.436341	0.620986	0.702658	64.97	0.163197	0.053103	0.210474	0.0608688	4.31268	-0.49591	0.333333	0.745697	0	1	0	2	1	1	59.13	79.34	58.26
000819	2018	岳阳兴长	3	0.154947	0.139767	1.10861	75.8	0.121477	0.050575	0.176437	0.107347	2.9	-0.295853	0.333333	0.704811	0	1	0	2	1	1	72	83.51	72.55
000819	2019	岳阳兴长	3	50.4523	107.789	0.468064	79.29	0.128416	-0.00852	0.158771	0.151553	2.53783	-0.03462	0.333333	0.701525	0	1	0	3	1	1	70.21	88.09	77.98
000819	2020	岳阳兴长	3	0.632347	0.30643	2.0636	77.8	0.132037	0.064494	0.135074	0.272596	2.16453	-0.116917	0.333333	0.681063	0	1	0	3	1	1	70.43	87.23	75.21
000819	2021	岳阳兴长	3	1.27518	1.1804	1.0803	77.29	0.200164	0.341081	0.354719	0.574976	4.84405	1.7186	0.333333	0.825931	1	1	0	3	1	0	69.18	85.3	76.03
000820	2014	金城股份	3	0.0117461	0.00507757	2.31333	60.07	0.666719	-0.127549	0.420822	0.0101921	2.97719	-0.246753	0.4	2.23119	1	1	0	3	1	0	50.66	53.04	69.61
000820	2015	金城股份	3	20.0782	40.7694	0.492481	63.27	0.622219	0.753736	0.371029	0.0095861	5.79794	1.30603	0.4	2.02195	0	0	0	1	1	0	37.95	64.8	75.16
000820	2018	神雾节能	3	0.118219	0.0749078	1.57819	70.05	0.899671	2.08009	0.0183554	0.0095861	1.92111	-0.565341	0.428571	0.125496	1	0	0	3	0	0	58.1	76.11	72.07
000821	2012	京山轻机	3	0.11603	0.122185	0.949627	70.62	0.270842	-0.105147	0.301393	0.0630974	1.14512	-0.116945	0.444444	0.331056	1	0	0	2	0	0	51.08	66.12	83.63
000821	2013	京山轻机	3	0.131791	0.0645674	2.04114	69.39	0.386469	0.503778	0.305091	0.143812	1.07965	0.021622	0.444444	0.219094	0	0	0	3	0	0	54.03	60.45	83.25
000821	2014	京山轻机	3	29.8534	21.1569	1.41105	73.07	0.394635	0.05186	0.285261	0.0538775	2.12137	1.56977	0.444444	0.257632	0	0	0	2	0	0	55.82	71.68	82.82
000821	2015	京山轻机	3	0.788138	0.868602	0.907364	69.79	0.360654	0.527267	0.20034	0.101897	2.55833	0.676289	0.333333	0.578584	0	0	0	1	0	0	54.24	65.49	80.64
000821	2016	京山轻机	3	22.9042	22.1075	1.03603	67.75	0.366865	0.242578	0.177363	0.168096	2.44094	-0.000655	0.333333	0.627829	0	0	0	1	0	0	52.45	64.8	77.54
000821	2017	京山轻机	3	2.16535	0.860411	2.51664	65.38	0.363028	0.223426	0.117667	0.138045	1.95816	-0.231708	0.375	0.630113	0	0	0	1	0	0	54.93	58.2	75.55
000821	2018	京山轻机	3	0.0824233	0.119721	0.688463	68.53	0.433792	-0.082874	0.0758779	0.110759	1.17124	-0.383193	0.333333	0.937122	0	0	0	1	0	0	53.35	71.36	74.36
000821	2019	京山轻机	3	0.274027	0.246771	1.11045	67.31	0.523492	0.104315	0.0791004	0.109558	1.18528	-0.152741	0.333333	2.35664	0	0	0	3	0	0	55.14	84.3	62.06
000821	2020	京山轻机	3	6.64316	3.78599	1.75467	60.85	0.610195	0.191389	0.0606768	0.0887919	1.42674	0.597843	0.333333	2.23473	0	0	0	2	0	0	53.35	80	51.76
000821	2021	京山轻机	3	0.91965	0.937247	0.981224	66.27	0.618869	0.335237	0.0444757	2.97478	1.6435	0.329798	0.333333	1.95536	0	0	0	1	0	0	54.93	77.65	64.38
000822	2012	山东海化	3	0.137911	0.252123	0.546997	69.57	0.445907	0.061835	0.624156	0.0444745	1.04752	-0.256678	0.375	0.0774534	1	0	0	2	1	0	57.67	57.74	83.63
000822	2013	山东海化	3	31.2322	19.4883	1.60261	67.8	0.616656	0.254121	0.549082	0.0842178	1.16521	-0.173697	0.428571	0.0330867	0	1	0	1	1	0	55.88	58.1	80.44
000822	2016	山东海化	3	0.0169535	0.00808912	2.09584	67.45	0.429671	0.345007	0.45854	0.072139	2.11951	-0.043185	0.428571	0.0981939	0	1	0	3	1	0	54.08	60.45	79
000822	2017	山东海化	3	0.122454	0.533213	0.342233	66.71	0.349827	0.149447	0.405359	0.0453128	2.22995	0.276446	0.375	0.111594	0	1	0	3	1	0	57.26	60.1	75.99
000822	2018	山东海化	3	5.31443	4.41059	1.20492	68.32	0.270054	0.104913	0.450349	0.0991087	1.21776	-0.46053	0.333333	0.0986972	0	1	0	2	1	0	60.63	59.1	78.46
000822	2019	山东海化	3	0.287789	0.524007	0.549208	70.82	0.262788	-0.01438	0.472849	0.198274	1.23539	0.050217	0.333333	0.0829323	0	1	0	2	1	0	58.84	67.33	79.28
000822	2020	山东海化	3	2.17226	1.68639	1.28811	68.11	0.300277	0.160046	0.485274	0.0788263	1.12341	-0.172258	0.5	0.0813928	0	1	0	3	1	0	57.26	60.45	78.81
000822	2021	山东海化	3	0.13812	0.17427	0.792567	67.96	0.368316	0.586623	0.37652	0.584552	1.48506	0.770707	0.333333	0.114824	0	1	0	3	1	0	59.15	63.26	75.62
000823	2012	超声电子	3	0.00256503	0.00299031	0.857781	71.72	0.37921	0.045634	0.378713	0.0570771	1.55579	0.208949	0.333333	0.0787124	1	0	0	2	0	0	55.66	72.54	79.36
000823	2013	超声电子	3	750.223	734.258	1.15868	69.63	0.431373	0.015293	0.321194	0.104038	1.34244	-0.125268	0.333333	0.10175	0	0	0	2	0	0	54.08	66.98	79.36
000823	2014	超声电子	3	0.734824	0.806902	0.910674	69.59	0.33981	-0.05552	0.345109	0.143556	1.46753	0.339258	0.333333	0.390346	0	0	0	1	0	0	52.29	66.98	80.18
000823	2015	超声电子	3	1.18311	1.41384	0.836806	70.58	0.312977	0.024443	0.363085	0.165592	1.66849	0.073732	0.333333	0.182482	0	0	0	2	0	0	52.29	70.19	80.18
000823	2016	超声电子	3	0.636736	0.335121	1.90002	71.08	0.292314	-0.001824	0.335433	0.202554	1.70668	0.069062	0.333333	0.358971	0	1	0	2	0	0	56.91	67.11	81
000823	2017	超声电子	3	0.289663	0.140763	2.0578	71.41	0.312729	0.157472	0.318148	0.156427	1.74086	0.098119	0.333333	0.253015	0	0	0	2	0	0	58.3	67.11	81
000823	2018	超声电子	3	10.6979	9.59269	1.11521	73.06	0.315478	-0.037748	0.2885	0.15703	1.08656	-0.416963	0.333333	0.259528	0	1	0	1	0	0	59.33	72.9	80.18
000823	2019	超声电子	3	2.43074	2.53777	0.957827	70.81	0.306273	-0.016599	0.320927	0.160903	1.57685	0.750796	0.333333	0.241691	0	1	0	2	0	0	59.33	72.9	75.26
000823	2020	超声电子	3	6.86466	3.92848	1.74741	71.4	0.376553	0.160213	0.261936	0.227765	1.26703	-0.144367	0.333333	0.154014	0	1	0	1	0	0	59.33	70.55	78.13
000823	2021	超声电子	3	0.503761	0.20991	2.39988	71.87	0.434909	0.30233	0.219049	0.78725	1.31285	0.201686	0.333333	0.18829	0	1	0	1	0	0	58.3	68.6	81
000825	2012	太钢不锈	3	20.5542	31.808	0.646196	82.69	0.627114	-0.044642	0.522709	0.0606088	0.923137	-0.018502	0.363636	0.0373654	1	1	0	2	1	1	72.08	84.92	86.6
000825	2013	太钢不锈	3	0.0220877	0.0113062	1.9536	70.32	0.655236	-0.230666	0.511602	0.0566565	0.855076	-0.26837	0.363636	0.0324509	0	1	0	1	1	1	72.08	43.62	87.42
000825	2014	太钢不锈	3	15.3546	15.652	0.980998	73.61	0.659902	-0.158751	0.566295	0.0576166	1.05331	1.05897	0.363636	0.031478	0	1	0	1	1	1	57.8	62.14	89.41
000825	2015	太钢不锈	3	383.807	561.19	0.683916	61.33	0.695064	-0.039249	0.670656	0.0643083	1.01743	-0.222011	0.363636	0.0865849	0	1	0	2	1	1	52.02	54.09	70.97
000825	2016	太钢不锈	3	1.11084	1.08023	1.02834	71.52	0.681353	0.126841	0.69752	0.0884426	0.990546	-0.039024	0.363636	0.0873174	0	1	0	2	1	1	57.8	71.58	78.48
000825	2017	太钢不锈	3	0.00398298	0.0062832	0.63391	72.19	0.633015	0.023777	0.664485	0.133182	1.00448	0.264752	0.363636	0.0565564	0	1	0	2	1	1	52.06	70.32	83.73
000825	2018	太钢不锈	3	0.102115	0.0782507	1.30497	76.86	0.570826	-0.02272	0.644204	0.128324	0.899169	-0.126167	0.363636	0.0557701	0	1	0	2	1	1	57.87	83.01	82.41
000825	2019	太钢不锈	3	0.302037	0.333995	0.904317	76.38	0.536267	-0.081201	0.626368	0.132761	0.871257	0.012018	0.363636	0.0766994	0	1	0	2	1	1	59.26	80.66	82.23
000825	2020	太钢不锈	3	7.78158	6.41583	1.21287	78.56	0.510334	0.246605	0.615437	0.133086	0.855076	-0.090613	0.363636	0.0931585	0	1	0	2	1	1	70.56	80.66	81.23
000825	2021	太钢不锈	3	2.2906	3.98899	0.57423	77.63	0.474259	0.504572	0.580741	0.217358	1.06748	1.1594	0.363636	0.113868	1	1	0	1	1	0	67.15	73.76	85.59
000830	2012	鲁西化工	3	0.0575774	0.0531214	1.08388	76.24	0.666945	-0.273112	0.587556	0.0343129	1.03488	-0.31415	0.571429	0.298877	1	1	0	1	1	1	59.25	73.72	86.63
000830	2013	鲁西化工	3	0.0396774	0.0401634	0.9879	63.92	0.686178	0.243384	0.627028	0.0146275	1.0245	0.0325	0.333333	0.291437	0	1	0	1	1	1	62.07	37.58	82.64
000830	2014	鲁西化工	3	7.0098	5.26642	1.33104	69.92	0.699157	0.134814	0.697706	0.0102522	1.09736	0.307506	0.363636	0.122513	1	1	0	1	1	1	59.25	57.67	83.63
000830	2015	鲁西化工	3	3.97055	12.2755	0.342233	74.46	0.643975	-0.118101	0.66701	0.0179809	1.09778	0.339455	0.571429	0.20384	1	1	0	1	1	1	64.51	63.96	86.63
000830	2016	鲁西化工	3	2.61976	1.26429	2.07212	75.83	0.655232	0.253349	0.610819	0.0277278	0.981943	-0.193362	0.571429	0.150304	0	1	0	1	1	1	67.17	70.02	84.17
000830	2017	鲁西化工	3	0.557801	0.422319	1.32081	78.72	0.622247	0.243559	0.643405	0.0180202	1.4616	1.84794	0.5	0.159803	0	1	0	1	1	1	68.56	77.13	84.99
000830	2018	鲁西化工	3	31.4047	32.4112	0.968948	77.23	0.60466	0.067401	0.699122	0.0180186	1.12124	-0.374824	0.571429	0.154462	0	1	0	1	1	1	64.59	78.26	82.99
000830	2019	鲁西化工	3	0.0106865	0.0105351	1.01437	80.28	0.625409	0.17419	0.699122	0.0126679	1.13496	0.118241	0.571429	0.16252	0	1	0	2	1	1	63.01	86.38	84.99
000830	2020	鲁西化工	3	9.32878	7.9222	1.17755	78.16	0.548661	0.186706	0.675013	0.0095861	1.13593	0.296835	0.571429	0.298011	0	1	0	2	1	1	60.06	82.94	84.17
000830	2021	鲁西化工	3	29.103	8.74844	3.32665	79.64	0.43734	0.807271	0.655225	0.0163322	1.26309	0.23287	0.571429	1.03596	0	1	0	2	1	0	63.01	81.86	86.63
000831	2014	五矿稀土	3	0.118447	0.117962	1.00411	72.25	0.0643666	-0.583071	0.0666863	0.134676	8.73247	0.360091	0.333333	1.08849	0	1	0	1	1	1	69.58	59.26	82.38
000831	2015	五矿稀土	3	12.3641	9.58735	1.28963	74.62	0.0643666	-0.669384	0.069078	0.194329	7.16009	-0.30977	0.333333	0.834808	0	1	0	1	1	1	72.41	75.99	74.84
000831	2018	五矿稀土	3	0.116843	0.147115	0.79423	71.19	0.0768628	0.124775	0.0466362	0.055659	3.52333	-0.32391	0.428571	0.828153	0	0	0	1	1	1	63.95	68.86	76.46
000831	2019	五矿稀土	3	3.94074	5.9235	0.665273	75.64	0.166039	0.249142	0.0388788	0.0419724	4.76248	0.548387	0.428571	0.859177	0	1	0	1	1	1	65.74	77.47	79.46
000831	2020	五矿稀土	3	2.19492	1.66362	1.31937	74.55	0.184779	1.56686	0.026333	0.0910581	4.45444	0.055117	0.428571	0.80476	0	1	0	2	1	1	67.32	72.76	79.46
000831	2021	五矿稀土	3	3.07309	3.62248	0.84834	73.58	0.303173	0.795035	0.0240377	2.27172	8.73247	1.86738	0.333333	0.756267	0	1	0	1	1	0	65.74	69.32	80.45
000833	2012	贵糖股份	3	0.658513	0.906437	0.726485	71.27	0.291327	0.095088	0.410624	0.160083	1.68149	-0.175413	0.4	0.0611783	1	1	0	1	1	0	60.98	60.45	83.81
000833	2013	贵糖股份	3	0.684458	0.884161	0.774134	75.92	0.258289	-0.022317	0.422543	0.0627823	2.02186	0.07329	0.571429	0.100077	1	1	0	3	1	0	60.98	71.37	86.63
000833	2014	贵糖股份	3	0.848626	0.489768	1.73271	72.77	0.315745	0.393619	0.362723	0.200599	2.39717	0.323217	0.4	0.394497	0	1	0	3	1	0	60.98	68.84	81.44
000833	2016	贵糖股份	3	27.5037	13.4085	2.05122	69.55	0.230165	-0.12771	0.217841	0.293093	1.69907	0.010177	0.428571	0.827975	0	1	0	2	1	0	63.8	66.67	74.43
000833	2017	贵糖股份	3	0.00528263	0.00482529	1.09478	74.92	0.193061	-0.166568	0.213084	0.243361	1.30854	-0.333333	0.5	0.827349	0	1	0	2	1	0	61.67	77.16	80.17
000833	2018	粤桂股份	3	156.315	110.748	1.41145	70.96	0.317657	-0.349299	0.199604	0.303581	1.04567	-0.327218	0.375	0.827349	0	1	0	2	1	0	61.67	67.75	77.85
000836	2012	鑫茂科技	3	200.021	331.897	0.60266	68.65	0.574331	-0.090938	0.202668	0.0426182	1.13002	-0.006667	0.333333	0.172773	1	0	0	1	0	0	60.33	67.96	73.35
000836	2013	鑫茂科技	3	0.0133434	0.00634445	2.10316	67.6	0.573919	0.857609	0.245604	0.0543434	1.25996	0.294258	0.375	0.199617	0	0	0	3	0	0	57.18	59.25	78.54
000836	2014	鑫茂科技	3	16.5444	15.8386	1.04456	67.87	0.623431	-0.074975	0.246619	0.0434289	1.64957	0.390625	0.333333	0.206344	0	0	0	3	0	0	48.16	71.14	75.73
000836	2016	鑫茂科技	3	2.6124	4.33719	0.602327	72.17	0.256543	0.218235	0.167317	0.405997	3.52811	-0.069728	0.363636	1.60538	0	0	0	2	0	0	58.87	66.44	82.82
000836	2017	鑫茂科技	3	0.409592	0.32335	1.26672	76.57	0.224831	0.201286	0.16211	0.318693	2.10104	-0.417598	0.363636	1.18425	0	0	0	2	0	0	66.27	76.86	81.64
000836	2018	富通鑫茂	3	0.441834	0.60963	0.724758	80.18	0.447796	-0.035455	0.180205	0.135151	1.97672	-0.060941	0.363636	1.19575	0	1	0	2	0	0	73.02	80.07	83.91
000836	2019	富通鑫茂	3	14.6644	10.4891	1.39806	76.48	0.495845	0.254784	0.241062	0.0680337	2.23832	-0.046273	0.333333	1.09191	0	0	0	2	0	0	71.44	84.77	73.47
000836	2020	富通鑫茂	3	0.0384948	0.0165258	2.32938	66.94	0.495487	0.082525	0.284773	0.105093	1.81876	-0.229111	0.333333	1.02963	0	0	0	1	0	0	66.82	76.53	60.53
000836	2021	富通信息	3	3.89248	3.98236	0.977429	70.29	0.48505	0.358731	0.309837	0.0227389	1.76505	-0.010489	0.333333	0.768154	0	0	0	3	0	0	66.82	78.88	66.27
000837	2012	秦川发展	3	8.91191	11.9994	0.742694	69.24	0.452112	0.173709	0.294052	0.0968463	1.35634	-0.256554	0.333333	0.263157	0	0	0	1	0	0	50.71	64.63	81.82
000837	2013	秦川发展	3	187.54	50.3793	3.72256	64.39	0.505535	0.579124	0.264052	0.122464	1.62558	0.340659	0.333333	0.0978777	1	0	0	1	0	0	49.35	66.12	70.9
000837	2014	秦川机床	3	0.0689592	0.0245262	2.81165	64.65	0.445899	-0.576651	0.309537	0.116685	1.24485	0.538252	0.333333	2.07456	0	0	0	1	0	0	47.56	63.77	73.98
000837	2015	秦川机床	3	139.194	117.244	1.18722	73.52	0.48614	0.039739	0.29856	0.129661	1.67859	0.285968	0.333333	2.07456	1	0	0	1	0	0	56.19	78.39	79.09
000837	2016	秦川机床	3	0.0305186	0.0262768	1.16143	73.99	0.551825	0.219442	0.253341	0.102003	1.21083	-0.414365	0.333333	1.48802	1	0	0	1	0	0	56.19	80.6	78.62
000837	2017	秦川机床	3	7.17324	3.96397	1.80961	69.55	0.58679	0.039665	0.224901	0.155186	1.0626	-0.278302	0.333333	1.34919	0	1	0	1	0	0	39.92	73.78	81.82
000837	2018	秦川机床	3	0.480019	0.513089	0.935548	73.56	0.635443	-0.061332	0.227321	0.0757382	0.946517	-0.357843	0.333333	1.34114	1	1	0	1	0	0	61.41	76.99	77.45
000837	2019	秦川机床	3	27.2093	26.6808	1.01981	75.5	0.659135	0.235833	0.249553	0.0672366	1.00407	0.089059	0.375	1.33547	1	1	0	1	0	0	63.19	80.72	78.26
000848	2012	承德露露	3	1.04182	1.00462	1.03703	64.64	0.469115	0.00295	0.1853	0.356108	4.02506	0.099432	0.333333	0.230406	0	0	0	2	0	0	52.45	68.66	68.15
000848	2013	承德露露	3	0.907405	1.38572	0.654825	69.58	0.44611	0.051999	0.149371	0.381367	5.67845	0.805117	0.333333	0.23309	0	1	0	2	0	0	54.24	73.72	74.63
000848	2014	承德露露	3	1.06831	0.447169	2.38906	76.03	0.276183	0.039524	0.138925	0.46786	6.23671	0.141819	0.375	0.260389	0	1	0	2	0	0	56.03	76.53	85.91
000848	2015	承德露露	3	1.04645	1.08464	0.964788	73.3	0.317129	0.028997	0.102375	0.602934	5.30025	0.132569	0.333333	0.309077	0	0	0	2	0	0	56.03	67.66	85.91
000848	2016	承德露露	3	0.951899	0.865108	1.10032	73.38	0.351975	0.064972	0.0868698	0.698206	3.88684	-0.105359	0.333333	0.415487	0	0	0	2	0	0	52.66	70.47	85.91
000848	2017	承德露露	3	4.3064	2.34922	1.83312	73.81	0.276861	0.05811	0.0923823	0.677775	3.56877	-0.119884	0.333333	0.266163	0	0	0	3	0	0	49.98	73.91	85.91
000848	2018	承德露露	3	3.66535	3.37011	1.08761	71.71	0.311757	-0.093093	0.0872534	0.677891	3.07883	-0.104413	0.333333	0.358663	0	1	0	2	0	0	49.98	70.34	83.73
000848	2019	承德露露	3	0.783039	0.607293	1.28939	69.31	0.346	-0.062565	0.07418	0.709587	2.8255	0.023603	0.333333	0.339727	0	1	0	3	0	0	53.35	62.96	81.73
000848	2020	承德露露	3	1.30785	1.78051	0.734539	70.19	0.276384	0.252402	0.0704306	0.757171	2.74732	0.022298	0.375	0.270332	0	1	0	3	0	0	51.56	64.2	83.73
000848	2021	承德露露	3	0.0425882	0.0569171	0.74825	69.56	0.318178	0.35647	0.0585007	2.97478	3.64708	0.56986	0.333333	0.298517	0	1	0	2	0	0	53.14	64.2	81.55
000850	2012	华茂股份	3	0.0629726	0.198618	0.342233	73.88	0.485021	0.179993	0.292401	0.0317396	1.20359	-0.058247	0.444444	0.152114	1	0	0	1	1	0	63.09	68.79	82.82
000850	2013	华茂股份	3	4.97399	4.92306	1.01035	76.37	0.480609	-0.195666	0.317411	0.0263506	1.20592	-0.059704	0.444444	0.055944	1	1	0	3	1	0	61.3	81.87	80.36
000850	2014	华茂股份	3	8.51147	8.10355	1.05034	74.57	0.40699	-0.060754	0.317499	0.0174068	1.49064	0.637224	0.444444	0.0657349	1	1	0	3	1	0	62.88	76.31	79.36
000850	2015	华茂股份	3	0.047198	0.0339808	1.38896	71.48	0.366515	0.067002	0.225443	0.0176851	1.32964	0.146604	0.375	0.0595905	1	0	0	1	1	0	62.88	69.25	77.37
000850	2016	华茂股份	3	10.0012	10.2619	0.974601	75.24	0.389474	0.210441	0.234129	0.0394502	1.11092	-0.307391	0.5	0.0553858	1	0	0	1	1	0	61.09	77.17	81.18
000850	2017	华茂股份	3	1.88228	0.779243	2.41553	74.92	0.406967	0.163426	0.232398	0.0388327	0.954815	-0.225849	0.444444	0.0578491	1	1	0	3	1	0	60.2	75.04	82.35
000850	2018	华茂股份	3	2.08845	2.88848	0.723026	77.31	0.435232	0.141991	0.264701	0.0330108	0.855076	-0.29019	0.444444	0.0588405	1	0	0	3	1	0	65.15	80.38	81.45
000850	2019	华茂股份	3	0.154651	0.203499	0.75996	77.44	0.42404	0.243237	0.273345	0.0502722	0.928856	0.278009	0.444444	0.0661961	1	0	0	2	1	0	64.22	78.54	83.44
000850	2020	华茂股份	3	0.325814	0.322633	1.00986	76.07	0.386012	0.179096	0.317176	0.0737824	0.904929	-0.014258	0.444444	0.119222	1	1	0	3	1	0	64.22	78.54	80.45
000850	2021	华茂股份	3	1.30262	1.5823	0.823242	76.66	0.377284	0.031366	0.274924	0.219668	0.938539	0.176647	0.444444	0.106088	1	0	0	2	1	0	69.39	75.33	81.26
000852	2012	江钻股份	3	0.171349	0.120037	1.42746	67.18	0.444679	0.682088	0.369444	0.0299119	1.66459	0.494048	0.333333	0.0297931	1	0	0	1	0	1	51.08	64.8	77.01
000852	2013	江钻股份	3	15.4452	17.6287	0.876142	56.71	0.476202	0.372405	0.326891	0.0306065	1.78062	0.226026	0.333333	0.0425526	0	0	0	1	0	1	50.66	64.8	53.22
000852	2014	江钻股份	3	3.78419	3.09799	1.2215	56.71	0.465307	0.284081	0.312364	0.0220942	2.00762	0.22223	0.333333	0.046363	0	0	0	1	0	1	52.45	60.45	53.22
000852	2016	石化机械	3	32.281	19.2723	1.67499	69.39	0.718388	0.740622	0.199942	0.0330934	1.71285	-0.340262	0.375	0.1376	0	0	0	1	0	1	50.87	78.88	72.44
000852	2017	石化机械	3	1.17933	0.352465	3.34594	69.57	0.728646	1.17364	0.186866	0.0301209	1.55702	-0.106089	0.333333	0.0768418	0	1	0	1	0	1	58.62	72.52	73.17
000852	2018	石化机械	3	1.31839	1.43856	0.916467	69.6	0.75508	0.367259	0.164595	0.0264053	1.30159	-0.261094	0.333333	0.0913262	0	1	0	1	0	1	63.78	70.17	72.19
000852	2019	石化机械	3	4.66919	2.75866	1.69255	69.6	0.779779	0.024078	0.150315	0.0171261	1.33659	0.151117	0.333333	0.0763157	0	1	0	1	0	1	63.78	70.17	72.19
000852	2020	石化机械	3	0.702791	0.474028	1.48259	69.64	0.7607	0.106091	0.151019	0.0112709	1.18719	-0.290221	0.428571	0.0656686	0	1	0	1	0	1	60.2	70.04	74.18
000852	2021	石化机械	3	3.03312	0.773971	3.91891	71.84	0.752883	0.118796	0.190833	0.0342796	1.4124	0.531111	0.428571	0.0340984	0	1	0	2	0	0	65.36	70.04	76.37
000856	2013	冀东装备	3	0.400335	0.348051	1.15022	65.83	0.723374	0.739038	0.106038	0.0639113	1.16853	-0.116358	0.428571	0.49689	1	0	0	1	0	0	56.03	58.23	75.96
000856	2014	冀东装备	3	3.00286	1.41112	2.12799	66.7	0.783297	0.200378	0.0907122	0.0556246	1.28956	0.467557	0.428571	0.498177	1	1	0	1	0	0	57.61	60.72	75.37
000856	2015	冀东装备	3	1.2153	1.10177	1.10305	69.81	0.867773	0.12116	0.0933744	0.0538036	2.33845	0.885566	0.428571	0.175235	1	0	0	3	0	0	57.61	66.67	78.16
000856	2018	冀东装备	3	0.281987	0.539177	0.522996	70.3	0.789144	0.827998	0.139253	0.0880474	2.36695	-0.297218	0.428571	0.152183	1	1	0	1	0	0	58.3	70.39	76.36
000856	2019	冀东装备	3	0.00663814	0.00653151	1.01633	70.09	0.804702	0.115885	0.136538	0.0821777	1.86475	-0.252084	0.428571	0.06275	1	1	0	1	0	0	58.3	69.04	76.82
000856	2020	冀东装备	3	750.223	317.403	3.85342	69.55	0.823262	-0.613468	0.167094	0.106562	1.48485	-0.326834	0.428571	0.07629	1	0	0	3	0	0	61.67	67.69	74.83
000856	2021	冀东装备	3	0.0267216	0.0277366	0.963407	71.89	0.794464	0.300826	0.114592	1.06266	1.68139	0.067586	0.5	0.12213	1	1	0	3	0	0	61.67	65.2	81.63
000858	2012	五粮液	3	1.39225	1.4669	0.949112	77.87	0.303365	-0.000403	0.121492	0.615402	2.67148	-0.126643	0.5	0.682872	1	1	0	2	0	1	61.38	86.61	80.38
000858	2013	五粮液	3	57.4218	52.2061	1.09991	66.81	0.161122	0.522988	0.133292	0.583816	1.50813	-0.425299	0.5	0.628081	0	1	0	2	0	1	59.19	78.89	62.56
000858	2014	五粮液	3	0.0990784	0.0831434	1.19166	76.82	0.130919	0.745026	0.122315	0.482281	1.88941	0.429424	0.428571	0.621372	0	1	0	2	0	1	72.03	79.74	77.29
000858	2015	五粮液	3	9.06386	26.5824	0.342233	80.54	0.15608	0.667024	0.101768	0.500968	2.1267	0.295823	0.333333	0.665589	0	1	0	2	0	1	72.03	82.09	83.85
000858	2016	五粮液	3	0.237405	0.142051	1.67127	80.59	0.224667	0.540086	0.0873524	0.557559	2.32972	0.293119	0.428571	0.655125	0	1	0	2	0	1	68.66	80.45	86.78
000858	2017	五粮液	3	0.00800682	0.00346875	2.30827	77.23	0.229099	0.291469	0.0746248	0.572339	4.50429	1.36382	0.428571	0.718153	0	1	0	2	0	1	64.05	76.25	84.63
000858	2018	五粮液	3	1.31498	1.22649	1.07215	82.02	0.243626	0.376901	0.061121	0.56868	2.50358	-0.351319	0.375	0.90153	0	1	0	2	0	1	71.41	80.03	88.77
000858	2019	五粮液	3	5.22518	7.62083	0.685644	83.51	0.284791	0.308111	0.0574147	0.594041	5.0458	1.65987	0.375	0.900042	0	1	0	2	0	1	73.2	83.79	88.59
000858	2020	五粮液	3	10.2168	12.5556	0.813728	84.27	0.229469	0.264647	0.0515122	0.587982	8.73247	1.22381	0.428571	0.870928	1	1	0	2	0	1	74.34	87.06	90.23
000858	2021	五粮液	3	1.09358	1.49626	0.730875	83.99	0.252387	0.155056	0.0413664	2.97478	6.62499	-0.22971	0.5	0.866357	0	1	0	2	0	0	74.34	80.29	91.41
000859	2013	国风塑业	3	0.0607809	0.0278256	2.18435	75.18	0.376932	0.093458	0.348553	0.0515063	1.43325	-0.095718	0.444444	0.0662186	0	0	0	1	1	0	63.09	64.09	88.82
000859	2014	国风塑业	3	16.7843	19.2927	0.869983	75.92	0.275241	0.008951	0.333715	0.14591	1.74544	0.626741	0.444444	1.19935	0	0	0	1	1	0	66.25	71.14	84.07
000859	2015	国风塑业	3	0.079787	0.0887609	0.898898	74.46	0.244063	0.024305	0.359648	0.0890859	2.79273	0.486987	0.444444	0.101738	0	0	0	2	1	0	63.09	64.09	87.27
000859	2016	国风塑业	3	181.641	38.2952	4.43647	75.92	0.294365	0.294116	0.446547	0.117886	2.33669	-0.136227	0.444444	0.128982	0	0	0	3	1	0	63.09	68.79	87.27
000859	2017	国风塑业	3	0.478163	0.270823	1.76559	77.11	0.2971	0.267919	0.404358	0.155162	1.75044	-0.267174	0.444444	0.0861074	0	0	0	3	1	0	61.99	73.5	87.27
000859	2018	国风塑业	3	0.373769	0.486587	0.768145	74	0.246997	0.12069	0.404078	0.173965	1.24245	-0.324702	0.444444	0.0660996	0	0	0	3	1	0	63.78	64.09	85.9
000859	2019	国风塑业	3	0.429343	0.597379	0.718711	73.8	0.237929	0.070509	0.452533	0.173163	2.18643	1.01782	0.363636	0.0908153	0	0	0	1	1	0	66.23	73.07	78.16
000859	2020	国风塑业	3	0.131651	0.116367	1.13134	79.68	0.428285	0.112979	0.322013	0.389022	1.66233	-0.105987	0.363636	0.102609	0	0	0	1	1	0	69.6	85.29	81.04
000859	2021	国风塑业	3	1.41966	1.67762	0.846232	80.41	0.171158	0.289304	0.305798	0.837857	2.05411	0.39724	0.5	0.107294	0	0	0	2	1	0	64.05	83.17	86.9
000860	2013	顺鑫农业	3	0.230481	0.138144	1.66841	68.21	0.769649	0.417072	0.177383	0.134597	1.25813	0.152539	0.333333	0.111755	1	0	0	2	0	1	54.24	61.05	80.18
000860	2014	顺鑫农业	3	0.502863	0.786528	0.639345	68.11	0.666392	0.744565	0.167538	0.167687	1.27063	0.22465	0.333333	0.291524	1	0	0	1	0	1	55.82	58.3	81
000860	2015	顺鑫农业	3	11.8868	12.7415	0.932922	71.41	0.653782	0.178535	0.161988	0.157055	1.41272	0.144761	0.333333	0.219434	1	0	0	1	0	1	61.3	66.08	80.18
000860	2016	顺鑫农业	3	0.0504733	0.0226154	2.23181	70.92	0.617511	-0.037514	0.184097	0.176008	1.31709	0.037656	0.333333	0.207754	1	0	0	3	0	1	61.09	64.63	80.18
000860	2017	顺鑫农业	3	2.78687	2.29309	1.21533	69.01	0.612907	0.253988	0.171238	0.276762	1.20823	-0.122099	0.375	0.192783	1	1	0	3	0	1	56.83	61.41	80.36
000860	2018	顺鑫农业	3	2.36069	2.04507	1.15433	69.57	0.610659	0.456719	0.157509	0.310939	1.5273	0.667977	0.333333	0.397259	1	1	0	2	0	1	61.06	59.06	81
000860	2019	顺鑫农业	3	0.0412222	0.0530742	0.77669	77.7	0.661229	0.450631	0.136474	0.366847	2.43568	1.15341	0.333333	0.311638	1	1	0	1	0	1	66.84	78.11	82.96
000860	2020	顺鑫农业	3	100.422	114.968	0.873482	75.9	0.641382	0.066484	0.135588	0.403444	3.12405	0.380749	0.333333	0.36364	1	1	0	1	0	1	66.84	72.28	82.96
000860	2021	顺鑫农业	3	0.119654	0.105108	1.13839	75.93	0.598155	-0.04139	0.145725	2.67415	2.05855	-0.472481	0.333333	0.322295	1	1	0	1	0	0	65.6	72.13	83.76
000862	2012	银星能源	3	5.97296	4.71203	1.2676	71.81	0.899671	1.87727	0.599521	0.0702671	1.22535	-0.115869	0.375	0.0868754	1	0	0	1	0	0	56.76	71.9	78.94
000862	2013	银星能源	3	0.267699	0.202225	1.32377	66.86	0.899671	0.296214	0.699122	0.0367304	1.29915	0.068376	0.333333	0.178301	0	0	0	2	0	0	56.76	60.36	75.53
000862	2014	银星能源	3	2.53699	1.7709	1.4326	68.62	0.804407	-0.198969	0.699122	0.0563773	1.12386	0.2176	0.333333	0.09037	0	0	0	2	0	0	56.76	67.79	74.78
000862	2015	银星能源	4	0.0235261	0.0264355	0.889943	69.36	0.815679	0.201858	0.699122	0.035221	1.2015	0.29435	0.333333	0.130579	0	0	1	2	0	0	52.1	61.53	82.24
000862	2016	银星能源	4	17.8132	9.25492	1.92472	64.66	0.70695	0.91414	0.699122	0.105724	1.10287	-0.137056	0.333333	0.0883554	0	0	1	2	0	0	50.17	56.25	76.56
000862	2017	银星能源	4	0.186642	0.081939	2.27782	70.24	0.702639	0.12131	0.699122	0.027748	1.0355	-0.430588	0.333333	0.250357	0	0	1	2	0	0	50.95	63.8	83.27
000862	2018	银星能源	4	8.46519	10.4899	0.806988	69.27	0.729607	0.493429	0.699122	0.0299548	0.960219	-0.38843	0.333333	0.142046	0	0	1	2	0	0	62.61	66.13	74.31
000862	2019	银星能源	4	0.288583	0.269196	1.07202	65.86	0.716182	0.167121	0.699122	0.0263472	1.06865	0.702703	0.333333	0.0420604	0	1	1	2	0	0	62.61	59.14	71.4
000862	2020	银星能源	4	4.60236	4.66307	0.98698	70.52	0.699399	-0.085966	0.696676	0.020599	1.04191	-0.097223	0.333333	0.0760975	0	1	1	2	0	0	62.61	66.13	76.9
000862	2021	银星能源	4	1.6216	1.90261	0.852307	72.06	0.624872	0.131129	0.699122	0.0102497	1.331	0.947253	0.333333	0.0775938	0	0	1	2	0	0	61.62	67.3	79.87
000868	2012	安凯客车	3	66.3908	56.9972	1.16481	71.82	0.666835	-0.007601	0.123299	0.43147	1.38094	0.331111	0.363636	1.08811	1	0	0	1	0	0	55.88	65.28	84.37
000868	2013	安凯客车	3	0.144283	0.0769055	1.87611	75.13	0.715132	-0.011175	0.131768	0.280855	1.29601	-0.110519	0.363636	0.936425	0	0	0	3	0	0	52.29	81.01	82.82
000868	2014	安凯客车	3	1.61931	2.40626	0.672956	68.88	0.711928	0.034817	0.140118	0.27862	1.5163	0.450633	0.4	0.950225	0	0	0	3	0	0	50.93	75.85	73.35
000868	2015	安凯客车	3	0.0328178	0.0338098	0.970659	73.21	0.767251	0.550874	0.182313	0.172066	1.844	0.668412	0.4	0.953927	0	0	0	1	0	0	57.98	81.01	75.73
000868	2016	安凯客车	3	71.4526	82.8074	0.862878	70.33	0.837881	0.664655	0.125109	0.0633788	1.34739	-0.302336	0.363636	0.941582	0	0	0	1	0	0	54.4	75.85	74.73
000868	2017	安凯客车	3	1.04854	0.351062	2.98678	70.61	0.857071	1.65489	0.12382	0.0453071	1.58238	0.251128	0.363636	0.929317	0	1	0	2	0	0	54.21	73.95	76.73
000868	2018	安凯客车	3	1.48975	2.0279	0.734626	70.3	0.899671	1.02949	0.134951	0.049773	1.30046	-0.555288	0.363636	0.692795	0	1	0	1	0	0	60.24	75.42	71.99
000869	2012	张裕A	3	0.721483	0.785988	0.917932	78.2	0.254046	0.367505	0.224542	0.192326	3.9356	-0.424507	0.333333	0.231383	1	1	0	2	0	1	64.42	74.33	87.85
000869	2013	张裕A	3	2.89135	2.78711	1.0374	76.02	0.203775	0.20184	0.239659	0.119547	2.32206	-0.407482	0.333333	0.189903	1	1	0	2	0	1	62.84	71.98	85.48
000869	2014	张裕A	3	1.55861	1.10427	1.41143	74.15	0.214204	0.082663	0.28418	0.10777	2.51364	0.318418	0.333333	0.158357	1	1	0	2	0	1	61.05	67.27	85.48
000869	2015	张裕A	3	50.0845	64.1607	0.78061	73.77	0.250155	0.119776	0.298645	0.10559	2.78484	0.325801	0.333333	0.177994	0	1	0	2	0	1	59.47	64.92	87.03
000869	2016	张裕A	3	0.0374203	0.0270989	1.38088	72.96	0.271389	-0.056298	0.406242	0.109033	2.06101	-0.204166	0.333333	0.174849	0	1	0	1	0	1	57.68	69.63	83.02
000869	2017	张裕A	3	11.3893	6.56567	1.73468	73.45	0.267914	0.10054	0.425077	0.0941942	1.93246	0.056509	0.333333	0.171179	0	1	0	1	0	1	61.41	68.36	83.02
000869	2018	张裕A	3	0.0218143	0.0280368	0.77806	71.06	0.246021	0.241548	0.438318	0.0920022	1.37384	-0.298054	0.357143	0.174024	0	0	0	2	0	1	56.79	67.37	80.84
000869	2019	张裕A	3	0.366361	0.477053	0.767968	66.72	0.224876	0.554216	0.431865	0.100072	1.41464	0.125224	0.357143	0.173722	0	1	0	2	0	1	56.79	67.37	71.35
000869	2020	张裕A	3	0.194288	0.201755	0.962993	70.35	0.198287	0.520177	0.436935	0.0803409	1.94388	0.549765	0.357143	0.161397	0	1	0	1	0	1	58.37	68.23	77.91
000869	2021	张裕A	3	13.9848	10.4334	1.34039	72.75	0.206304	0.164241	0.422199	0.264128	1.47426	-0.260826	0.357143	0.127347	0	1	0	2	0	0	56.79	72.93	80.78
000875	2012	吉电股份	4	0.0389411	0.0361064	1.07851	71.86	0.843386	0.110003	0.699122	0.0360441	0.993761	-0.043919	0.333333	0.123061	1	0	1	2	0	0	60.23	67.79	79.83
000875	2013	吉电股份	4	0.562312	0.559775	1.00453	69.9	0.764724	0.087237	0.699122	0.101602	0.992221	-0.035336	0.333333	2.05071	0	0	1	1	0	0	62.16	64.91	76.56
000875	2014	吉电股份	4	3.11162	2.00153	1.55462	71.5	0.775653	0.031805	0.699122	0.0360842	1.05975	0.816849	0.375	2.05071	0	0	1	2	0	0	63.53	59.14	82.65
000875	2015	吉电股份	4	0.0231517	0.0259395	0.892526	71.45	0.792261	0.303775	0.697573	0.0375429	1.28813	0.852822	0.333333	0.829486	0	1	1	1	0	0	61.6	62.02	81.75
000875	2016	吉电股份	4	6.10601	3.18329	1.91815	73.55	0.714043	0.457038	0.679235	0.0567971	1.02531	-0.285092	0.375	0.930107	0	1	1	1	0	0	63.53	67.79	81.75
000875	2017	吉电股份	4	0.977265	0.403436	2.42235	72.51	0.759198	0.410391	0.692852	0.0151378	0.9979	-0.407914	0.333333	0.822782	0	0	1	1	0	0	62.37	63.8	82.51
000875	2018	吉电股份	4	0.00929599	0.0105979	0.877158	61.02	0.739788	0.566776	0.699122	0.0249529	0.883511	-0.37018	0.333333	0.810052	0	1	1	1	0	0	62.37	74.85	52.17
000875	2019	吉电股份	4	40.0105	37.8771	1.05632	70.12	0.746979	0.218513	0.699122	0.019408	0.913022	0.281632	0.375	0.622285	0	1	1	1	0	0	61.01	70.8	74.07
000875	2020	吉电股份	4	0.0171049	0.0269305	0.63515	70.14	0.798588	0.538954	0.62303	0.0095861	0.961981	0.359872	0.333333	0.585874	0	1	1	1	0	0	63.93	65.03	76.15
000875	2021	吉电股份	4	573.132	595.864	0.961851	75.03	0.78607	0.309894	0.661953	0.0198433	1.14553	1.12881	0.333333	0.355598	0	1	1	1	0	0	57.52	79.45	80.76
000876	2012	新希望	3	0.0529461	0.0683272	0.774891	76.97	0.413441	-0.112301	0.19204	0.120742	1.1806	-0.246711	0.333333	1.61096	0	1	0	2	0	1	65.66	81.93	79.39
000876	2013	新希望	3	36.8216	31.9223	1.15347	78.81	0.432343	-0.067616	0.189913	0.105994	1.17026	0.161658	0.333333	1.59512	0	1	0	1	0	1	68.66	77.95	84.58
000876	2014	新希望	3	0.0325522	0.0208158	1.56383	78.76	0.344664	0.010439	0.189154	0.0978572	1.18096	-0.001698	0.333333	1.22335	0	1	0	3	0	1	70.45	73.16	86.78
000876	2016	新希望	3	0.308721	0.0938577	3.28925	81.07	0.316596	-0.000409	0.200463	0.083762	1.17757	-0.124364	0.375	1.08908	0	1	0	2	0	1	75.25	75.52	87.78
000876	2017	新希望	3	1.12916	0.628141	1.79762	83.4	0.38201	0.03916	0.19127	0.0712733	1.12045	-0.017477	0.428571	1.13775	0	1	0	1	0	1	67.17	87.73	88.77
000876	2018	新希望	3	0.900301	0.585085	1.53875	79.91	0.429838	-0.048083	0.182506	0.112026	1.06934	-0.000373	0.428571	1.15232	0	1	0	1	0	1	67.17	83.74	83.83
000876	2019	新希望	3	1.37063	0.977077	1.40279	76.83	0.491575	0.162337	0.215285	0.0886412	1.7979	1.74503	0.375	1.12937	0	1	0	1	0	1	61.14	76.56	85.02
000876	2020	新希望	3	0.8061	1.38289	0.582911	76.3	0.530617	0.164354	0.263707	0.0777499	1.43446	0.128594	0.375	1.11438	0	1	0	1	0	1	56.79	79.34	84.21
000876	2021	新希望	3	0.42753	0.416808	1.02572	79.77	0.649829	0.14966	0.254166	0.42366	1.15939	-0.320982	0.375	1.10372	0	1	0	1	0	0	63.87	83.17	85.59
000877	2012	天山股份	3	0.208018	0.187431	1.10984	79.72	0.603513	-0.408808	0.530114	0.0380737	1.03234	-0.167361	0.375	0.108379	1	1	0	1	0	1	72.08	82.1	82.02
000877	2013	天山股份	3	13.4784	7.97945	1.68914	82.18	0.628498	-0.352924	0.675541	0.038259	0.879391	-0.345646	0.5	0.0833329	1	1	0	1	0	1	70.5	86.8	85.02
000877	2014	天山股份	3	1.43662	1.49644	0.960029	81.63	0.626193	-0.343066	0.6833	0.0482653	1.0433	0.710904	0.333333	0.0793406	0	1	0	1	0	1	72.08	86.8	83.02
000877	2015	天山股份	3	0.398	0.378843	1.05057	77.12	0.637895	-0.400555	0.699122	0.0668538	0.982128	-0.211454	0.428571	0.134415	0	1	0	1	0	1	66.3	74.18	84.63
000877	2016	天山股份	3	0.352358	0.140457	2.50866	75.56	0.63294	-0.229647	0.699122	0.0465444	0.968838	-0.122042	0.428571	0.133604	0	1	0	2	0	1	64.73	75.04	81.44
000877	2017	天山股份	3	7.66558	16.947	0.452325	76.35	0.552349	-0.159863	0.672053	0.0767763	1.11999	0.479093	0.428571	0.0901852	0	1	0	2	0	1	66.11	71.83	84.63
000877	2018	天山股份	3	1.37052	1.32392	1.0352	79.41	0.461093	-0.133788	0.692142	0.066477	0.915109	-0.310229	0.428571	0.0919905	0	1	0	2	0	1	71.93	77.6	84.44
000877	2019	天山股份	3	0.668331	1.31159	0.509556	81.13	0.336432	-0.253219	0.699122	0.0396816	1.12574	0.726528	0.5	0.143125	1	1	0	2	0	1	71.93	79.95	86.63
000877	2020	天山股份	3	11.2208	4.71177	2.38144	82.19	0.244517	0.02639	0.672553	0.0608603	1.25295	0.325473	0.428571	0.123914	0	1	0	2	0	1	71.93	85.12	85.45
000877	2021	天山股份	3	11.6164	3.93947	2.94872	79.89	0.679647	3.601	0.394703	0.109851	1.0135	0.04553	0.333333	0.0425086	1	1	0	3	0	0	67.77	80.81	85.45
000878	2012	云南铜业	3	0.0394666	0.0696326	0.566783	81.89	0.743027	-0.055678	0.24187	0.112361	1.41759	-0.060248	0.363636	0.162904	1	1	0	2	1	1	73.82	85.86	83.32
000878	2013	云南铜业	3	0.0518437	0.0379105	1.36753	78.72	0.748262	0.525886	0.289025	0.100229	1.21223	-0.424322	0.363636	0.184806	1	1	0	2	1	1	73.82	77.09	82.33
000878	2014	云南铜业	3	7.35717	5.43353	1.35403	75.17	0.726197	-0.049086	0.320984	0.0735843	1.53944	0.639495	0.363636	0.169611	1	1	0	2	1	1	73.82	72.38	77.75
000878	2015	云南铜业	3	7.49611	12.2304	0.612911	78.44	0.729198	-0.557216	0.32827	0.0768154	1.57081	-0.030112	0.4	0.0998673	1	1	0	2	1	1	73.82	75.52	82.76
000878	2016	云南铜业	3	153.999	65.3752	2.35561	78.02	0.712887	-0.033134	0.320244	0.104506	1.43867	-0.147292	0.363636	0.107476	1	1	0	3	1	1	72.03	75.52	82.76
000878	2017	云南铜业	3	0.0637185	0.0367495	1.73386	79.97	0.702741	-0.256151	0.294772	0.0562799	1.33322	0.201524	0.363636	0.0760825	0	1	0	1	1	1	71.14	81.31	83.58
000878	2018	云南铜业	3	0.155592	0.137555	1.13113	71.94	0.701901	0.487086	0.413618	0.0536797	1.00331	-0.441156	0.363636	0.0989326	0	1	0	1	1	1	54.27	89.22	69.3
000878	2019	云南铜业	3	30.7454	193.388	0.342233	71.18	0.713752	0.005593	0.420842	0.0497724	1.21817	0.722572	0.363636	0.35059	0	1	0	2	1	1	60.3	89.51	64.37
000878	2020	云南铜业	3	0.239111	0.299259	0.799009	74.48	0.704395	-0.120212	0.394547	0.0457521	1.31082	0.059297	0.363636	0.25514	0	1	0	1	1	1	58.12	90.29	72.17
000878	2021	云南铜业	3	0.0570615	0.0449482	1.2695	72.86	0.660933	0.439935	0.36659	0.272616	1.23355	-0.069382	0.363636	0.203622	0	1	0	3	1	0	64.46	84.51	69.3
000880	2012	潍柴重机	3	0.00277136	0.00202881	1.366	70.48	0.57559	0.320041	0.230994	0.125397	1.1952	-0.156501	0.333333	0.716752	0	0	0	2	0	0	52.82	74.16	77.01
000880	2013	潍柴重机	3	17.621	18.0819	0.974507	71.57	0.583945	0.380759	0.420134	0.0597541	1.15342	-0.06928	0.4	0.82018	0	0	0	2	0	0	59.56	69.63	79
000880	2014	潍柴重机	3	3.71093	3.51091	1.05697	71.53	0.643916	-0.223898	0.375502	0.0791175	1.2625	0.490862	0.333333	0.808651	0	1	0	1	0	0	61.35	69.63	78.01
000880	2015	潍柴重机	3	0.407765	0.310878	1.31165	70.16	0.625896	0.282561	0.40049	0.0891361	1.46443	0.446585	0.333333	0.835233	0	1	0	1	0	0	61.35	64.93	78.19
000880	2016	潍柴重机	3	0.285723	0.2106	1.35671	70.66	0.581791	0.123789	0.401491	0.0750074	1.39885	-0.151937	0.333333	0.93059	0	1	0	1	0	0	59.56	64.93	80.18
000880	2017	潍柴重机	3	4.08047	1.94762	2.0951	74.02	0.630787	0.121963	0.336179	0.166081	1.16308	-0.342067	0.333333	0.841924	0	0	0	1	0	0	61.6	73.07	81
000880	2018	潍柴重机	3	0.0543739	0.0621412	0.875006	73.38	0.646903	-0.118152	0.289547	0.138041	1.0775	-0.215276	0.333333	0.973781	0	1	0	2	0	0	60.02	75.42	78.81
000880	2019	潍柴重机	3	262.073	734.258	0.342233	76.22	0.657077	0.042869	0.259422	0.152147	1.08086	0.090439	0.333333	0.951174	0	0	0	2	0	0	61.6	77.77	82.64
000880	2020	潍柴重机	3	0.0355291	0.00652467	4.43647	72.98	0.647958	0.294127	0.247908	0.191084	1.10718	0.177639	0.375	0.952142	0	1	0	2	0	0	58.99	71	81.45
000880	2021	潍柴重机	3	1.6021	2.09427	0.764992	73.25	0.640329	0.030892	0.208847	1.07384	1.13958	0.199878	0.333333	1.08343	0	1	0	2	0	0	58.99	73.35	80.45
000881	2019	中广核技	3	0.882697	1.1711	0.753731	78.66	0.460769	0.337964	0.211317	0.143457	1.00948	0.027048	0.333333	1.20218	1	1	0	1	1	1	62.93	85.41	82.14
000881	2020	中广核技	3	0.385617	0.231374	1.66664	75.29	0.479222	0.07852	0.225231	0.148035	1.2366	0.605874	0.333333	1.11102	1	1	0	3	1	1	65.76	76	79.68
000881	2021	中广核技	3	4.63999	5.66552	0.818986	76.37	0.498965	0.202532	0.206038	0.623876	1.14876	-0.121654	0.333333	0.75776	1	1	0	1	1	0	62.72	80.57	80.5
000883	2012	湖北能源	4	2.6577	4.01232	0.662384	74.79	0.576424	0.339724	0.677389	0.0835091	1.02412	0.456639	0.333333	1.34642	1	0	1	1	0	1	53.73	75.95	84.16
000883	2013	湖北能源	4	0.93276	0.543838	1.71514	74.74	0.54236	-0.269383	0.694633	0.0308656	1.08163	-0.060558	0.333333	1.2834	1	1	1	2	0	1	55.66	74.23	84.16
000883	2015	湖北能源	4	0.271297	0.273328	0.992571	73.09	0.431381	-0.095344	0.548387	0.154275	1.29644	-0.037373	0.333333	1.63838	1	1	1	1	0	1	51.8	71.35	84.3
000883	2016	湖北能源	4	111.725	27.166	4.11268	80.87	0.366563	0.037839	0.611662	0.0226392	1.06591	-0.240076	0.333333	1.67501	1	0	1	2	0	1	59.35	87.36	87.3
000883	2017	湖北能源	4	0.803732	0.64827	1.23981	80.23	0.391796	-0.093026	0.560071	0.0444155	1.03429	0.030122	0.333333	1.68044	1	1	1	2	0	1	61.67	84.54	86.55
000883	2018	湖北能源	4	0.0793621	0.0749523	1.05884	78.39	0.39077	0.06031	0.537829	0.0240281	0.906493	-0.188824	0.333333	1.66546	1	1	1	2	0	1	58.55	87.42	82.51
000883	2019	湖北能源	4	0.880462	0.596438	1.4762	79.19	0.443433	-0.147581	0.629698	0.0201403	0.893015	0.16551	0.375	1.71468	1	1	1	2	0	1	58.83	85.09	85.42
000883	2020	湖北能源	4	1.10115	1.01951	1.08008	79.92	0.417383	-0.059084	0.683077	0.0168527	0.855076	-0.045376	0.333333	1.71468	1	1	1	2	0	1	63.68	82.21	86.31
000883	2021	湖北能源	4	0.25663	0.306245	0.837989	79.11	0.502486	0.32865	0.625658	0.0468608	0.969136	0.3859	0.333333	1.75341	1	1	1	2	0	0	62.32	83.37	84.61
000885	2012	同力水泥	3	0.0182253	0.02198	0.829178	78.6	0.583469	-0.144038	0.687938	0.0337851	1.33539	0.409709	0.428571	0.134433	1	1	0	2	0	1	70.39	68.9	87.49
000885	2013	同力水泥	3	1.50243	0.755298	1.98918	77.49	0.564793	0.150932	0.662211	0.0276988	1.08231	-0.314645	0.5	0.135745	1	1	0	1	0	1	70.39	71.76	84
000885	2014	同力水泥	3	574.89	582.553	0.986846	74.06	0.502502	0.129346	0.566514	0.0095861	1.38186	0.752234	0.5	0.491959	0	1	0	1	0	1	65.23	67.23	82.03
000885	2015	同力水泥	3	0.905128	1.24647	0.726152	73.28	0.524462	-0.020029	0.543525	0.114922	1.61527	0.321968	0.333333	0.456197	0	1	0	2	0	1	65.23	64.11	81.84
000885	2016	同力水泥	3	0.609228	0.308766	1.9731	67.81	0.541192	0.235674	0.521958	0.02331	1.87487	0.314013	0.333333	0.45313	0	1	0	2	0	1	61.03	50.28	79.35
000885	2017	同力水泥	3	0.0988378	0.101652	0.972315	61.61	0.751749	-0.502964	0.699122	0.0452771	1.60204	-0.186592	0.375	0.215172	0	0	0	2	0	1	62.15	47.22	67.67
000887	2013	中鼎股份	3	29.1654	23.5023	1.24096	68.1	0.447296	0.502575	0.224154	0.0888064	2.54382	0.588588	0.428571	0.0584994	0	1	0	1	1	0	61.68	55.75	79.72
000887	2014	中鼎股份	3	0.00366563	0.00323988	1.13141	70.25	0.433492	-0.256811	0.248419	0.0659787	3.26692	0.721289	0.571429	0.0531478	0	1	0	1	1	0	64.67	60.45	79.72
000887	2015	中鼎股份	3	16.0159	14.654	1.09293	73.98	0.491278	0.116368	0.201966	0.166247	4.0103	0.712908	0.571429	0.0513536	0	0	0	1	1	1	62.88	72.67	80.54
000887	2017	中鼎股份	3	1.09662	0.640231	1.71285	76.34	0.494019	0.596056	0.182775	0.0994196	1.94323	-0.296014	0.428571	0.112363	0	1	0	1	1	1	60.2	78.69	82.99
000887	2018	中鼎股份	3	44.9991	36.6502	1.2278	77.66	0.476338	0.363316	0.206407	0.0979251	1.24447	-0.431018	0.428571	0.131154	0	1	0	2	1	1	61.99	86.05	79.99
000887	2019	中鼎股份	3	0.00273502	0.00395465	0.691595	73.87	0.505901	0.355162	0.222117	0.161118	1.1152	-0.087082	0.428571	0.142544	0	1	0	1	1	1	60.41	76.19	79.17
000887	2020	中鼎股份	3	3.10159	1.95436	1.58701	75.84	0.525101	0.226391	0.212541	0.102918	1.27996	0.323064	0.428571	0.115967	0	1	0	1	1	1	59	82.44	79.99
000887	2021	中鼎股份	3	23.4296	40.7375	0.575137	72.43	0.491427	0.089092	0.212845	0.418895	1.9448	0.897001	0.428571	0.120264	0	1	0	3	1	0	53.84	76.51	79.17
000890	2012	法尔胜	3	0.564243	0.419692	1.34442	64.44	0.594345	-0.045284	0.263448	0.0460161	1.09362	-0.067592	0.333333	0.113588	0	0	0	2	0	0	49.35	61.41	74.2
000890	2013	法尔胜	3	3.26675	3.88511	0.840839	64.77	0.65088	-0.054517	0.224684	0.0716856	1.1212	0.044302	0.333333	0.101383	0	0	0	3	0	0	50.71	62.91	73.2
000890	2014	法尔胜	3	0.292478	0.158745	1.84244	64.66	0.634225	-0.023769	0.219649	0.0695062	1.5446	0.873902	0.333333	0.207338	0	0	0	2	0	0	49.13	60.78	75.19
000890	2015	法尔胜	3	6.65199	7.35514	0.9044	67.72	0.614575	-0.0954	0.203535	0.0443067	2.369	0.845844	0.333333	0.304297	0	0	0	3	0	0	50.93	70.84	74.2
000890	2016	法尔胜	3	0.214086	0.150994	1.41785	67.02	0.89653	-0.457575	0.0327459	0.0437929	1.41605	-0.125542	0.363636	0.883967	1	0	0	2	0	0	49.13	69.12	74.73
000890	2017	法尔胜	3	0.0989235	0.233664	0.423358	65.97	0.899671	-0.466294	0.019512	0.0444936	1.16261	-0.441316	0.363636	0.831009	1	0	0	1	0	0	48.94	66.14	74.55
000890	2018	法尔胜	3	7.67536	3.2369	2.37121	61.97	0.899671	-0.131458	0.0210801	0.0095861	1.1352	-0.337349	0.363636	0.939397	1	0	0	1	0	0	47.15	59.25	71.37
000890	2019	法尔胜	3	0.0234989	0.0494889	0.474832	59.35	0.899671	-0.669384	0.0357441	0.0436372	1.46545	0.245455	0.363636	0.867221	1	0	0	3	0	0	50.52	69.98	56.69
000893	2012	东凌粮油	3	0.119185	0.137455	0.867088	66.99	0.899671	0.070943	0.129401	0.125217	1.32397	-0.102862	0.4	0.0456344	0	0	0	1	0	0	47.5	67.61	76.52
000893	2013	东凌粮油	3	0.00383012	0.003507	1.09214	67.01	0.821269	-0.412195	0.136988	0.0867286	1.45578	0.509302	0.4	0.428397	0	0	0	1	0	0	51.08	60.23	79.72
000893	2014	东凌粮油	3	64.9034	89.4007	0.725983	66.98	0.899671	-0.236372	0.147136	0.0891132	1.45318	-0.068026	0.4	0.114103	0	0	0	1	0	0	54.24	57.74	79.72
000893	2015	东凌粮油	3	1.81447	1.57644	1.151	69.17	0.267756	0.158036	0.10755	0.0852679	1.6473	0.558576	0.375	1.76744	0	0	0	1	0	0	50.87	69.96	77.98
000893	2016	东凌国际	3	1.98005	0.833878	2.3745	69.45	0.097113	0.523362	0.127133	0.0675104	1.42031	-0.303067	0.444444	1.76744	0	0	0	3	0	0	54.24	62.91	81.64
000893	2017	东凌国际	3	0.958616	2.10383	0.455653	61.88	0.0820223	0.02718	0.153026	0.116968	1.41299	-0.180328	0.444444	1.7896	0	0	0	3	0	0	51.56	58.2	69.64
000893	2020	亚钾国际	3	0.206484	0.227286	0.908475	68.73	0.0741989	-0.321014	0.181796	0.0802016	1.29041	0.379933	0.375	1.95935	0	0	0	2	1	0	52.31	73.53	73.86
000893	2021	亚钾国际	3	2.82494	2.29759	1.22952	68.39	0.11674	1.29358	0.284901	0.545541	3.74778	2.12525	0.375	1.78851	0	1	0	1	1	0	52.31	70.32	75.3
000895	2012	双汇发展	3	0.168302	0.165655	1.01598	79.85	0.248038	0.143806	0.470951	0.244058	2.68701	-0.165275	0.5	0.259467	1	1	0	2	0	1	67.24	78.16	87.42
000895	2013	双汇发展	3	0.0331886	0.0449019	0.739136	81.61	0.240187	0.020846	0.430335	0.192054	3.4707	0.653077	0.5	0.259087	0	1	0	2	0	1	65.45	82.01	89.59
000895	2014	双汇发展	3	191.253	136.963	1.39639	81.86	0.255731	0.03559	0.509317	0.130922	2.32918	-0.303316	0.5	0.248659	0	1	0	2	0	1	65.45	84.02	88.77
000895	2015	双汇发展	3	1.0628	2.78371	0.381794	78.2	0.227137	0.054119	0.514598	0.104659	2.19537	0.006205	0.5	0.308703	0	1	0	1	0	1	63.87	72.17	89.59
000895	2016	双汇发展	3	0.094045	0.0355093	2.64846	77.39	0.294267	0.050187	0.542068	0.139388	3.52822	0.130706	0.5	0.313649	0	1	0	2	0	1	63.87	68.32	90.41
000895	2017	双汇发展	3	0.0211771	0.0139413	1.51902	79.95	0.330102	-0.007218	0.498063	0.248766	4.1166	0.34097	0.5	0.308628	0	1	0	2	0	1	66.15	77.33	88.77
000895	2018	双汇发展	3	750.223	734.258	1.78685	80.57	0.373578	-0.049918	0.496622	0.104331	3.85606	-0.033634	0.5	0.34348	0	1	0	2	0	1	65.93	80.31	88.23
000895	2019	双汇发展	3	0.00270871	0.00511332	0.529735	80.24	0.402257	0.109246	0.369338	0.109879	1.7354	0.25686	0.5	0.0820855	0	1	0	2	0	1	64.35	79.6	88.77
000895	2020	双汇发展	3	750.223	734.258	1.08199	77.04	0.30461	-0.064145	0.296907	0.23427	2.54748	0.679861	0.5	0.0743272	0	1	0	1	0	1	64.35	71.69	87.13
000895	2021	双汇发展	3	0.150356	0.069761	2.15531	79.78	0.318673	-0.097213	0.318897	0.698983	2.08968	-0.295895	0.5	0.0879301	0	1	0	2	0	0	64.35	79.33	87.95
000898	2012	鞍钢股份	3	2.3524	1.22722	1.91685	71.48	0.523603	0.019686	0.506307	0.0202396	0.855076	-0.147253	0.375	0.230182	0	1	0	2	1	1	65.86	63.61	79.65
000898	2016	鞍钢股份	3	1.07986	734.258	0.342233	71.94	0.485767	0.079057	0.55712	0.0223461	0.914838	0.056604	0.428571	0.284661	0	1	0	2	1	1	65.65	64.74	80
000898	2018	鞍钢股份	3	0.0285877	0.0014432	4.43647	76.13	0.417211	-0.115968	0.556118	0.023927	0.855076	-0.158477	0.5	0.572854	0	1	0	2	1	1	70.62	66.83	85.21
000898	2019	鞍钢股份	3	10.3921	0.0798649	4.43647	78.72	0.401558	0.053298	0.580425	0.0531956	0.855076	-0.113167	0.571429	0.559602	0	1	0	2	1	1	70.62	72.28	87.2
000898	2021	鞍钢股份	3	337.612	142.57	2.36805	77.84	0.382811	0.354509	0.4911	0.112246	0.855076	0.257102	0.571429	0.49408	1	1	0	2	1	0	63.18	72.64	88.84
000899	2014	赣能股份	4	333.737	556.021	0.600224	70.94	0.644837	0.103528	0.675421	0.0394604	1.33042	0.356343	0.333333	0.0297931	0	1	1	2	0	0	55.58	70.18	78.73
000899	2015	赣能股份	4	2.54272	2.36569	1.07483	71.54	0.560831	-0.069884	0.643042	0.0420694	1.69725	0.707019	0.333333	0.0536579	0	0	1	2	0	0	58.3	71.35	77.97
000899	2016	赣能股份	4	0.463431	0.279125	1.6603	74.51	0.369861	-0.036142	0.481787	0.134886	1.32297	-0.157497	0.363636	0.917905	0	0	1	1	0	0	56.94	73.68	83.4
000899	2017	赣能股份	4	1.04558	0.778317	1.34338	57.25	0.389494	0.040866	0.474904	0.0226519	1.11928	-0.33747	0.363636	0.907274	0	0	1	1	0	0	55.79	51.23	61.52
000899	2018	赣能股份	4	0.0307746	0.0180626	1.70377	57	0.3856	0.120418	0.425273	0.153885	0.966456	-0.261383	0.363636	0.907039	0	1	1	1	0	0	54.23	57.57	57.98
000899	2019	赣能股份	4	5.67734	5.77149	0.983687	67.62	0.347621	-0.003277	0.406507	0.0296263	0.993952	0.13719	0.4	0.885385	0	1	1	2	0	0	53.44	65.99	75.37
000899	2020	赣能股份	4	3.46613	3.66426	0.94593	71.66	0.369682	0.171696	0.347757	0.0661052	1.23683	0.492616	0.363636	0.866062	0	1	1	2	0	0	53.06	80.11	75.53
000899	2021	赣能股份	4	1.77902	1.69607	1.04891	72.46	0.522826	0.008356	0.281377	0.271629	1.11015	-0.148444	0.363636	0.864819	0	1	1	1	0	0	54.42	70.84	82.02
000901	2012	航天科技	3	0.355349	0.614278	0.578482	71.3	0.381999	1.63836	0.116973	0.16223	1.98025	-0.254549	0.363636	0.791004	1	0	0	3	0	0	64.51	62.58	80.64
000901	2013	航天科技	3	15.1797	13.2756	1.14342	72.19	0.443509	0.481982	0.0971648	0.115771	2.78098	0.625267	0.363636	0.968564	1	0	0	1	0	0	64.51	69.63	77.83
000901	2014	航天科技	3	0.618585	0.542273	1.14073	69.97	0.315967	0.862635	0.0880105	0.258545	5.45004	1.7324	0.363636	0.915262	0	0	0	1	0	0	62.72	62.58	78.65
000901	2016	航天科技	3	30.0403	20.2665	1.48226	72.59	0.351316	3.601	0.138971	0.153826	2.34326	-0.378593	0.363636	1.30635	0	0	0	1	0	0	57.56	73.5	79.65
000901	2017	航天科技	3	0.106638	0.0445122	2.39571	77.02	0.364904	0.288739	0.14651	0.159171	1.82208	-0.289105	0.5	1.23544	0	0	0	2	0	0	60.74	81.01	82.64
000901	2018	航天科技	3	0.40955	0.691824	0.591985	74.84	0.357589	0.219136	0.152621	0.149684	1.1786	-0.432363	0.363636	1.26115	1	0	0	1	0	0	60.74	78.66	79.46
000901	2019	航天科技	3	39.2616	42.5841	0.921976	72.88	0.385203	0.313767	0.186833	0.121509	1.33865	0.274418	0.363636	1.30729	1	1	0	1	0	0	57.37	74.87	79.46
000901	2020	航天科技	3	8.16719	3.3171	2.46215	75.55	0.383668	0.115273	0.194845	0.157985	1.4598	0.073193	0.4	1.07111	1	1	0	2	0	0	64.97	77.77	79.46
000901	2021	航天科技	3	0.0238207	0.0152471	1.56231	74.51	0.418023	0.085067	0.147358	1.08889	1.50677	0.027861	0.4	1.1206	0	1	0	1	0	0	63.39	78.86	77.26
000902	2015	新洋丰	3	0.316136	0.185837	1.70114	83.18	0.282466	-0.413981	0.282712	0.178698	1.84623	0.934562	0.333333	0.194408	0	1	0	2	1	1	70.5	85	88.42
000902	2016	新洋丰	3	8.66401	5.49526	1.57663	67.98	0.323197	-0.088293	0.325361	0.0645034	1.55113	-0.250747	0.333333	0.191445	0	1	0	2	1	1	64.73	79.52	61.87
000902	2017	新洋丰	3	0.0321484	0.0331287	0.97041	61.16	0.332607	-0.147857	0.31068	0.14614	1.7087	-0.116111	0.333333	0.213735	0	1	0	3	1	1	68.56	47.2	66.79
000902	2018	新洋丰	3	1.60867	1.8418	0.873424	72.32	0.291497	-0.42849	0.311707	0.113231	1.53081	-0.064955	0.333333	0.222077	0	1	0	2	1	1	71.93	66.02	76.76
000902	2019	新洋丰	3	4.01456	3.45051	1.16347	70.93	0.311065	-0.48543	0.289942	0.229803	1.33422	-0.101349	0.333333	0.22197	0	1	0	3	1	1	71.93	77.24	66.15
000902	2020	新洋丰	3	0.525604	0.472289	1.11289	75.93	0.371361	-0.362204	0.256944	0.213548	2.10361	1.06973	0.375	0.257966	0	1	0	1	1	1	71.93	81.69	74.08
000902	2021	新洋丰	3	0.578353	0.52934	1.09259	76.43	0.374237	0.17212	0.342088	0.464704	1.95362	0.069569	0.428571	0.223731	0	1	0	1	1	0	67.77	81.69	77.31
000903	2012	云内动力	3	0.619021	0.641642	0.964744	70.24	0.520357	0.866022	0.340958	0.137362	1.06012	0.163721	0.428571	0.0661042	1	1	0	1	0	0	55.88	64.63	81.36
000903	2013	云内动力	3	1.21418	1.19319	1.01759	74.36	0.50274	0.430936	0.342807	0.193966	1.0808	0.020042	0.428571	0.0297931	0	0	0	1	0	0	59.25	70.57	84.63
000903	2014	云内动力	3	0.356503	0.317714	1.12209	78.47	0.449199	0.822551	0.288213	0.186592	1.24756	0.461923	0.428571	0.258148	0	1	0	1	0	0	59.25	81.46	86.27
000903	2015	云内动力	3	16.9642	22.2719	0.761688	76.65	0.483835	0.488156	0.277535	0.252713	1.41188	0.232624	0.428571	0.2494	0	1	0	1	0	1	59.25	76.76	85.45
000903	2016	云内动力	3	1.55738	1.68688	0.923233	81.23	0.483135	0.798725	0.225241	0.257261	1.33394	0.066667	0.428571	0.183703	0	0	0	1	0	1	72.08	76.98	88.77
000903	2017	云内动力	3	0.142033	0.0660759	2.14954	74.1	0.49529	1.01748	0.248655	0.128628	1.11583	-0.197931	0.428571	0.263414	0	1	0	1	0	1	64.92	66.67	83.81
000903	2018	云内动力	3	0.0208867	0.0179808	1.16161	79.35	0.548772	0.709637	0.209459	0.115524	0.939391	-0.29803	0.428571	0.260119	0	1	0	1	0	1	67.52	80.84	84.39
000903	2019	云内动力	3	750.223	734.258	0.831102	75.15	0.554377	0.913765	0.215253	0.0519638	0.960215	0.079159	0.428571	0.255769	0	1	0	2	0	1	63.53	75.56	80.81
000903	2020	云内动力	3	0.0022202	0.0014432	4.43647	73.74	0.616172	0.174976	0.215686	0.127533	1.19611	0.730874	0.428571	0.206871	0	1	0	1	0	1	65.9	70.39	79.99
000903	2021	云内动力	3	15.9322	24.2815	0.656144	74.49	0.607464	-0.197746	0.219463	0.491229	1.09956	-0.16248	0.428571	0.128902	0	1	0	1	0	0	67.69	70.26	80.81
000908	2015	景峰医药	3	1.64331	2.76682	0.593934	70.61	0.346886	0.988333	0.0943509	0.150963	1.95402	0.123345	0.333333	1.43549	0	0	0	1	1	0	57.06	73.9	75.32
000908	2016	景峰医药	3	0.302465	0.295911	1.02215	69.59	0.491163	1.60974	0.0859011	0.23411	1.69979	-0.281249	0.363636	1.42848	0	1	0	1	1	0	50.87	72.54	77.16
000908	2017	景峰医药	3	126.081	62.9865	2.00171	70.26	0.466004	1.44946	0.144375	0.0969703	1.35228	-0.419139	0.444444	1.39653	0	0	0	2	1	0	52.64	73.4	77.13
000908	2018	景峰医药	3	0.0789207	0.123084	0.641194	72.38	0.452455	1.14586	0.14975	0.0979712	1.16047	-0.266763	0.375	1.25244	0	1	0	2	1	0	62.97	72.4	77.18
000908	2019	景峰医药	3	0.858799	0.620002	1.38515	69.9	0.553615	-0.095795	0.221437	0.0932111	1.26086	-0.146396	0.428571	1.14686	0	1	0	3	1	0	60.14	66.48	77.18
000908	2020	景峰医药	3	4.37758	4.64223	0.942991	69.18	0.762686	-0.669384	0.346139	0.059386	2.02546	0.197889	0.428571	1.10772	0	1	0	1	1	0	67.32	69.42	69.97
000908	2021	景峰医药	3	0.477348	0.460085	1.03752	68.75	0.817145	-0.076015	0.349101	0.269998	2.68794	-0.039648	0.428571	1.29343	1	0	0	3	1	0	61.67	66.44	73.93
000910	2012	大亚科技	3	0.178722	0.236035	0.757186	67.86	0.663305	0.094275	0.279204	0.131797	0.94895	-0.032529	0.333333	0.168524	0	0	0	2	0	0	54.08	67.84	74.91
000910	2013	大亚科技	3	3.37864	2.45937	1.37379	69.55	0.640861	0.104575	0.246159	0.182802	0.941423	0.05239	0.333333	0.179512	0	1	0	1	0	0	61.14	69.19	74.09
000910	2014	大亚科技	3	1.57833	1.67584	0.941814	69.91	0.623737	0.035509	0.236063	0.146265	1.08302	0.443004	0.333333	0.134495	0	1	0	3	0	0	63.8	68.33	74.09
000910	2015	大亚科技	3	0.0392134	0.0588483	0.666346	71.26	0.625825	-0.137992	0.212984	0.219823	1.97321	1.3241	0.375	0.153069	0	0	0	2	0	0	65.38	70.05	75.09
000910	2016	大亚圣象	3	0.438661	0.214105	2.04881	68.14	0.489455	0.381975	0.197882	0.185987	2.19117	0.158982	0.375	0.187004	0	1	0	3	0	0	65.38	59.92	75.09
000910	2017	大亚圣象	3	16.5365	29.4525	0.561462	70.94	0.42134	0.183011	0.167463	0.242369	2.3582	0.204878	0.428571	0.18094	0	1	0	2	0	0	73.1	62.91	75.27
000910	2018	大亚圣象	3	0.330821	0.27147	1.21863	73.67	0.351712	0.103667	0.179891	0.238676	1.17058	-0.546857	0.5	0.180832	0	1	0	2	0	0	80.44	63.77	76.9
000910	2019	大亚圣象	3	0.543283	0.631696	0.860038	74.95	0.3426	0.075902	0.228992	0.207734	1.30671	0.370609	0.428571	0.19151	0	1	0	2	0	0	80.44	66.98	77.53
000910	2020	大亚圣象	3	0.52425	0.427511	1.22628	74.6	0.341871	0.232649	0.212282	0.217226	1.20954	0.005741	0.428571	0.276762	0	1	0	2	0	0	80.44	70.82	74.17
000910	2021	大亚圣象	3	30.9596	44.0171	0.703354	74.42	0.327679	0.204621	0.184821	1.2113	1.10695	-0.028568	0.428571	0.332766	0	1	0	3	0	0	80.44	66.98	76.36
000911	2012	南宁糖业	3	0.0526756	0.0544461	0.967482	73.32	0.796728	0.859507	0.384472	0.320399	1.19488	-0.291573	0.363636	0.0633581	1	0	0	3	0	0	60.98	65.61	84.81
000911	2013	南宁糖业	3	0.593342	0.590513	1.00479	67.49	0.744314	0.264315	0.238975	0.245496	1.07309	-0.186503	0.363636	0.0638758	1	0	0	3	0	0	59.19	58.2	77.98
000911	2015	南宁糖业	3	2.33535	2.51028	0.930315	68.66	0.708903	0.178562	0.300113	0.209277	1.58707	0.852877	0.363636	0.224569	1	1	0	1	0	0	59.4	58.2	80.44
000911	2016	南宁糖业	3	0.535931	0.242547	2.2096	76.75	0.759495	1.78769	0.242686	0.208505	1.62408	0.069254	0.363636	0.252985	1	0	0	1	0	0	57.61	83.47	82
000911	2017	南宁糖业	3	0.058701	0.0234846	2.49956	74.4	0.808403	1.47191	0.222767	0.178726	1.21894	-0.477387	0.4	0.0620206	0	1	0	1	0	0	52.16	83.34	79.72
000911	2018	南宁糖业	3	6.47491	7.22802	0.895807	70.18	0.899671	-0.364051	0.27488	0.120596	1.29906	-0.415598	0.4	0.0559972	1	1	0	1	0	0	58.35	77.15	71.52
000911	2021	南宁糖业	3	8.52634	12.0637	0.706778	72.65	0.899671	-0.088536	0.221093	0.944041	1.4012	0.395046	0.428571	0.531847	0	1	0	1	0	0	56.92	74.2	79.63
000912	2012	泸天化	3	0.563841	1.20402	0.4683	75.87	0.760189	-0.269215	0.191894	0.0479573	0.996718	-0.145025	0.4	0.0297931	1	0	0	1	1	0	66.3	70.11	84.63
000912	2013	泸天化	3	3.7739	2.84526	1.32638	74.75	0.802219	-0.669384	0.380019	0.0604593	0.997905	-0.100592	0.4	0.042184	1	0	0	1	1	0	64.51	72.69	81.36
000912	2014	泸天化	3	1.05574	1.16116	0.909209	56.71	0.899671	-0.413681	0.362513	0.0293488	1.09824	0.45614	0.4	0.507672	1	1	0	1	1	0	62.72	35.86	59.03
000912	2020	泸天化	3	9.0197	6.20416	1.45382	67.5	0.310289	0.592662	0.524922	0.116901	1.10511	-0.175983	0.375	2.56385	0	1	0	2	1	0	68.34	79.32	59.09
000912	2021	泸天化	3	20.0514	28.4408	0.705022	70.01	0.39322	0.202014	0.420286	0.198623	1.40641	0.572864	0.375	2.56385	0	1	0	1	1	0	70.14	79.38	63.63
000913	2012	钱江摩托	3	0.224272	0.265142	0.845857	63.86	0.411954	-0.270844	0.187703	0.0528631	0.884299	-0.052752	0.384615	0.506083	1	0	0	1	0	0	61.14	67.24	62.96
000913	2013	钱江摩托	3	35.5584	35.5843	0.999271	69.55	0.445627	-0.171008	0.19897	0.0450468	1.01508	0.277854	0.384615	0.48659	0	1	0	1	0	0	61.14	68.6	74.48
000913	2014	钱江摩托	3	0.00371495	0.00315149	1.17879	68.15	0.42321	-0.112745	0.233738	0.0524784	1.18192	0.178295	0.384615	0.396605	0	0	0	3	0	0	59.56	63.04	75.99
000913	2015	钱江摩托	3	9.35557	12.159	0.769436	70.25	0.407609	0.308793	0.233711	0.0350775	1.93142	0.894737	0.384615	0.241388	0	0	0	3	0	0	56.19	64.76	81.14
000913	2018	钱江摩托	3	0.859116	1.19412	0.719457	73.91	0.423726	-0.340139	0.191478	0.0360262	1.37516	-0.539698	0.333333	0.685014	0	1	0	3	0	0	63.18	73.85	79.43
000913	2019	钱江摩托	3	8.45042	8.32097	1.01556	74.94	0.432672	-0.14574	0.171153	0.239918	1.49222	0.201965	0.375	0.685014	0	1	0	3	0	0	61.6	82.94	76.35
000913	2020	钱江摩托	3	0.437104	0.415221	1.0527	74.52	0.419488	-0.169403	0.160334	0.23988	2.93006	1.42287	0.333333	0.637944	0	0	0	1	0	0	61.6	83.39	75.12
000913	2021	钱江摩托	3	0.348954	0.238639	1.46227	74.83	0.4106	0.192944	0.130497	2.16432	1.66897	-0.445486	0.333333	0.638774	0	1	0	1	0	0	56.41	85.3	77.18
000915	2012	山大华特	3	3.17141	6.38455	0.496732	80.06	0.29498	0.199867	0.275176	0.182428	2.40308	0.334746	0.333333	0.515487	1	0	0	2	1	0	67.93	83.59	83.87
000915	2013	山大华特	3	1.14708	1.26757	0.904946	79.56	0.271167	0.275512	0.266897	0.161729	3.73435	0.959398	0.333333	0.711156	0	0	0	2	1	0	66.14	82.73	84.28
000915	2014	山大华特	3	2.82692	1.36098	2.07713	78.79	0.241689	0.33409	0.223921	0.208799	2.63802	-0.147561	0.333333	0.468101	0	0	0	2	1	0	67.93	78.89	84.28
000915	2015	山大华特	3	3.74369	3.44419	1.08696	78.41	0.192871	0.607032	0.257191	0.197737	3.22763	0.35133	0.375	0.377863	0	0	0	2	1	0	64.35	78.89	85.27
000915	2016	山大华特	3	0.170226	0.171207	0.994268	77.31	0.214685	0.17074	0.21043	0.210626	3.26539	0.201496	0.375	0.41126	0	0	0	2	1	0	64.35	76.54	84.45
000915	2017	山大华特	3	4.63005	2.71932	1.70265	79.34	0.200491	-0.128062	0.231571	0.250222	2.73892	-0.067057	0.375	0.444456	0	0	0	2	1	0	66.83	81.24	84.45
000915	2018	山大华特	3	0.390909	0.51329	0.761576	80.25	0.19275	-0.488368	0.224396	0.346402	1.38728	-0.502236	0.333333	0.279078	0	0	0	2	1	0	62.78	88.73	83.46
000915	2019	山大华特	3	4.468	3.89728	1.14644	80.63	0.18567	-0.036925	0.249362	0.293738	2.15106	0.817411	0.333333	0.638846	0	1	0	3	1	0	67.49	86.38	83.46
000915	2020	山大华特	3	0.878094	0.505165	1.73823	79.61	0.20561	-0.149443	0.244891	0.401279	1.68848	-0.109071	0.375	0.478458	0	1	0	2	1	0	62.78	86.38	83.63
000915	2021	华特达因	3	0.327205	0.309517	1.05715	80.36	0.136206	0.113182	0.223037	1.36911	1.94914	0.318331	0.333333	0.377536	0	0	0	2	1	0	68.25	83.45	84.45
000919	2012	金陵药业	3	0.0792103	0.0881458	0.898628	69.71	0.22918	0.220015	0.217832	0.303207	1.17118	-0.124605	0.333333	0.399958	1	0	0	2	1	0	55.82	62.8	81.46
000919	2013	金陵药业	3	4.58518	5.39239	0.850306	73.2	0.220899	0.192621	0.276188	0.285931	1.34089	0.366837	0.333333	0.412201	0	0	0	2	1	0	55.82	71.68	83.1
000919	2014	金陵药业	3	10.9772	6.07572	1.80673	70.9	0.240527	0.050606	0.281572	0.196468	1.61877	0.496384	0.333333	0.274586	0	0	0	2	1	0	54.24	67.84	81.46
000919	2015	金陵药业	3	0.679503	1.30758	0.519663	67.34	0.240434	0.116809	0.256427	0.174769	2.48946	0.275312	0.333333	0.304068	0	0	0	2	1	0	50.87	60.1	80.64
000919	2016	金陵药业	3	2.17927	1.01689	2.14306	71.71	0.208638	0.093973	0.256594	0.183723	1.97456	-0.204244	0.333333	0.332571	0	0	0	3	1	0	50.87	73.03	81.46
000919	2017	金陵药业	3	1.7994	0.831288	2.16459	67.84	0.208222	-0.039623	0.248097	0.232391	1.36278	-0.336119	0.333333	0.281036	1	1	0	1	1	0	48.6	64.63	79.82
000919	2018	金陵药业	3	0.0411295	0.0359717	1.14338	69.69	0.164455	-0.201582	0.26471	0.245666	0.977919	-0.274386	0.333333	0.281036	0	1	0	2	1	0	50.39	68.07	80.64
000919	2019	金陵药业	3	5.79892	4.56449	1.27044	64.42	0.176422	-0.085875	0.2283	0.349709	1.06105	0.191057	0.428571	0.281036	0	1	0	3	1	0	51.75	68.07	68.42
000919	2020	金陵药业	3	0.875607	1.27376	0.687421	71.59	0.198532	0.014897	0.300767	0.303097	1.10317	0.078505	0.333333	0.281036	0	1	0	3	1	0	62.29	73.71	74.92
000919	2021	金陵药业	3	0.978804	0.634818	1.54187	72.56	0.205298	0.121827	0.284269	1.17184	1.07207	0.009668	0.375	0.247569	0	1	0	2	1	0	59.62	73.12	78.78
000920	2012	南方汇通	3	0.115909	0.0538685	2.1517	74.11	0.402343	0.045246	0.232449	0.164809	1.83222	0.067931	0.4	0.104189	1	1	0	2	0	0	60.95	69.69	83.81
000920	2013	南方汇通	3	57.0262	54.377	1.04872	73.78	0.456938	0.923534	0.226611	0.17942	2.00237	0.338757	0.4	0.0566677	1	1	0	2	0	0	60.95	64.98	86.27
000920	2014	南方汇通	3	0.265339	0.411663	0.644553	76.08	0.30574	-0.041052	0.0526501	0.153263	5.11869	0.981216	0.4	0.0564637	1	1	0	1	0	0	65.35	70.32	85.45
000920	2015	南方汇通	3	0.236618	0.141079	1.6772	70.66	0.356741	0.031392	0.252456	0.104017	6.41755	0.340212	0.4	0.155097	1	0	0	2	0	0	51.04	61.17	87.09
000920	2016	南方汇通	3	0.00182728	0.0014432	1.16852	74.31	0.4953	0.092639	0.293272	0.156792	3.91117	-0.396894	0.4	0.144808	1	0	0	2	1	0	56.33	71.41	85.45
000920	2017	南方汇通	3	4.42678	2.55064	1.73556	76.3	0.46697	0.162374	0.281664	0.12554	2.70108	-0.332972	0.4	0.110493	1	0	0	1	1	0	57.72	73.26	87.83
000920	2018	南方汇通	3	6.47915	4.03752	1.60474	76.41	0.513245	0.66073	0.238869	0.117376	1.59736	-0.45806	0.4	0.131917	1	0	0	3	1	0	62.88	76.48	83.27
000920	2019	南方汇通	3	34.7505	91.1469	0.381258	74.08	0.422954	0.374164	0.265048	0.11334	1.7062	0.287239	0.4	0.178296	1	0	0	3	1	0	62.88	68.93	83.27
000920	2020	南方汇通	3	0.676953	0.574192	1.17897	76.21	0.445251	0.202483	0.232421	0.170482	1.65845	0.104433	0.4	0.177681	1	0	0	3	1	0	62.88	75.85	83.27
000920	2021	沃顿科技	3	0.199133	0.235873	0.844238	76.96	0.43147	0.101031	0.195791	1.07833	2.40464	0.604063	0.4	0.15748	1	1	0	2	1	0	68.53	73.99	83.27
000921	2014	海信科龙	3	16.7054	27.4388	0.608823	73.63	0.702974	-0.310396	0.221006	0.0655802	1.36893	-0.283876	0.333333	0.814402	0	1	0	1	0	0	70.52	73.5	75.32
000921	2015	海信科龙	3	0.187406	0.217952	0.859847	72.55	0.686989	-0.244288	0.246962	0.0708159	1.39427	0.141317	0.333333	0.835056	0	1	0	3	0	1	68.94	71.14	75.35
000921	2016	海信科龙	3	5.38964	3.2292	1.66903	73.66	0.720627	-0.13787	0.182719	0.0417204	1.29839	0.091517	0.333333	0.852203	0	1	0	2	0	1	73.17	68.79	77.19
000921	2017	海信科龙	3	0.297028	0.131609	2.25691	72.68	0.672004	-0.192836	0.150495	0.0440736	1.364	0.387685	0.333333	1.01619	0	1	0	3	0	1	66.24	71.14	77.01
000921	2018	海信家电	3	0.275181	0.323711	0.850082	76.23	0.638563	-0.145352	0.14953	0.0486242	1.05292	-0.467964	0.333333	1.00842	0	1	0	3	0	1	75.39	74.87	77.59
000921	2019	海信家电	3	19.3486	16.9325	1.14269	76.45	0.632815	0.295686	0.112194	0.0607551	1.08417	0.786296	0.333333	1.14355	0	1	0	2	0	1	71.81	78.55	77.41
000921	2020	海信家电	3	0.291745	0.313094	0.931814	77.64	0.655442	-0.018318	0.0927829	0.0386783	1.08281	0.206909	0.333333	1.14667	0	1	0	2	0	1	71.81	80.9	78.41
000921	2021	海信家电	3	2.42756	1.15621	2.09958	78.35	0.721329	0.396127	0.0927415	0.554888	1.05985	0.079373	0.375	1.19773	0	1	0	1	0	0	70.23	81.19	80.59
000922	2014	佳电股份	3	0.00386261	0.00371205	1.04056	68.83	0.44218	-0.557806	0.165109	0.130713	1.70901	1.03958	0.333333	1.81596	0	0	0	2	0	0	60.09	60.45	78.95
000922	2015	佳电股份	3	2.33585	2.54105	0.919247	66.46	0.424114	0.038254	0.186439	0.0688478	2.07953	0.035771	0.333333	1.43159	0	0	0	2	0	0	60.3	56.75	76.17
000922	2016	佳电股份	3	7.43879	8.35508	0.890332	67.23	0.489227	0.161132	0.187365	0.0816931	2.65482	-0.019186	0.333333	1.34559	0	0	0	2	0	0	61.88	54.39	78.62
000922	2019	佳电股份	3	0.612482	0.541308	1.13148	64	0.38966	-0.12645	0.122907	0.14996	1.44155	0.147541	0.333333	0.680788	0	1	0	1	0	0	60.49	62.54	66.78
000922	2020	佳电股份	3	10.4934	4.07356	2.57599	69.05	0.462306	-0.164351	0.128116	0.21533	1.48982	0.303222	0.333333	0.697461	1	1	0	3	0	0	63.27	66.24	73.89
000922	2021	佳电股份	3	0.429122	0.563558	0.761451	71.12	0.509179	0.285755	0.0987124	1.59883	1.82195	0.508516	0.375	0.690141	1	1	0	3	0	0	58.91	66.24	80.63
000923	2012	河北宣工	3	4.53265	6.18204	0.733197	68.85	0.586741	0.216435	0.102217	0.104218	1.30613	-0.04022	0.333333	0.577386	0	1	0	1	0	0	47.45	70.19	78.18
000923	2013	河北宣工	3	0.181253	0.0890435	2.03556	69.12	0.657874	-0.177291	0.0946259	0.0930908	1.39423	0.081905	0.333333	0.576924	0	0	0	3	0	0	49.91	68.77	78.65
000923	2014	河北宣工	3	0.388762	0.325476	1.19444	65.77	0.693266	-0.669384	0.154025	0.0434067	1.95813	0.649888	0.333333	0.510183	0	0	0	3	0	0	47.36	67.35	73.46
000923	2015	河北宣工	3	8.7994	8.62218	1.02055	62.59	0.711657	0.740217	0.296156	0.0348111	3.16902	0.936966	0.333333	0.374809	0	1	0	3	0	0	46.12	67.35	67
000923	2016	河北宣工	3	0.0158554	0.0194023	0.817195	65.66	0.710503	0.672947	0.300409	0.0957692	4.07573	0.321015	0.333333	0.331065	0	0	0	1	0	0	46.12	65.93	74.89
000923	2017	河北宣工	3	20.349	17.9908	1.13108	62.76	0.347239	-0.603955	0.0815986	0.315859	1.13446	-0.048017	0.333333	1.39756	1	1	0	3	0	0	46.88	67.21	67.12
000923	2018	河北宣工	2	1.68984	0.971943	1.73862	61.49	0.32462	0.177004	0.0858031	0.234064	1.01258	-0.403509	0.333333	1.36516	1	1	1	2	1	0	33.82	75.6	64.35
000923	2019	河钢资源	2	30.0114	24.833	1.20853	66.99	0.264815	0.174332	0.0623524	0.194709	1.00469	0.086701	0.375	1.36162	1	1	1	1	1	0	40.97	80.46	69.54
000923	2020	河钢资源	2	0.0149816	0.014877	1.00703	68.11	0.266362	0.086537	0.0452216	0.271706	1.45811	0.696384	0.333333	1.27462	1	0	1	2	1	0	43.31	79.17	71.85
000923	2021	河钢资源	2	5.79778	7.212	0.803907	73.72	0.231548	0.106444	0.0634636	2.97478	0.903011	-0.422761	0.333333	0.492723	1	0	1	2	1	0	54.85	75.21	81.7
000925	2012	众合机电	3	0.901861	0.864203	1.04358	69.7	0.655169	1.67689	0.0878237	0.0925049	1.52409	-0.12004	0.363636	0.975024	0	0	0	1	0	0	68.04	66.44	72.74
000925	2013	众合机电	3	0.0490247	0.0389049	1.26012	69.67	0.686386	0.581778	0.086128	0.0907621	1.80464	0.273957	0.363636	1.07369	0	0	0	2	0	0	68.04	68.79	71.1
000925	2014	众合机电	3	10.2139	8.21321	1.24359	59.11	0.738767	1.19367	0.0741642	0.108083	2.54125	0.893806	0.363636	1.07257	0	0	0	2	0	0	68.04	32.19	72.71
000925	2016	众合科技	3	0.078524	0.0568425	1.38143	69.14	0.717116	1.24952	0.0661741	0.0916817	2.60122	0.329546	0.363636	1.45645	0	0	0	1	0	0	68.04	65.85	71.92
000925	2017	众合科技	3	750.223	333.475	2.39482	71.39	0.601057	1.06483	0.057337	0.106326	1.47582	-0.369963	0.363636	1.50757	0	0	0	1	0	0	68.73	73.46	71.36
000925	2018	众合科技	3	1.41171	2.13686	0.660648	79.12	0.622874	1.37912	0.051482	0.0952223	1.10023	-0.47093	0.363636	1.40657	1	0	0	1	0	0	78.75	85.88	74.75
000925	2019	众合科技	3	0.71183	0.667517	1.06639	79.25	0.659408	0.740105	0.0479091	0.0934365	1.13357	0.145299	0.363636	1.3357	1	1	0	1	0	0	78.75	86.3	74.75
[truncated: 12,422 more rows]

## Sheet: robust_TFP
code	year	ind	TFP_LP	TFP_OP	TFP_GMM	ESG	lev	growth	CI	cash	TobinQ	IST	inde	z	Incon
000592	2011	1	8.08539	7.03721	2.82661	71.82	0.32262	0.220874	0.149187	0.193049	2.10304	-0.431484	0.4	0.162183	0
000592	2012	1	8.20674	7.27968	3.10014	74.22	0.303001	-0.051955	0.130002	0.186741	2.50235	0.237847	0.4	0.168898	0
000592	2013	1	8.34638	7.43537	3.20534	70.73	0.262255	0.125866	0.144566	0.0664196	3.99014	0.698745	0.4	0.210342	0
000592	2014	1	8.37549	7.47377	3.27155	79.7	0.333412	0.415529	0.11493	0.0646722	6.94641	1.08498	0.4	0.152709	0
000592	2015	1	8.49524	7.58166	3.40581	78.2	0.0980137	0.229824	0.0615054	0.354616	4.62472	0.180154	0.4	0.211151	0
000592	2016	1	8.31178	7.42981	3.26545	74.65	0.163072	-0.155373	0.0536364	0.295834	3.27234	-0.323324	0.4	0.192712	0
000592	2018	1	8.40457	7.64569	3.27619	84.3	0.213906	-0.051657	0.0778488	0.10061	1.40855	-0.535652	0.4	0.176087	0
000592	2019	1	8.42015	7.63379	3.2543	82.49	0.158587	0.169875	0.0818393	0.067047	1.472	0.086142	0.4	0.183789	0
000592	2020	1	8.68713	7.91102	3.5607	81.74	0.335763	0.312231	0.0655671	0.0955097	1.41604	-0.044828	0.4	0.109685	0
000663	2011	1	7.43229	6.66032	2.17377	71.52	0.75086	-0.258375	0.291879	0.0270557	1.38347	-0.468064	0.333333	0.57427	0
000663	2012	1	7.65769	6.95415	2.50206	70.15	0.739844	0.103416	0.269194	0.057635	1.76225	0.602251	0.333333	0.483463	0
000663	2013	1	7.69454	7.04139	2.60962	73.2	0.733792	0.011977	0.269505	0.0249156	2.19902	0.347775	0.428571	0.412639	0
000663	2014	1	7.71979	7.1088	2.68736	72.56	0.741733	0.036282	0.254285	0.0319092	2.44915	0.165074	0.428571	0.420798	0
000663	2015	1	8.15575	6.92408	2.528	75.55	0.486907	1.97714	0.115212	0.0425246	1.46287	0.254288	0.428571	1.57669	0
000711	2017	1	9.04236	8.1455	3.82789	71.38	0.500426	1.04926	0.0367694	0.111463	1.26384	-0.212485	0.428571	1.59445	0
000713	2011	1	9.01857	8.44106	4.06253	71.36	0.377999	1.63064	0.168626	0.217063	2.5884	-0.309323	0.375	0.194044	0
000713	2012	1	9.04787	8.13274	3.80449	69.29	0.346557	3.85972	0.179808	0.193764	2.09413	-0.205857	0.375	0.235814	1
000713	2013	1	8.9286	8.09052	3.6591	72.49	0.353948	2.62847	0.201605	0.174647	1.74181	-0.134023	0.375	0.180458	1
000713	2014	1	8.75618	7.92198	3.54133	71	0.292397	21.0962	0.189468	0.16542	1.92524	0.115965	0.4	0.107182	1
000713	2015	1	8.54906	7.72769	3.35077	72.75	0.268832	4.27694	0.18918	0.124034	2.37697	0.275166	0.6	0.271811	1
000713	2016	1	8.64878	7.83364	3.46799	70.94	0.329399	2.9065	0.165125	0.0674882	2.00915	-0.111644	0.6	0.324576	1
000713	2017	1	8.76418	8.02418	3.52137	72.72	0.371378	0.95121	0.205281	0.0257481	1.30907	-0.408028	0.6	0.104928	0
000713	2018	1	9.03605	8.31628	3.77725	71.23	0.335258	1.65398	0.198088	0.0490213	0.895688	-0.334302	0.5	0.211407	0
000713	2019	1	9.25098	8.50095	3.97091	70.25	0.328171	0.663821	0.184965	0.0502385	1.66691	1.40429	0.428571	0.202864	0
000713	2020	1	9.22601	8.50964	3.88453	80.21	0.332118	0.733916	0.22143	0.0268906	3.00698	1.06094	0.428571	0.181455	0
000735	2011	1	8.26699	7.31656	2.58308	69.72	0.496975	1.45517	0.235714	0.119833	1.49655	-0.490099	0.428571	0.766772	0
000735	2012	1	8.01488	7.03507	2.33242	73.38	0.582561	-0.00913	0.185533	0.161424	1.74821	0.415049	0.428571	0.723804	1
000735	2013	1	8.77343	7.7569	3.15424	73.34	0.578396	2.65894	0.152607	0.174546	1.91446	0.120069	0.428571	0.857295	0
000735	2014	1	8.16504	7.30821	2.50285	73.27	0.57368	-0.266185	0.225575	0.134241	2.15164	0.170735	0.428571	0.857295	1
000735	2015	1	7.76035	6.98191	1.99399	79.04	0.593408	0.483306	0.310178	0.0807216	2.07234	-0.00436	0.428571	0.922446	0
000735	2016	1	7.92515	7.18663	2.11894	78.83	0.427212	1.63537	0.26536	0.182013	1.58072	-0.054161	0.428571	0.730595	0
000735	2017	1	8.24745	7.52921	2.36307	80.35	0.405789	0.243902	0.329044	0.110807	1.83638	0.130301	0.428571	0.652632	0
000735	2018	1	8.05429	7.36248	2.10571	67.21	0.352215	-0.484059	0.390869	0.0596908	2.02472	0.197026	0.428571	0.384016	0
000735	2019	1	8.07975	7.39813	2.11567	73.07	0.357066	1.14573	0.397846	0.0379472	2.14402	0.054034	0.428571	0.383987	0
000735	2020	1	8.75113	7.99287	2.72001	74.69	0.490934	-0.133146	0.314892	0.0257729	1.71599	-0.11555	0.428571	0.272186	0
000798	2011	1	7.64087	7.31158	3.01775	72.04	0.212728	0.591095	0.242023	0.231064	2.2485	-0.387341	0.333333	1.3642	0
000798	2012	1	7.97088	7.68015	3.31491	71.25	0.13448	1.83797	0.289466	0.191307	2.96532	0.351401	0.333333	1.38013	1
000798	2013	1	7.32382	6.55666	2.30277	69.43	0.102502	0.197881	0.276282	0.269991	2.35158	-0.158923	0.333333	1.37187	0
000798	2014	1	7.57002	6.80817	2.55118	72.22	0.0930445	0.087331	0.279124	0.320163	3.28399	0.421183	0.333333	1.42434	0
000798	2015	1	7.84197	7.0412	2.73212	68.05	0.356848	0.076463	0.350392	0.187136	5.45827	0.470132	0.4	1.39494	1
000798	2016	1	7.89136	7.07226	2.81414	61.79	0.348663	0.133034	0.298032	0.218005	4.36065	-0.169118	0.333333	1.40527	1
000798	2017	1	8.1446	7.23309	2.90003	56.34	0.332032	-0.061227	0.325787	0.151984	2.93861	-0.258407	0.375	1.43946	0
000798	2018	1	7.99643	7.12656	2.81501	63.28	0.244431	0.375241	0.297651	0.133248	1.83209	-0.379475	0.375	1.45767	0
000798	2019	1	7.85562	7.02097	2.58916	64.63	0.277772	-0.208383	0.357872	0.0914401	2.02434	0.182692	0.375	1.4407	0
000798	2020	1	7.57864	6.7747	2.30002	67.44	0.429809	0.588956	0.382834	0.0604542	3.65752	0.874797	0.375	1.4407	0
000860	2011	1	9.89172	8.77116	3.66297	56.94	0.71026	0.034221	0.213945	0.151344	1.30399	-0.376745	0.333333	0.138707	0
000998	2011	1	8.80362	7.92033	3.45705	69.52	0.534717	5.38499	0.149082	0.158737	2.93668	-0.206096	0.363636	0.795029	0
000998	2012	1	8.84589	8.02091	3.4391	64.07	0.543136	5.33051	0.157215	0.114211	2.91407	0.195109	0.333333	0.782161	0
000998	2013	1	8.92962	8.13908	3.50999	65.44	0.546549	13.7964	0.161174	0.133392	3.50603	0.341825	0.333333	1.11838	1
000998	2014	1	8.89492	8.15727	3.49977	67.34	0.507815	9.47249	0.156104	0.127658	4.57616	0.448337	0.307692	1.04389	0
000998	2015	1	8.94668	8.19469	3.45397	66.32	0.511517	12.5221	0.155557	0.115479	4.51935	0.208023	0.307692	0.963732	0
000998	2016	1	9.02539	8.20511	3.43041	70.24	0.272909	5.59794	0.110326	0.138243	2.76035	-0.08831	0.333333	2.09752	0
000998	2017	1	9.24306	8.32522	3.43641	72.09	0.504093	11.4398	0.0924232	0.0656306	2.51316	0.20775	0.3125	2.53939	0
000998	2018	1	9.30697	8.40998	3.42656	70.64	0.512614	18.6952	0.0959232	0.127815	1.57297	-0.421482	0.3125	2.4005	0
000998	2019	1	9.17101	8.26075	3.28307	61.55	0.557134	0	0.0951341	0.118584	1.59787	0.008422	0.3125	1.03704	0
000998	2020	1	9.23767	8.36493	3.39024	60.94	0.546003	0	0.102902	0.116548	2.04514	0.346703	0.3125	0.918019	0
002041	2011	1	8.6054	7.95319	3.5044	72.78	0.259739	25.3592	0.165866	0.531097	4.41835	-0.127857	0.444444	0.223446	0
002041	2012	1	8.51688	7.88771	3.25938	75	0.28729	18.3931	0.192229	0.529342	2.96354	-0.171648	0.444444	0.211559	0
002041	2013	1	8.76348	8.08481	3.4796	82.37	0.258106	30.3992	0.157586	0.426973	3.57696	0.480398	0.333333	0.218875	0
002041	2014	1	8.74625	8.0916	3.47105	79.72	0.264858	10.8434	0.142598	0.132638	2.98547	-0.076041	0.333333	0.198714	0
002041	2015	1	8.77631	8.09942	3.48692	71.13	0.258884	18.0623	0.130195	0.0946626	3.6903	0.322058	0.333333	0.225622	0
002041	2016	1	8.82456	8.12529	3.53044	77.84	0.18047	12.1161	0.12173	0.0889044	3.8792	0.120475	0.333333	0.214079	0
002041	2017	1	8.10735	7.44956	2.78572	76.09	0.154428	6.1694	0.140111	0.0622498	2.686	-0.31629	0.333333	0.22561	0
002041	2018	1	8.06004	7.47929	2.77938	71.55	0.131382	11.8182	0.172731	0.056867	1.39064	-0.578207	0.333333	0.211637	1
002041	2019	1	8.16692	7.63537	2.9502	70.42	0.147742	6.55057	0.165743	0.0554904	2.44548	0.786642	0.3	0.211424	0
002041	2020	1	8.28387	7.75081	3.10939	65.97	0.166323	4.27032	0.147166	0.0701136	5.38945	1.32885	0.333333	0.222966	0
002069	2011	1	9.27564	8.07917	3.54622	77.17	0.38496	-0.021704	0.139433	0.130278	4.00411	-0.128521	0.571429	0.448953	0
002069	2012	1	9.13829	7.94747	3.38154	77.58	0.48039	-0.044559	0.134633	0.107314	2.68912	-0.345432	0.571429	0.448492	0
002069	2013	1	9.09325	7.96787	3.28207	70.05	0.540749	0.02301	0.158399	0.0868699	2.43218	-0.051705	0.571429	0.441602	0
002069	2014	1	9.01642	7.99313	3.09686	64.74	0.762915	-0.103136	0.264664	0.0857972	2.43374	-0.176173	0.5	0.450589	1
002069	2015	1	9.05994	8.07821	3.18731	66.77	0.797523	-0.064747	0.278053	0.122928	2.87947	0.147899	0.5	0.451706	1
002069	2017	1	9.27197	8.29583	3.4813	70.81	0.897772	0.079332	0.264657	0.108737	2.29078	-0.281081	0.4	0.852257	1
002069	2018	1	9.15868	8.22915	3.42198	56.5	0.875818	-0.002796	0.281629	0.100593	1.51143	-0.591479	0.4	0.852257	0
002069	2019	1	9.16144	8.26312	3.4808	54.98	0.980071	-0.006066	0.309008	0.156172	1.59407	-0.177914	0.375	0.852257	1
002069	2020	1	8.92687	8.04781	3.4342	54.68	0.971845	0.012568	0.24461	0.209092	2.0261	0.473881	0.333333	0.852257	1
002086	2011	1	7.85354	7.12262	2.20529	73.52	0.396283	0.273645	0.544911	0.0639337	1.86012	-0.295393	0.333333	0.544217	0
002086	2012	1	7.7205	7.00932	2.03769	74.55	0.430153	0.158253	0.554185	0.0811671	1.54407	-0.15261	0.375	0.313635	0
002086	2013	1	7.61926	6.91406	1.92769	74.61	0.446131	-0.245449	0.531943	0.057769	1.31924	-0.160665	0.333333	0.20427	0
002086	2014	1	7.60092	6.91119	1.91475	73.94	0.459295	0.168094	0.513129	0.027057	1.41266	0.150715	0.333333	0.332287	0
002086	2015	1	7.71553	7.02059	2.03516	74.2	0.249994	0.148193	0.352414	0.302498	2.34955	1.82983	0.333333	0.400184	0
002086	2016	1	7.75488	7.06017	2.06323	74.51	0.248809	0.41783	0.354698	0.125096	1.89875	-0.223137	0.333333	0.444103	0
002086	2017	1	7.85247	7.15641	2.1598	75.32	0.259009	0.152716	0.336764	0.110494	1.88584	0.038394	0.333333	0.616615	0
002086	2018	1	7.79853	7.17734	2.16356	79.11	0.332808	-0.270144	0.3272	0.0151119	1.07865	-0.633613	0.333333	0.795522	1
002200	2014	1	8.43232	7.71644	3.75712	66.18	0.632279	1.61839	0.0529448	0.0434661	1.57383	0.072816	0.375	1.10347	0
002200	2015	1	8.57901	7.83599	3.89928	71.52	0.679151	0.268275	0.0427182	0.101472	1.78026	0.464932	0.333333	1.10411	0
002200	2016	1	8.84268	8.01657	4.26425	77.07	0.710116	0.789512	0.0245704	0.0456354	1.56504	-0.095753	0.333333	1.10063	0
002200	2017	1	8.4739	7.74864	3.987	71.05	0.828097	0.15498	0.0245885	0.0696538	1.30197	-0.470111	0.333333	1.10063	1
002200	2018	1	8.6646	7.9884	4.31265	71.15	0.902368	1.58375	0.0183641	0.0594173	1.13726	-0.548751	0.333333	1.00864	0
002234	2011	1	8.5956	7.78469	3.17333	68.01	0.240729	-0.150803	0.283533	0.511107	1.49185	0.20667	0.333333	0.466063	0
002234	2012	1	8.44848	7.65212	2.99119	77.8	0.334521	0.062717	0.323212	0.441314	1.51623	-0.258922	0.333333	0.428708	0
002234	2013	1	8.28233	7.50932	2.85374	77.27	0.376995	0.047553	0.358719	0.316303	1.6065	-0.066667	0.333333	0.264106	1
002234	2015	1	8.13852	7.47947	2.68477	75.61	0.515403	-0.136707	0.46507	0.12211	2.71818	1.06667	0.333333	0.358107	1
002234	2016	1	8.55602	7.93494	3.06953	73.87	0.52703	-0.104503	0.444922	0.148828	2.71914	0.200222	0.333333	0.306589	0
002234	2017	1	8.21636	7.55485	2.61535	74.4	0.674837	0.284806	0.515892	0.0982143	1.81089	-0.471733	0.333333	0.28141	0
002234	2018	1	8.61466	7.53446	2.64137	78.8	0.572745	0.419216	0.50356	0.163098	1.56362	0.004386	0.333333	0.533037	0
002234	2019	1	9.21304	8.13168	3.25414	81.9	0.158251	0.240165	0.391271	0.222279	2.43631	1.77817	0.333333	0.503733	0
002234	2020	1	8.54952	7.46554	2.59472	80.6	0.208867	0.010927	0.37867	0.217756	1.40987	-0.505361	0.333333	0.479171	0
002299	2011	1	8.92688	7.76005	2.56221	82.25	0.261725	0.190295	0.551885	0.13195	1.60169	-0.16933	0.333333	0.195069	0
002299	2012	1	9.11643	7.9148	2.60137	80.44	0.476076	0.13303	0.557436	0.168989	1.92755	-0.263289	0.333333	0.180831	0
002299	2013	1	9.18159	7.94282	2.53571	80.62	0.588067	0.129569	0.569758	0.080264	1.64791	-0.098315	0.333333	0.216077	0
002299	2014	1	9.41309	8.14108	2.62551	78.8	0.637241	0.071582	0.607509	0.0454537	1.77495	0.313603	0.333333	0.236094	0
002299	2015	1	9.41676	8.06881	2.48625	79.5	0.490957	0.004795	0.675689	0.0425763	2.39292	0.73834	0.333333	0.55945	0
002299	2016	1	9.65864	8.36134	2.69011	80.02	0.469251	0.364547	0.686621	0.0378189	2.05517	-0.035016	0.333333	0.579412	0
002299	2017	1	9.7431	8.41152	2.73173	74.73	0.504493	0.596681	0.694846	0.0429747	1.6294	-0.294636	0.333333	0.493445	0
002299	2018	1	9.86926	8.53461	2.85362	80.73	0.447834	0.168996	0.628675	0.0955947	1.75884	0.148611	0.333333	0.470225	0
002299	2019	1	10.0859	8.76704	3.05236	79.68	0.309009	0.130491	0.645958	0.0753987	2.13151	0.51201	0.333333	0.423054	0
002299	2020	1	10.0195	8.68511	2.96587	79	0.362227	0.09978	0.673631	0.0191563	2.40142	0.17382	0.333333	0.225517	0
002321	2011	1	8.65065	7.85158	2.96128	71.11	0.540833	-0.231468	0.482447	0.0617803	1.28823	-0.446245	0.3	1.31183	0
002321	2012	1	8.73189	7.95185	3.0665	72.02	0.615191	0.005674	0.399043	0.157255	1.3236	-0.02738	0.333333	0.987254	0
002321	2013	1	8.69614	7.91471	3.02069	67.67	0.575646	0.134135	0.31276	0.279206	1.21938	-0.058209	0.333333	1.45487	0
002321	2014	1	8.70386	7.95102	2.97486	69.86	0.645754	0.029451	0.313589	0.230013	1.39933	0.202853	0.333333	0.775346	0
002321	2015	1	8.701	7.95839	2.95894	67.57	0.690923	-0.130154	0.283406	0.341203	1.81962	0.740448	0.375	0.669652	0
002321	2016	1	8.96318	8.25332	3.16873	69.75	0.559827	0.006427	0.270774	0.280886	1.38214	-0.18925	0.333333	1.48121	0
002321	2017	1	9.38206	8.50036	3.40252	68.14	0.643387	-0.006245	0.235536	0.178464	1.3683	0.156863	0.333333	1.49237	0
002321	2018	1	9.61629	8.73236	3.59401	69.98	0.669632	-0.251457	0.230168	0.0114757	0.979274	-0.58022	0.333333	1.49237	0
002321	2019	1	9.6898	8.81782	3.73959	70.89	0.640083	-0.28378	0.216447	0.037351	0.998009	0.083333	0.333333	1.20347	1
002321	2020	1	9.09387	8.25598	3.11271	64.87	0.720347	0.004089	0.286908	0.0135338	1.00702	-0.31127	0.333333	1.25973	1
002458	2011	1	8.06434	7.05296	2.60751	74.77	0.1445	-0.377895	0.359223	0.285496	1.44994	-0.168868	0.333333	0.243259	0
002458	2012	1	7.72862	6.7719	2.15231	73	0.372363	0.028993	0.433089	0.223345	1.28382	-0.178089	0.333333	0.243259	0
002458	2013	1	7.51533	6.65509	1.92104	71.77	0.569641	-0.099462	0.521802	0.0571502	1.5192	-0.14405	0.333333	0.237969	0
002458	2014	1	7.98993	7.04028	2.29683	68.95	0.612383	0.006719	0.47925	0.0843009	1.72481	0.440244	0.333333	0.290802	0
002458	2015	1	7.65809	6.69083	1.95797	73.47	0.816818	-0.02356	0.490964	0.0153217	4.04021	2.20068	0.333333	0.293277	0
002458	2016	1	8.61255	7.65255	2.87355	69.98	0.23883	-0.293337	0.492445	0.0280928	3.50619	-0.089947	0.333333	0.301754	0
002458	2017	1	7.67534	6.69401	1.86569	68.67	0.428636	0.069631	0.503787	0.0538823	2.60875	-0.324128	0.333333	0.297812	0
002458	2018	1	8.46198	7.49632	2.62374	60.12	0.305443	0.193833	0.513117	0.063295	1.74956	-0.382796	0.333333	0.254266	0
002458	2019	1	9.29198	8.2819	3.34302	62.58	0.128862	0.274537	0.341337	0.333703	2.92312	2.42196	0.375	0.181376	0
002458	2020	1	8.49018	7.48259	2.40586	65.64	0.310948	-0.373111	0.414671	0.0687578	2.14459	-0.30345	0.428571	0.169513	0
002505	2011	1	7.84446	7.40517	2.99252	71.14	0.0577241	0.223558	0.347088	0.221763	1.60179	-0.374643	0.363636	1.30372	0
002505	2012	1	8.08135	7.46367	2.94159	76.74	0.330658	0.740685	0.363886	0.254106	1.43604	-0.026528	0.363636	1.19347	0
002505	2013	1	8.33948	7.56794	3.00208	72.3	0.359108	0.4832	0.398984	0.207626	2.64951	1.17286	0.363636	0.630967	0
002505	2014	1	7.82823	7.13482	2.55564	73.71	0.114377	0.071134	0.0795154	0.401637	1.55787	0.579485	0.333333	2.45952	0
002505	2015	1	9.70993	9.24679	4.51264	72.62	0.30276	0.091601	0.0792293	0.0962968	1.63378	0.166209	0.333333	2.32541	0
002505	2016	1	9.87367	9.22457	4.10928	65.07	0.646025	0.190302	0.106573	0.0385082	1.23463	-0.207774	0.333333	2.32541	0
002505	2017	1	10.3324	9.45895	4.11852	71.8	0.593529	0.285879	0.211345	0.0189571	1.59227	-0.19774	0.333333	2.18276	0
002679	2013	1	7.46973	6.78269	3.55499	72.58	0.5157	-0.016347	0.0171277	0.0754625	1.32714	0.033423	0.333333	0.0687697	0
002679	2014	1	7.48053	6.80581	3.44837	65.38	0.496387	0.614229	0.0226721	0.0416449	1.33842	0.052526	0.333333	0.0851113	0
002679	2015	1	7.58805	6.82463	3.62307	71.79	0.561969	0.595272	0.0139785	0.0953015	2.90182	0.503552	0.333333	0.104576	0
002679	2016	1	7.25124	6.51783	3.34675	47.8	0.558175	2.12821	0.0127003	0.105451	3.86754	0.434104	0.333333	0.0363979	0
002679	2017	1	7.51157	6.70915	3.6138	52.33	0.534831	0.46929	0.0109957	0.0871478	2.27761	-0.467675	0.333333	0.0630286	0
002679	2018	1	7.4486	6.6822	3.52367	63.45	0.553796	1.58464	0.0123017	0.088127	2.93951	0.416874	0.333333	0.0579872	0
002679	2019	1	7.18869	6.42866	3.2831	66.8	0.550539	0.012315	0.0121248	0.039645	2.82198	-0.062242	0.333333	0.0453061	0
002679	2020	1	7.30216	6.58081	3.36733	66.8	0.573671	-0.468663	0.0130924	0.0546971	2.10525	-0.284129	0.333333	0.030014	0
002696	2013	1	8.68834	7.46364	3.25116	77.43	0.29783	-0.036739	0.22364	0.12981	1.34008	-0.174443	0.4	0.396287	0
002696	2014	1	8.80895	7.5772	3.11984	75.53	0.417202	0.239216	0.309334	0.236735	1.28061	0.060587	0.4	0.387399	1
002696	2015	1	8.82961	7.66414	3.12615	72.65	0.432883	0.022132	0.325076	0.177432	2.76282	1.15643	0.4	0.380293	0
002696	2016	1	8.89563	7.75921	3.14238	74.24	0.414065	-0.058838	0.377806	0.0886873	1.89595	-0.077632	0.6	0.295958	0
002696	2017	1	9.03545	7.89315	3.26984	73.37	0.357314	0.136166	0.205639	0.255933	1.24876	-0.188755	0.6	0.721833	0
002696	2018	1	9.33456	8.18289	3.61304	70.07	0.37934	-0.04606	0.176119	0.10213	1.17918	-0.162511	0.428571	0.765609	0
002696	2019	1	9.19647	8.163	3.45436	68.55	0.526952	-0.043857	0.284811	0.0831746	1.12246	-0.32547	0.6	0.372118	0
002696	2020	1	9.05289	8.04089	3.30682	68.89	0.491268	-0.04009	0.317652	0.0834625	1.23626	-0.006667	0.428571	1.91635	0
002714	2015	1	8.90773	7.88349	2.62295	69.65	0.501664	0.287031	0.421122	0.0975567	1.81594	1.14087	0.375	0.505472	0
002714	2016	1	9.25179	7.95619	2.41832	72.81	0.562191	0.055637	0.502655	0.0601145	1.42274	-0.004167	0.375	0.491303	0
002714	2017	1	9.68057	8.30179	2.5701	69.23	0.470293	-0.01408	0.44072	0.173656	2.04408	1.32519	0.375	0.728214	0
002714	2018	1	9.90193	8.52775	2.68787	78.59	0.540658	0.146724	0.453879	0.0804068	1.79753	-0.004941	0.428571	0.73955	0
002714	2019	1	10.1901	8.67836	2.72614	69.82	0.400385	0.855949	0.356693	0.188161	2.63556	2.09096	0.428571	0.60383	0
002714	2020	1	10.9145	9.44971	2.99233	81.51	0.460925	-0.05621	0.477304	0.113425	2.2098	0.482844	0.428571	0.515035	0
002746	2016	1	8.88478	7.71641	3.08186	73.36	0.173169	0.027644	0.308289	0.161993	1.90626	0.313361	0.428571	1.2623	0
002746	2017	1	8.90371	7.73777	3.08028	76.27	0.178756	0.140847	0.312584	0.0847921	1.37455	-0.520622	0.428571	1.21267	0
002746	2018	1	9.06124	7.85886	3.19622	72.61	0.197442	0.212644	0.268588	0.049925	1.44078	0.007752	0.428571	1.03711	0
002746	2019	1	9.343	8.15711	3.43082	75	0.201509	0.118774	0.221036	0.143974	1.68415	0.737733	0.428571	1.02585	0
002746	2020	1	9.25192	8.04297	3.34958	74.15	0.149962	-0.038136	0.164048	0.215574	1.23043	-0.23641	0.428571	1.34448	0
002772	2016	1	7.66234	6.7196	2.02986	71	0.286855	0.120824	0.239619	0.108475	1.70803	-0.115824	0.333333	0.614659	0
002772	2017	1	7.76838	6.81418	1.92679	68.55	0.356056	0.162388	0.29794	0.285238	1.21057	-0.459774	0.333333	0.52313	0
002772	2018	1	7.88551	6.92511	1.86998	64.81	0.359386	-0.101477	0.437125	0.112198	0.964015	-0.408705	0.333333	0.464481	0
002772	2019	1	8.07025	7.11363	1.99809	67.38	0.480916	0.500451	0.410706	0.188354	0.99149	0.080019	0.333333	0.467943	0
002772	2020	1	8.28163	7.24713	2.11942	70.56	0.510514	0.121887	0.395458	0.215022	1.18811	0.689939	0.333333	0.485882	0
600097	2012	1	8.0977	7.41169	2.71864	73.53	0.397583	-0.185344	0.511887	0.132331	1.73164	0.225489	0.333333	0.426188	1
600097	2013	1	8.08359	7.39851	2.69072	73.3	0.344435	-0.093536	0.537818	0.118915	1.75347	0.051027	0.333333	0.47034	1
600097	2014	1	8.08783	7.40744	2.67362	71.68	0.320164	-0.321943	0.547816	0.165231	2.45677	0.14394	0.333333	0.457484	1
600097	2015	1	7.90995	7.23711	2.54632	72.11	0.32636	0.219987	0.567783	0.181722	3.70841	0.386346	0.333333	0.249318	1
600097	2016	1	8.4482	7.76461	3.09101	63.75	0.524294	0.082946	0.372071	0.214419	3.06142	0.106924	0.333333	0.143805	1
600097	2017	1	8.91503	8.18272	3.57862	60.21	0.146748	0.036723	0.313922	0.280124	2.18236	-0.223091	0.375	0.367663	1
600097	2018	1	8.8615	8.23882	3.37611	62.08	0.278042	-0.019141	0.418001	0.232185	1.33136	-0.382124	0.428571	0.367663	1
600097	2019	1	9.0296	8.41007	3.5792	62.15	0.294102	-0.144579	0.347611	0.264131	1.20551	-0.022851	0.444444	0.359269	1
600097	2020	1	8.89308	8.28106	3.4136	67.54	0.319935	-0.084518	0.344247	0.269062	1.19454	0.04331	0.444444	0.328697	1
600108	2011	1	8.55757	7.14283	2.70388	68.14	0.388689	0.405087	0.12487	0.0698016	2.07132	-0.255319	0.333333	0.908333	0
600108	2012	1	8.96871	7.56015	3.09728	72.31	0.28683	0.073484	0.0961794	0.122277	2.30381	0.393878	0.6	1.14524	1
600108	2013	1	8.93453	7.59585	2.97223	70.38	0.275234	0.05489	0.125944	0.142608	2.68	0.179974	0.555556	0.734915	0
600108	2014	1	8.76512	7.50299	2.62625	71.01	0.374557	0.379726	0.184405	0.112877	2.76381	0.167234	0.444444	0.708125	1
600108	2015	1	8.73536	7.47396	2.58796	72.16	0.376104	0.387697	0.188072	0.102176	2.25163	-0.21257	0.444444	0.806041	0
600108	2016	1	8.69796	7.44956	2.58724	70.81	0.392324	0.332561	0.172892	0.122718	1.82079	-0.219813	0.444444	0.788905	0
600108	2017	1	8.70738	7.49137	2.626	70.83	0.40794	1.05855	0.165893	0.123561	1.40307	-0.280791	0.4	0.808418	0
600108	2018	1	8.9172	7.75058	2.88054	69.17	0.43891	1.58855	0.153399	0.150623	1.0394	-0.356568	0.333333	0.857598	0
600108	2019	1	9.01819	7.85652	3.00797	70.68	0.4411	1.47461	0.141891	0.120509	1.08596	0.103818	0.333333	0.864117	0
600108	2020	1	9.225	8.02382	3.31111	69.92	0.518561	1.26846	0.111855	0.128512	1.38241	0.273155	0.333333	0.752462	0
600257	2011	1	7.90256	6.92174	2.82096	62.32	0.459617	0.794846	0.170184	0.0985252	2.68015	-0.293651	0.4	0.279581	0
600257	2014	1	8.18634	7.18208	3.1332	68.57	0.433665	0.647751	0.129231	0.0873329	2.57395	-0.049465	0.4	0.0947242	0
600257	2016	1	8.47635	7.5191	3.40258	68.28	0.20341	1.15095	0.124445	0.206688	3.00459	-0.289526	0.4	0.365163	1
600257	2018	1	8.61948	7.69062	3.55447	69.06	0.245769	0.17663	0.119287	0.136343	1.32093	-0.435135	0.4	0.320245	1
600257	2019	1	8.63021	7.74088	3.53545	64.88	0.302799	0.034846	0.144718	0.182024	1.52214	0.033493	0.4	0.404179	1
600257	2020	1	8.41062	7.40034	3.19447	59.84	0.340017	0.18383	0.133886	0.111401	1.7457	0.331018	0.4	0.204654	1
600313	2015	1	9.5763	8.79228	4.08372	71.1	0.334447	-0.384055	0.198242	0.168784	1.93187	0.339827	0.428571	0.979182	1
600313	2016	1	9.71043	8.97248	4.19892	72.41	0.378205	1.36494	0.202877	0.14348	2.02011	0.091639	0.428571	0.979182	1
600313	2017	1	9.61873	8.8773	4.17081	70.22	0.401028	2.21945	0.202773	0.077186	1.34466	-0.512958	0.428571	0.962157	1
600313	2018	1	9.52826	8.845	4.14159	68.5	0.326687	0.44226	0.221949	0.125355	1.08564	-0.310345	0.5	0.962157	1
600313	2019	1	9.95118	9.28629	4.60973	60.72	0.314979	-0.200579	0.208459	0.0713858	1.28552	0.281817	0.5	0.962157	1
600313	2020	1	9.62664	8.96284	4.30713	67.06	0.349061	0.347253	0.184767	0.235532	2.19841	1.0922	0.5	0.927846	1
600354	2012	1	8.89428	8.1886	3.37668	70.56	0.649999	1.47858	0.197508	0.344453	1.33445	-0.261061	0.363636	0.919741	0
600354	2013	1	8.86881	8.18358	3.40084	61.43	0.604796	7.72454	0.20142	0.305635	1.35848	-0.001422	0.363636	0.713433	0
600354	2014	1	8.50367	7.82698	3.09549	65.23	0.664097	5.59213	0.198552	0.356428	1.6805	0.196581	0.363636	0.76132	0
600354	2015	1	8.57371	7.96663	3.24356	65.5	0.51511	3.17145	0.196841	0.286251	1.84288	0.17619	0.363636	1.71751	0
600354	2016	1	7.93582	7.31285	2.67995	69.1	0.539441	4.54502	0.187893	0.158698	1.95502	-0.077935	0.363636	1.71751	0
600354	2017	1	7.66057	7.0218	2.43858	67.7	0.52909	3.75387	0.185258	0.228022	1.78672	-0.19539	0.333333	1.72044	0
600354	2018	1	8.13973	7.53753	2.9644	67.93	0.599401	1.49996	0.2311	0.232695	1.50585	-0.502046	0.333333	1.72044	0
600354	2019	1	8.55045	7.97724	3.35019	67.04	0.720919	1.17815	0.278504	0.171609	2.1152	0.421917	0.333333	1.49131	0
600359	2013	1	8.10148	7.19933	2.55522	67.86	0.842512	1.00391	0.355049	0.155783	2.14364	0.422018	0.428571	0.0207464	1
600359	2014	1	7.84721	6.95901	2.31921	65.8	0.651041	2.1561	0.27253	0.285469	2.11467	0.385806	0.5	0.231028	1
600359	2015	1	7.77398	6.79582	2.18462	66.71	0.693886	3.36424	0.238871	0.161486	2.35597	0.113594	0.428571	0.146642	1
600359	2016	1	8.58803	7.62179	2.85673	69.11	0.764021	0.129458	0.330762	0.0826961	2.04224	-0.214883	0.428571	0.118448	1
600359	2017	1	8.4026	7.56869	3.00699	72.82	0.735305	0.948152	0.212057	0.138607	1.74915	-0.27689	0.428571	0.05295	1
600359	2018	1	7.82798	6.98862	2.38921	67.52	0.784741	0.708599	0.276869	0.0321212	1.54246	-0.37408	0.428571	0.0418034	1
600359	2019	1	7.71502	6.87949	2.30302	61.8	0.755216	2.96232	0.319678	0.0733452	1.94447	0.287058	0.428571	0.0316489	1
600359	2020	1	7.83944	7.40831	2.76353	63.92	0.724787	2.36199	0.301393	0.0324445	2.64773	0.614259	0.428571	0.0451146	1
600371	2011	1	8.09581	7.44367	3.32701	72.82	0.587803	1.41182	0.175883	0.0966462	3.70576	0.290711	0.333333	0.124225	0
600371	2012	1	8.2183	7.59364	3.398	74.98	0.564832	1.91782	0.202876	0.0272817	2.91978	-0.211422	0.375	0.0303872	1
600371	2013	1	7.76123	7.23691	2.99916	73.99	0.617763	1.08466	0.2156	0.0654215	2.4656	-0.214222	0.375	0.0613221	0
600371	2014	1	7.89246	7.42549	3.26682	70.62	0.49663	13.982	0.222275	0.131079	3.50531	0.277596	0.333333	0.0240851	0
600371	2015	1	7.78717	7.40341	3.28744	72.44	0.407269	6.4396	0.229277	0.217124	7.98431	1.12096	0.333333	0.0871867	0
600371	2016	1	7.66082	7.26528	3.20138	71.91	0.403054	2.07394	0.182838	0.396371	5.31309	-0.272952	0.333333	0.0835584	0
600371	2017	1	7.48271	7.10103	3.08175	75.25	0.332032	1.30675	0.159943	0.462462	3.47264	-0.33918	0.4	0.0688998	0
600371	2018	1	7.53334	7.13798	3.17043	75.37	0.346324	0.600601	0.139184	0.504232	2.13046	-0.402445	0.4	0.0703171	0
600371	2019	1	7.60998	7.21381	3.3009	76.11	0.315948	0.645884	0.12144	0.487625	3.75844	0.988829	0.4	0.0284948	0
600371	2020	1	7.47276	7.1174	3.17927	74.42	0.226319	0.935961	0.134534	0.482346	6.47558	0.709215	0.4	0.0184797	0
600467	2011	1	7.98884	7.24934	2.30193	72.55	0.259728	0.417861	0.337848	0.279807	1.94472	-0.360554	0.333333	0.223594	0
600467	2012	1	8.04696	7.35937	2.22544	77.84	0.246084	0.579141	0.482432	0.115373	1.62492	-0.203049	0.333333	0.175675	0
600467	2013	1	7.95221	7.30602	2.0902	78.42	0.296956	1.07307	0.52422	0.0443553	1.26743	-0.22664	0.333333	0.105935	0
600467	2014	1	7.83643	7.2047	1.94727	76.24	0.384409	1.15353	0.504978	0.0400935	1.36452	0.15085	0.333333	0.0538714	0
600467	2015	1	7.87138	6.97131	1.75556	77.76	0.427065	0.739029	0.489334	0.0838649	1.93782	0.67214	0.333333	0.0981682	0
600467	2016	1	7.8646	6.91279	1.60499	76.41	0.440534	0.620281	0.599859	0.0658562	1.6795	-0.149174	0.375	0.106948	0
600467	2018	1	7.9286	7.01059	1.65399	74.62	0.486729	-0.331229	0.58812	0.0332609	1.07534	-0.22454	0.333333	0.0566769	0
600467	2020	1	7.99761	7.10812	1.73622	73.53	0.493444	-0.327843	0.550946	0.026329	1.12867	0.142928	0.333333	0.0348344	0
600506	2012	1	6.59466	6.44643	2.69359	71.17	0.140445	-0.085376	0.177582	0.226241	4.02452	0.235796	0.428571	0.188738	0
600506	2013	1	6.98589	6.93666	3.20353	76.16	0.0496221	1.41727	0.175435	0.176635	4.6482	0.086207	0.428571	0.140611	0
600506	2014	1	6.97502	6.92524	3.22141	73.07	0.0555201	0.491184	0.173068	0.0443915	5.86035	0.196826	0.428571	0.111716	0
600506	2015	1	6.39629	6.22477	2.72348	76.04	0.0736286	1.29469	0.111369	0.0591074	11.6044	1.07162	0.428571	0.505502	0
600506	2016	1	6.80105	6.40238	2.98363	75.67	0.053933	1.75921	0.108228	0.0296051	17.9264	0.491251	0.428571	0.543988	0
600506	2017	1	6.91888	6.50082	3.10546	75.09	0.060227	1.98813	0.101429	0.13302	6.9026	-0.608758	0.428571	0.505175	0
600506	2018	1	7.1291	6.66252	3.29788	76.76	0.0589917	69.8112	0.0956139	0.305208	4.97178	-0.271397	0.428571	0.307367	0
600506	2020	1	7.01757	6.64796	3.02093	76.24	0.072703	9290.91	0.165117	0.295707	5.03959	-0.009804	0.428571	0.32257	0
600540	2012	1	9.24077	7.99482	3.59219	67.7	0.660894	1.56441	0.194247	0.217292	1.36226	-0.213483	0.333333	0.037923	0
600540	2013	1	8.55906	7.36463	2.91428	70.06	0.675205	6.73137	0.191737	0.131192	1.3508	0.058929	0.333333	0.0285539	0
600540	2014	1	8.23167	7.08991	2.42005	65.62	0.582264	2.66278	0.243675	0.245865	1.37506	0.355818	0.375	0.343609	0
600540	2015	1	8.3325	7.21192	2.56571	69.87	0.571517	9.28525	0.262857	0.195851	1.92135	0.36791	0.375	0.266477	0
600540	2016	1	8.22351	7.11137	2.48851	69.5	0.78884	0.531392	0.286385	0.185387	2.24188	-0.065012	0.375	0.121661	0
600540	2018	1	8.72423	8.11771	3.65904	64.88	0.755144	2.06668	0.198777	0.103703	1.63259	-0.278456	0.375	0.108984	1
600540	2019	1	8.80327	8.22783	3.76006	66.41	0.602567	6.80744	0.234988	0.151291	1.74322	0.104226	0.375	0.123204	1
600540	2020	1	8.60257	8.07564	3.59215	70.56	0.625103	6.96426	0.218052	0.0487721	2.09007	0.397959	0.375	0.0887319	1
600598	2012	1	10.0855	8.47577	3.05188	71.21	0.650144	0.335029	0.377505	0.091276	1.5743	-0.035643	0.4	0.0723926	1
600598	2013	1	9.73618	8.13418	2.73649	54.17	0.639661	0.402844	0.401166	0.105109	2.09107	0.386029	0.5	0.0235161	0
600598	2015	1	8.88409	7.25528	2.02003	55.51	0.236119	0.254034	0.537067	0.0294629	3.85549	0.520297	0.444444	0.0258406	0
600598	2016	1	8.73395	7.09242	1.89036	55.94	0.261601	0.049501	0.468298	0.101593	3.06282	-0.14822	0.444444	0.0279686	0
600598	2017	1	8.71923	7.0361	1.88993	66.48	0.231636	0.021216	0.426556	0.0632987	2.73765	-0.088602	0.444444	0.0294606	0
600598	2018	1	8.80875	7.10851	1.97676	71.53	0.208888	-0.129448	0.399444	0.0392518	2.11734	-0.184938	0.375	0.0349623	0
600598	2019	1	8.76138	7.06707	1.9329	73.97	0.180427	-0.079977	0.406933	0.13003	2.38742	0.179954	0.375	0.042469	0
600598	2020	1	8.79782	7.11362	1.96624	72.88	0.16931	-0.063833	0.404364	0.202978	4.39729	1.02573	0.444444	0.0533914	0
600962	2011	1	8.45516	7.57086	3.03831	77.17	0.462423	-0.240229	0.251878	0.0981904	1.46786	-0.080035	0.363636	0.221062	0
600965	2014	1	8.33275	7.08354	2.64549	73.27	0.249104	0.027881	0.411616	0.108124	3.21059	0.761272	0.5	1.27923	1
600965	2015	1	8.50255	7.27014	2.77365	70.91	0.192183	-0.258824	0.286621	0.170386	3.69734	0.82411	0.428571	0.354156	0
600965	2016	1	8.55448	7.38298	2.8995	71.86	0.325349	-0.01214	0.208604	0.210365	3.21856	-0.193268	0.428571	0.822191	0
600965	2017	1	8.5544	7.43154	2.92995	65.92	0.230831	-0.071248	0.228613	0.158104	2.86196	-0.172082	0.428571	0.82218	0
600965	2018	1	8.59748	7.49136	2.94254	65.92	0.262049	-0.120921	0.216401	0.178078	3.16908	-0.06612	0.5	0.811314	0
600965	2019	1	8.6754	7.56107	3.1489	69.72	0.220253	-0.191037	0.163258	0.1709	2.33666	-0.281243	0.428571	0.811314	0
600965	2020	1	8.42907	7.37948	2.9912	63.37	0.176483	0.043879	0.161585	0.18118	2.01108	-0.180729	0.428571	0.811314	0
600975	2011	1	8.51876	7.5876	3.46317	69.31	0.284426	0.642157	0.277967	0.0986174	2.26402	-0.184236	0.375	0.0558702	0
600975	2012	1	8.59302	7.65544	3.53112	71.73	0.335354	0.307178	0.228406	0.132938	1.90355	-0.032851	0.333333	0.0658822	0
600975	2013	1	8.61758	7.72553	3.47673	72.48	0.483102	0.291454	0.226855	0.106136	1.6714	-0.000605	0.333333	0.0642437	0
600975	2014	1	8.59151	7.81125	3.22574	72.65	0.532028	0.511542	0.432168	0.0691012	2.67804	0.931148	0.333333	0.148828	1
600975	2015	1	8.60043	7.82724	3.22304	69.98	0.33172	0.112791	0.341899	0.192533	2.85001	0.426995	0.375	0.623411	1
600975	2016	1	8.83619	8.04629	3.44036	70.53	0.322412	0.365681	0.305835	0.31175	2.64545	0.039575	0.375	0.627724	1
600975	2017	1	8.87085	8.09291	3.50459	73.19	0.285833	-0.013903	0.314361	0.153323	1.99786	-0.331079	0.375	0.643255	0
600975	2018	1	9.03885	8.21309	3.65285	73.02	0.271259	0.761161	0.337285	0.20713	1.65515	-0.39801	0.375	0.633269	0
600975	2019	1	9.08891	8.2725	3.71792	75.13	0.246984	-0.020237	0.323407	0.108891	3.46071	1.3787	0.428571	0.49781	0
600975	2020	1	9.34421	8.5011	3.97838	70.01	0.326418	0.002468	0.223459	0.119779	2.68113	0.003488	0.333333	0.264855	0
601118	2012	1	10.2706	8.17125	3.58564	81.54	0.173447	0.337311	0.101493	0.124393	1.29587	-0.154993	0.333333	0.050683	1
601118	2013	1	10.1973	8.10647	3.39593	79.1	0.233712	0.172656	0.124505	0.150132	1.41699	0.321153	0.333333	0.0381948	0
601118	2014	1	10.1545	8.11865	3.37492	71.54	0.258074	0.139826	0.127775	0.113359	3.05237	0.177443	0.333333	0.0153175	0
601118	2015	1	9.88948	7.9371	3.17757	71.6	0.3696	0.202342	0.120554	0.101509	2.67496	-0.132901	0.375	0.0430756	1
601118	2016	1	9.94563	8.04531	3.25508	72.38	0.401892	0.343805	0.118403	0.156766	2.3999	-0.079364	0.375	0.0381474	1
601118	2017	1	10.1658	8.37237	3.55148	72.39	0.405183	-0.38487	0.122864	0.142938	2.03727	-0.202586	0.333333	0.0293251	1
601118	2018	1	9.7383	8.08743	3.24737	72.99	0.329883	0.128656	0.106462	0.218034	1.56645	-0.190992	0.333333	0.0892261	1
601118	2019	1	10.444	8.89855	3.97881	70.24	0.402965	0.543467	0.10714	0.221784	1.654	0.098106	0.333333	0.0837437	1
601118	2020	1	10.5457	9.03381	4.04563	72.25	0.429018	0.399593	0.116799	0.190793	1.59196	-0.019634	0.333333	0.0795451	1
603477	2020	1	8.40127	7.48752	2.52324	68.16	0.369649	-0.035392	0.331213	0.088194	1.28683	-0.091065	0.333333	1.41681	0
000409	2013	2	7.74387	8.10263	3.30524	73.51	0.383685	0.672364	0.275862	0.117417	2.00596	-0.118331	0.333333	1.43157	1
000409	2014	2	7.38937	7.83503	2.82203	73.62	0.617375	-0.406601	0.231516	0.0551001	1.66913	-0.209465	0.333333	1.06104	1
000409	2015	2	8.94594	8.06513	3.25773	73.3	0.727898	1.85544	0.171878	0.0515352	1.60176	0.258096	0.333333	1.25142	0
000426	2011	2	7.49137	7.3147	2.55641	67.66	0.486809	37.3169	0.19021	0.0838221	1.67742	-0.442775	0.333333	0.537051	0
000426	2012	2	8.14326	8.10521	2.96213	47.26	0.487297	-0.132257	0.402724	0.00852479	2.08496	0.432892	0.333333	0.546707	1
000426	2013	2	8.05889	8.08869	2.87645	50.19	0.358713	0.132426	0.355377	0.190859	1.31543	-0.338628	0.333333	0.96201	1
000426	2014	2	8.42228	8.47299	3.28827	49.95	0.299452	-0.35624	0.357196	0.0133278	1.8588	0.59892	0.333333	0.96201	1
000426	2016	2	8.09522	8.04462	2.86706	43.99	0.501488	0.369349	0.149466	0.116541	1.69474	0.235128	0.333333	0.899941	0
000426	2017	2	8.7993	8.90756	3.33318	57.32	0.423948	0.031904	0.356468	0.0569333	1.85514	0.129514	0.333333	0.893107	0
000426	2018	2	8.96133	8.973	3.48684	55.53	0.427777	0.001616	0.32038	0.00420379	1.33417	-0.49183	0.333333	0.890496	1
000426	2019	2	7.94249	8.0068	2.50044	41.19	0.420149	0.367449	0.314394	0.0221545	1.32225	-0.002008	0.333333	0.828794	1
000426	2020	2	7.92976	7.82978	2.28817	49.38	0.446472	-0.068709	0.370431	0.0128571	1.79714	0.577465	0.333333	0.749634	1
000506	2015	2	8.74731	7.88085	3.4957	70.79	0.524292	12.2021	0.113545	0.0254085	3.26918	0.374462	0.333333	0.963697	0
000506	2016	2	8.15867	7.30007	2.82601	69.86	0.511496	0.511248	0.139107	0.0164066	3.66862	0.146138	0.333333	0.968238	1
000506	2017	2	8.04443	7.20094	2.62239	70.27	0.57663	-0.354428	0.222216	0.0253828	3.26359	-0.328779	0.333333	0.832606	1
000506	2018	2	7.61511	6.80741	2.22	64.71	0.559942	0.938093	0.223739	0.0162482	1.54643	-0.635007	0.333333	0.595427	1
000506	2019	2	7.66629	6.84866	2.28931	62.13	0.582766	1.61854	0.20376	0.0360913	1.60302	0.070633	0.428571	0.699681	1
000506	2020	2	7.5043	6.67107	2.17026	57.37	0.753075	0.414382	0.202784	0.0398009	1.71253	-0.166667	0.375	0.712643	0
000552	2011	2	8.50609	7.1498	3.15967	74	0.317642	0.183803	0.263905	0.0650145	3.2702	-0.421196	0.363636	0.0665389	0
000552	2012	2	9.39992	7.69258	3.16079	71.1	0.573852	-0.493508	0.159075	0.171155	1.22435	0.526635	0.307692	0.0390865	0
000552	2013	2	9.32338	7.61786	3.09875	73.66	0.54552	1.21987	0.136822	0.153489	1.39485	0.083957	0.357143	0.00709473	0
000552	2014	2	9.22884	7.55641	3.05714	70.87	0.570138	-0.21517	0.116884	0.116914	1.3558	0.020336	0.333333	0.00942985	0
000552	2015	2	8.66344	7.30696	2.06476	71.24	0.338593	0.271733	0.368457	0.214446	1.18075	-3.9e-05	0.333333	0.341025	0
000552	2016	2	8.81081	7.45421	2.25924	70.97	0.305095	0.17535	0.338584	0.182751	1.17961	-0.243907	0.333333	0.329439	0
000552	2017	2	9.10424	7.78181	2.5706	71.99	0.299799	-0.04859	0.317939	0.253038	1.08188	-0.065825	0.384615	0.324682	0
000552	2018	2	9.12682	7.8207	2.59128	72.58	0.279271	0.129838	0.318277	0.256396	0.902763	-0.251083	0.333333	0.324682	0
000552	2019	2	9.11179	7.81933	2.57165	70.18	0.285366	0.294374	0.306426	0.227984	0.827361	0.045	0.333333	0.324682	0
000552	2020	2	9.02129	7.72676	2.48812	47.41	0.369849	0.136408	0.241646	0.392006	0.912045	0.300996	0.357143	0.303137	0
000571	2012	2	8.29816	7.02116	2.60934	73.66	0.218432	-0.079125	0.172806	0.148741	1.49913	-0.03653	0.333333	0.726844	1
000571	2013	2	8.25602	6.99889	2.54847	71.03	0.305101	0.078081	0.158052	0.0810827	1.15049	-0.209371	0.333333	0.730669	0
000571	2014	2	8.13973	6.89039	2.37565	73.71	0.354891	0.195328	0.136154	0.0894419	1.26026	0.344079	0.428571	1.06495	0
000571	2015	2	8.09201	6.87849	2.32519	72.25	0.410649	0.020101	0.133414	0.0690592	1.71604	0.621094	0.428571	1.11448	0
000571	2016	2	7.84857	6.83996	1.85532	64.78	0.420125	0.447754	0.314109	0.0553021	1.59865	-0.07829	0.428571	1.32074	0
000603	2012	2	8.65519	8.13714	4.03869	58.82	0.245279	-0.414294	0.150565	0.608443	2.5068	0.263192	0.363636	0.61764	0
000603	2013	2	8.57317	8.01428	3.95465	64.08	0.325185	0.225379	0.189421	0.324136	2.35593	-0.289118	0.363636	0.61764	1
000603	2014	2	8.46353	7.8963	3.87211	69.87	0.279382	0.200252	0.121791	0.557545	5.08901	-0.048875	0.363636	0.427136	0
000603	2015	2	8.58719	8.00852	4.01906	63.48	0.252861	0.080884	0.0903899	0.0930527	5.38838	0.472268	0.333333	1.93684	0
000603	2016	2	8.38195	7.73154	3.75141	65.61	0.068488	0.120119	0.0455865	0.348936	2.82412	-0.095845	0.333333	0.870959	0
000603	2017	2	8.72333	8.17807	3.61843	65.63	0.305247	0.213431	0.109466	0.196327	1.77525	-0.239874	0.333333	0.806426	0
000603	2018	2	9.11376	8.46421	3.65494	65.92	0.420842	-0.059121	0.233345	0.102004	1.86015	-0.168053	0.333333	0.666971	0
000603	2019	2	9.25423	8.58446	3.71094	63.71	0.387562	0.179433	0.233142	0.074934	2.48174	0.499	0.333333	0.56599	0
000603	2020	2	8.65516	7.94527	3.05293	63.52	0.4348	0.038632	0.232913	0.169026	2.51051	0.071245	0.333333	0.46561	0
000629	2012	2	10.21	8.99269	3.30228	74.32	0.504488	0.057222	0.284609	0.0433392	1.35733	-0.015924	0.5	0.916126	1
000629	2013	2	10.2058	8.93522	3.27127	75.64	0.577386	0.058787	0.239492	0.0634543	1.05082	-0.480583	0.363636	0.916126	0
000629	2014	2	10.2668	8.99968	3.31478	76.24	0.767554	-0.040498	0.171281	0.0500623	1.19795	0.685713	0.363636	0.916126	0
000629	2015	2	9.63311	8.59987	2.37426	71.63	0.825853	-0.018893	0.487361	0.0348277	1.21571	0.022284	0.363636	0.696557	0
000655	2011	2	8.9544	7.73663	3.4992	74.13	0.11365	-0.349275	0.107958	0.308447	2.47511	-0.364527	0.333333	0.0508575	0
000655	2012	2	8.67651	7.45664	3.26065	70.92	0.15671	-0.274081	0.0864336	0.0954492	1.95428	-0.162162	0.333333	0.044523	1
000655	2013	2	8.72553	7.65958	3.10048	77.7	0.155839	0.19558	0.169706	0.0672399	1.28302	-0.383749	0.375	0.0333999	0
000655	2014	2	8.68155	7.62085	3.08613	76.24	0.129441	-0.473152	0.156871	0.0211499	1.5824	0.202965	0.333333	0.0378409	0
000655	2015	2	8.01045	6.90134	2.39793	77.67	0.0686192	-0.245284	0.160218	0.0137156	1.75914	0.088268	0.428571	0.0438741	0
000655	2016	2	7.84044	6.70165	2.30931	77.17	0.125634	0.132645	0.144172	0.0209342	2.00321	-0.027721	0.333333	0.0393355	0
000655	2017	2	8.43641	7.25582	3.02394	71.12	0.13236	-0.540184	0.115303	0.0423305	1.8881	-0.172122	0.333333	0.0397481	0
000655	2019	2	8.70244	7.52737	3.32279	67.4	0.103187	-0.229057	0.0993819	0.262641	1.24289	0.64095	0.333333	0.0436447	0
000655	2020	2	8.7905	7.62672	3.4416	70.74	0.0906948	0.027067	0.0878738	0.313786	1.57058	0.396022	0.333333	0.0562161	0
000688	2014	2	8.37991	7.77892	3.18703	53.11	0.265747	0.668491	0.311934	0.0957784	2.11186	0.250865	0.333333	0.869176	1
000688	2015	2	8.39564	7.81582	3.07683	62.76	0.222466	1.66597	0.369262	0.0790022	2.38262	0.423236	0.333333	0.869176	1
000688	2016	2	8.43776	7.84021	3.14507	67.73	0.0946737	0.123962	0.331071	0.178687	5.33031	-0.124393	0.333333	0.84236	1
000688	2018	2	8.43437	7.86081	2.99364	74.94	0.10764	0.58655	0.361585	0.121242	5.10952	0.062943	0.428571	0.853513	1
000688	2019	2	8.24816	7.67864	2.80432	65.65	0.200244	-0.160155	0.36105	0.179033	6.05016	0.188042	0.428571	0.848011	1
000688	2020	2	8.15963	7.62939	2.77651	70.16	0.32235	0.46658	0.251408	0.229669	3.48734	-0.275711	0.333333	0.998068	1
000697	2012	2	7.04952	6.85117	2.33976	67.84	0.170988	0.6931	0.572531	0.08451	3.70827	0.246948	0.428571	1.12399	0
000697	2013	2	7.12761	6.95618	2.44942	66.99	0.212977	0.113079	0.46132	0.277754	3.78866	-0.313253	0.428571	0.804401	0
000697	2014	2	7.19105	7.0064	2.48995	68.74	0.0941063	0.26817	0.219136	0.24541	3.44604	0.935599	0.428571	0.77691	0
000697	2015	2	6.67403	6.31805	1.8058	74.14	0.102522	-0.286563	0.221822	0.315219	7.419	0.579027	0.5	0.203822	0
000758	2011	2	10.0979	8.87902	3.71643	76.85	0.659839	0.685947	0.214327	0.10941	1.67121	-0.343927	0.333333	0.336476	1
000758	2012	2	10.4627	9.25673	4.07725	77.58	0.708691	0.707774	0.1767	0.113182	1.66254	0.189056	0.333333	0.321609	1
000758	2013	2	10.6577	9.46248	4.25524	78.5	0.628521	0.148374	0.170722	0.0827326	1.23293	-0.394787	0.333333	0.287258	0
000758	2014	2	10.6798	9.48299	4.28022	78.79	0.667121	0.418128	0.149243	0.0970616	1.38626	0.36786	0.333333	0.263348	0
000758	2015	2	10.7387	9.56198	4.32417	78.74	0.722136	0.163924	0.135228	0.147438	1.33723	0.015426	0.333333	0.376948	0
000758	2016	2	10.681	9.57006	4.24001	78.66	0.720032	0.524559	0.154051	0.0756728	1.38297	0.077132	0.333333	0.331258	0
000758	2017	2	10.4676	9.37893	4.03657	77.18	0.699863	3.8179	0.166177	0.100185	1.26607	-0.192925	0.333333	0.285746	0
000758	2018	2	10.4543	9.39475	4.07911	69.23	0.631172	0.275007	0.137121	0.152955	0.917583	-0.430457	0.375	0.315764	0
000758	2019	2	10.2048	9.14901	3.89514	69.24	0.663049	-0.05009	0.117845	0.1493	1.00402	0.203658	0.375	0.314202	0
000758	2020	2	9.81326	8.78197	3.66976	72.9	0.592976	0.268245	0.0962492	0.13356	1.04574	0.159817	0.333333	0.331975	0
000762	2011	2	7.75981	6.83669	2.36899	75.48	0.134656	0.297376	0.17352	0.530562	2.33363	-0.465775	0.444444	0.638787	0
000762	2012	2	7.79376	6.95771	2.62775	79.25	0.173278	0.205094	0.12675	0.514538	2.4775	-0.067903	0.444444	0.542425	0
000762	2013	2	8.06335	7.27063	2.79829	77.46	0.187615	0.567421	0.166675	0.404054	2.10114	-0.146322	0.444444	0.54338	0
000762	2014	2	7.74059	6.98523	2.50767	78.85	0.254193	-0.032743	0.160825	0.358918	2.64692	0.27018	0.5	0.518674	0
000762	2015	2	8.31885	7.55609	3.09489	72.22	0.158811	0.076611	0.172421	0.419113	5.36896	0.964152	0.444444	0.559059	0
000762	2016	2	8.06308	7.31081	2.86517	79.87	0.141493	0.682784	0.136055	0.482788	2.98981	-0.352471	0.571429	0.543899	0
000762	2017	2	8.04009	7.29684	2.87454	79.33	0.164759	-0.077252	0.120692	0.467651	2.64183	-0.078098	0.666667	0.526247	1
000762	2018	2	7.77732	7.06554	2.66631	74.58	0.14416	0.121379	0.124808	0.444392	1.36276	-0.570701	0.666667	0.516638	1
000762	2019	2	8.11394	7.35706	3.08696	74.73	0.140264	-0.028936	0.0930715	0.405759	1.49705	0.106825	0.666667	0.512574	1
000762	2020	2	7.5192	6.99497	2.49214	75.24	0.114166	0.058221	0.14721	0.369743	2.59617	0.739946	0.666667	0.508931	1
000813	2014	2	7.76126	6.99137	2.42323	73.59	0.334566	-0.206354	0.26151	0.072765	1.9245	0.146515	0.333333	1.25337	0
000923	2018	2	9.68307	8.61257	3.81239	61.49	0.32462	0.177004	0.0858031	0.234064	1.01258	-0.403509	0.333333	1.36516	1
000923	2019	2	9.90215	8.78003	4.11535	66.99	0.264815	0.174332	0.0623524	0.194709	1.00469	0.086701	0.375	1.36162	1
000923	2020	2	9.99165	8.83059	4.29579	68.11	0.266362	0.086537	0.0452216	0.271706	1.45811	0.696384	0.333333	1.27462	1
000937	2011	2	10.889	9.29962	3.52203	80.66	0.572459	-0.120331	0.346391	0.137505	1.40692	-0.148817	0.333333	0.951503	0
000937	2012	2	10.6626	9.08364	3.29336	80.51	0.545574	0.054356	0.336456	0.0989354	1.23378	-0.166044	0.333333	0.951503	0
000937	2013	2	10.501	8.93318	3.1207	79.1	0.560152	-0.076665	0.343392	0.086164	0.978838	-0.446926	0.333333	0.951503	0
000937	2014	2	10.1616	8.5966	2.79465	80.51	0.502378	-0.238093	0.32971	0.0834479	1.0371	0.143707	0.333333	0.612701	0
000937	2015	2	9.79123	8.25881	2.44541	76.33	0.509582	-0.170601	0.340905	0.108502	0.957017	-0.208007	0.333333	0.654562	0
000937	2016	2	9.86628	8.36246	2.51708	76.57	0.538275	0.390151	0.337923	0.090815	1.07038	0.338612	0.333333	0.642286	0
000937	2017	2	10.2754	8.76836	2.93649	77.03	0.545199	-0.043149	0.311981	0.129405	0.995418	-0.121961	0.333333	0.642286	0
000937	2018	2	10.3509	8.87508	3.06205	79.77	0.528507	-0.064452	0.293908	0.156204	0.851594	-0.336884	0.363636	0.637224	0
000937	2019	2	10.3459	8.87502	3.03012	77.08	0.49565	-0.138724	0.317465	0.243993	0.819155	-0.004157	0.363636	0.637224	0
000937	2020	2	10.2936	8.84345	2.98491	78.15	0.53983	-0.148968	0.29385	0.292808	0.862776	0.170042	0.363636	0.658734	1
000968	2011	2	9.12533	7.79227	2.70385	76.44	0.471722	0.149164	0.310783	0.0487466	1.43252	-0.45129	0.333333	0.136347	0
000968	2015	2	8.02221	7.01506	1.28333	71.89	0.941144	-0.563985	0.694256	0.0058013	1.299	-0.039691	0.333333	0.0913161	1
000968	2017	2	8.52297	7.89169	2.50084	72.89	0.556514	1.20408	0.44187	0.163803	1.93766	0.617534	0.333333	0.696389	1
000968	2018	2	8.71875	8.09353	2.68666	73.38	0.507515	1.20715	0.421049	0.120901	1.42397	-0.365694	0.375	0.696389	1
000968	2019	2	8.50885	7.88846	2.48247	70.43	0.497832	-0.120126	0.379874	0.141294	1.33199	-0.03216	0.375	0.696389	1
000968	2020	2	8.19078	7.62362	2.10756	72.38	0.57422	0.414337	0.399951	0.135089	1.32462	-0.204485	0.375	0.657423	1
000975	2012	2	7.03767	6.73466	1.96833	71.5	0.400626	0.045159	0.392712	0.518109	4.18713	1.04371	0.333333	0.276957	0
000975	2013	2	8.02157	7.73929	3.18823	70.16	0.0458645	0.136242	0.0821736	0.299854	1.55725	-0.143161	0.333333	1.65951	0
000975	2014	2	8.14376	7.85879	3.18355	72.15	0.0586206	0.081626	0.105885	0.192768	2.28233	0.837948	0.333333	2.46221	0
000975	2015	2	8.11116	7.81684	3.08513	73.21	0.0522958	-0.135637	0.122009	0.193106	2.02665	-0.172364	0.333333	2.43085	0
000975	2016	2	8.13335	7.87267	3.08936	70.89	0.0440368	-0.122698	0.135201	0.0872396	3.03038	0.270373	0.333333	2.15085	0
000975	2017	2	8.95242	8.89725	3.58286	68.87	0.117174	0.045336	0.176838	0.0129156	1.3197	-0.14578	0.333333	1.69721	0
000975	2018	2	9.57106	9.02918	3.77042	67.91	0.120656	-0.272079	0.214165	0.01122	1.62722	0.081385	0.333333	2.08225	0
000975	2019	2	9.60823	9.06518	3.76329	71.93	0.149301	-0.055094	0.212622	0.0245059	1.88618	0.355632	0.333333	2.08225	0
000975	2020	2	10.0125	9.4776	4.13169	73.62	0.142596	-0.446967	0.215648	0.0344862	1.62138	-0.103455	0.333333	2.04758	0
000983	2011	2	10.6693	9.36677	3.39999	76.91	0.57215	-0.040751	0.451094	0.173706	1.35633	-0.441928	0.4	0.069939	0
000983	2012	2	10.6512	9.36944	3.3169	77.79	0.609906	0.057521	0.464981	0.111153	1.58126	-0.035455	0.363636	0.0826452	0
000983	2013	2	10.5959	9.30634	3.26125	77.24	0.592377	0.061164	0.44872	0.0603253	1.07705	-0.487572	0.363636	0.059573	1
000983	2014	2	10.3966	9.11349	3.04976	72.08	0.611846	0.048344	0.446971	0.061966	1.14928	0.159926	0.363636	0.0503338	1
000983	2015	2	10.1203	8.85225	2.76579	76.95	0.636522	-0.035937	0.430987	0.0718093	1.00334	-0.260065	0.4	0.128587	1
000983	2016	2	10.1696	8.91169	2.8182	76.88	0.640298	0.518894	0.422267	0.0443626	1.13507	0.391727	0.333333	0.101989	1
000983	2017	2	10.5377	9.28837	3.17197	69.26	0.633695	0.029948	0.412565	0.0532211	1.18598	0.200179	0.363636	0.146171	1
000983	2018	2	10.6219	9.41052	3.21529	72.52	0.640113	0.096365	0.430661	0.0915847	0.906038	-0.455333	0.363636	0.11162	1
000983	2019	2	10.6429	9.44822	3.24289	74.99	0.644769	0.07333	0.43645	0.0912334	0.941434	0.171489	0.363636	0.130516	1
000983	2020	2	10.6073	9.36004	3.0923	77.36	0.692119	0.576297	0.477621	0.0544381	1.01933	0.220751	0.363636	0.101796	1
002128	2011	2	9.62654	8.77471	3.322	73.79	0.395258	0.085315	0.522912	0.0258859	2.60115	-0.462034	0.333333	0.152942	0
002128	2012	2	9.68127	8.82419	3.3743	67.23	0.367502	0.389661	0.467183	0.0350748	2.34846	0.03726	0.333333	0.152906	0
002128	2013	2	9.57193	8.72433	3.25249	73.71	0.358436	0.161553	0.444824	0.0535512	1.43583	-0.392169	0.333333	0.143385	0
002128	2014	2	9.43364	8.67592	2.91994	75.13	0.394971	0.894028	0.576016	0.050018	1.39709	0.18055	0.363636	0.224681	0
002128	2015	2	9.33729	8.58263	2.85096	68.64	0.369467	0.387217	0.538347	0.0772526	1.34043	-0.089453	0.333333	0.191317	0
002128	2016	2	9.33527	8.57922	2.86985	67.59	0.315029	0.400408	0.516645	0.0895821	1.31342	0.031789	0.333333	0.183458	0
002128	2017	2	9.6665	8.88301	3.20567	68.3	0.262163	0.527319	0.461827	0.121788	1.4926	0.328759	0.333333	0.138664	0
002128	2018	2	9.75329	8.95804	3.29711	58.55	0.302238	0.393334	0.37185	0.0965899	0.962789	-0.333576	0.363636	0.137412	0
002128	2019	2	10.2954	9.52661	3.36757	61.72	0.445799	0.053268	0.601245	0.0388368	0.947118	0.270199	0.363636	0.215433	0
002128	2020	2	10.3222	9.565	3.36696	64.78	0.403095	0.094487	0.641106	0.0303477	1.01193	0.327896	0.333333	0.190778	1
002155	2011	2	9.40231	8.10109	3.31123	82.2	0.318846	-0.092079	0.31969	0.0834157	3.30868	-0.438641	0.428571	0.226312	0
002155	2012	2	9.5376	8.25854	3.43587	81.4	0.322738	-0.187274	0.286499	0.0710941	3.84569	0.408193	0.428571	0.177229	1
002155	2013	2	9.60047	8.36012	3.48693	79.36	0.297587	0.111355	0.309071	0.0211748	2.06307	-0.485826	0.428571	0.25523	0
002155	2014	2	9.6833	8.49691	3.55692	78.2	0.343893	0.208303	0.317712	0.0283548	2.41424	0.300552	0.333333	0.212961	0
002155	2015	2	9.60369	8.36358	3.29919	77.55	0.404013	0.118196	0.371143	0.031657	2.03436	-0.117763	0.428571	0.131858	0
002155	2016	2	9.78481	8.71147	3.58114	79.66	0.327508	-0.013985	0.349409	0.0457263	2.20029	0.273637	0.428571	0.240407	1
002155	2017	2	10.1768	9.09371	3.92416	78.78	0.326739	-0.296885	0.362137	0.0618571	1.90477	-0.148199	0.428571	0.193209	1
002155	2018	2	10.3273	9.25559	4.01922	74.1	0.284926	-0.083415	0.419397	0.0588765	1.6549	-0.190722	0.428571	0.177001	1
002155	2019	2	10.4248	9.44654	4.14165	71.69	0.2597	-0.151107	0.472712	0.049429	1.65443	0.009508	0.428571	0.181027	1
002155	2020	2	10.4902	9.52697	4.1863	76.71	0.250281	0.093831	0.498557	0.0546362	1.72371	0.082749	0.428571	0.229299	1
002207	2011	2	7.51817	6.629	2.32993	66.47	0.445535	0.26773	0.465393	0.211108	2.1869	-0.426471	0.333333	0.969975	0
002207	2012	2	7.57742	6.71425	2.39121	69	0.451509	0.171919	0.4714	0.161244	1.91697	-0.131369	0.333333	0.843085	0
002207	2013	2	7.57085	6.70842	2.43924	62.91	0.315891	0.30288	0.328286	0.43687	2.17784	0.503767	0.333333	0.885734	0
002207	2015	2	7.29779	6.4643	2.29553	66.64	0.559075	0.245019	0.222711	0.130064	4.57554	0.203768	0.333333	0.72295	0
002207	2016	2	7.14176	6.30906	2.25238	67.76	0.625737	0.283108	0.185989	0.164037	4.68226	-0.060224	0.5	0.528846	1
002207	2020	2	7.02164	6.2391	2.17442	68.88	0.643889	0.915613	0.40866	0.0187916	4.21461	0.069565	0.333333	0.291918	0
002340	2011	2	7.9919	7.12974	2.19648	78.54	0.44063	0.05811	0.328096	0.259886	1.56808	-0.384139	0.333333	1.60255	0
002353	2011	2	8.8584	7.95669	3.68945	70.98	0.149697	0.220442	0.0939863	0.301147	2.48485	-0.014444	0.333333	1.36312	0
002554	2012	2	7.9001	7.19884	2.95606	78.7	0.215962	2.4376	0.154458	0.357316	1.46435	0.302451	0.444444	2.04633	0
002554	2013	2	8.3902	7.69167	3.235	78.93	0.27155	1.39598	0.21168	0.162974	1.90798	0.847701	0.444444	2.04633	0
002554	2014	2	8.76619	8.03484	3.60334	76.28	0.450833	0.593932	0.138368	0.117486	1.52945	-0.152192	0.333333	2.03328	0
002554	2015	2	8.73258	7.95284	3.52384	74.86	0.342507	0.559948	0.120402	0.136848	1.7481	0.223821	0.333333	2.00793	0
002554	2016	2	8.43328	7.68142	3.16936	75.84	0.523385	0.773618	0.101103	0.159087	1.78181	0.275461	0.333333	1.67863	0
002554	2017	2	8.77058	8.00216	3.48532	70.75	0.531661	0.806959	0.100361	0.0795823	1.37089	-0.419846	0.333333	1.8691	0
002554	2018	2	8.8845	8.15848	3.61792	76.24	0.552006	0.264057	0.125137	0.101965	1.21373	-0.423959	0.333333	1.39737	0
002554	2019	2	9.1904	8.39135	3.87018	70.25	0.557789	1.11273	0.116121	0.124437	1.24238	0.121771	0.333333	2.30813	0
002554	2020	2	8.49009	7.74559	3.19481	75.1	0.443419	0.699284	0.123982	0.148272	1.08923	-0.161864	0.333333	2.23384	0
002629	2012	2	8.24212	7.20362	3.33077	74.56	0.263281	0.693875	0.123446	0.242696	1.71934	0.000336	0.333333	0.760637	0
002629	2013	2	8.18532	7.19627	3.31173	74.56	0.319602	0.66753	0.112249	0.211377	1.85533	0.200039	0.333333	0.6608	0
002629	2014	2	7.96302	7.01663	3.12148	73.7	0.246609	0.783651	0.124711	0.162285	2.06657	0.023484	0.333333	0.443068	0
002629	2015	2	7.41066	6.70608	2.85433	73.02	0.199829	1.67615	0.120173	0.141184	6.35506	1.66873	0.375	0.608358	0
002629	2017	2	10.1622	9.63386	5.94951	71.48	0.14804	-0.220865	0.0800885	0.030736	3.46002	-0.459954	0.333333	0.280114	0
002629	2018	2	10.0444	9.66204	6.07485	66.07	0.929102	-0.980079	0.135501	0.101137	4.95679	-0.446327	0.333333	0.25228	1
002683	2013	2	9.29876	8.21661	3.64055	58.51	0.476766	0.402414	0.216149	0.18837	1.85913	1.11097	0.333333	0.980119	0
002683	2014	2	9.38542	8.28616	3.63516	68.49	0.378906	0.598999	0.200656	0.156984	1.40434	-0.204265	0.454545	0.897095	0
002683	2015	2	9.28232	8.21647	3.57676	74.66	0.436259	0.853556	0.173048	0.0693272	1.98573	0.308236	0.444444	0.91668	0
002683	2016	2	9.23998	8.13114	3.34484	73.29	0.449324	0.529326	0.186955	0.0809714	1.37749	-0.29893	0.333333	0.978084	0
002683	2017	2	9.4557	8.38132	3.57382	74.72	0.482796	0.6697	0.170838	0.0752352	1.24501	-0.165075	0.333333	0.976712	0
002683	2018	2	9.58229	8.46049	3.66245	70.62	0.478144	0.241929	0.163831	0.116351	1.3005	0.127608	0.333333	0.96036	0
002683	2019	2	9.8579	8.81398	4.00254	72.52	0.519482	0.390707	0.138956	0.118689	2.06755	1.32141	0.333333	0.96036	0
002683	2020	2	9.88371	8.77124	3.91586	66.37	0.440288	0.266732	0.118613	0.283235	2.65144	0.917694	0.333333	0.876386	0
002828	2017	2	8.03165	7.23614	2.87676	69.33	0.371747	0.370305	0.231065	0.156382	1.61028	-0.406999	0.333333	0.842374	0
002828	2018	2	8.20463	7.35636	2.77776	73.26	0.473823	0.132211	0.301839	0.21851	1.3605	-0.124499	0.333333	0.842378	0
002828	2019	2	8.58537	7.78963	3.07993	71.21	0.595277	-0.227989	0.295379	0.080107	1.35806	-0.053072	0.428571	0.841404	0
002828	2020	2	8.1756	7.48764	2.70928	66.64	0.623792	0.888854	0.313024	0.0566563	1.19893	-0.233651	0.428571	0.705194	0
600028	2011	2	11.5398	10.1098	3.78265	80.06	0.549114	-0.017526	0.500805	0.0218105	1.08064	-0.081865	0.333333	0.262216	1
600028	2012	2	11.577	10.1266	3.82606	80.56	0.558555	0.124997	0.472206	0.0083831	1.03247	0.008782	0.333333	0.258969	0
600028	2013	2	11.5979	10.1094	3.8074	77.85	0.549315	0.021674	0.484191	0.0108799	0.942925	-0.113855	0.333333	0.304582	0
600028	2014	2	11.6248	10.1687	3.78535	72.84	0.554148	-0.064795	0.484705	0.00644564	1.06514	0.517012	0.357143	0.303934	0
600028	2017	2	11.9291	10.4523	4.044	82.06	0.464702	0.062371	0.40788	0.0709606	0.944643	0.18464	0.4	0.34309	0
600028	2018	2	11.997	10.5739	4.15968	80.12	0.461374	0.058871	0.387998	0.0702892	0.87794	-0.105078	0.363636	0.366041	1
600028	2019	2	12.0483	10.6152	4.15093	81.23	0.500359	-0.001935	0.354643	0.034365	0.883871	0.086206	0.4	0.366199	0
600028	2020	2	12.0114	10.5592	4.06871	81.28	0.49021	0.059565	0.33988	0.0505011	0.81975	-0.159902	0.333333	0.358502	0
600121	2013	2	10.5578	9.09847	3.67313	73.09	0.566909	0.43493	0.498098	0.16805	1.01965	-0.329692	0.4	0.181051	0
600121	2014	2	10.52	9.09387	3.67181	66.94	0.536193	0.312729	0.470474	0.10404	1.03124	0.130953	0.4	0.112926	0
600121	2015	2	10.0574	8.66948	3.26039	67.37	0.59971	-0.209169	0.458274	0.141288	1.26771	0.280702	0.375	0.13356	0
600121	2016	2	9.87455	8.46238	3.15643	66.02	0.652786	-0.301336	0.380542	0.11798	1.17052	-0.253425	0.333333	0.0279319	0
600121	2018	2	9.1908	7.85521	2.48866	68.39	0.656213	-0.087209	0.352143	0.122183	0.887409	-0.517471	0.333333	0.0297588	0
600121	2020	2	8.66986	7.37943	2.02081	60.48	0.822414	0.015559	0.29744	0.0282524	1.60814	2.93249	0.375	0.0148825	1
600123	2012	2	9.63882	8.27908	2.91247	80.25	0.493287	-0.069327	0.223031	0.157482	1.63097	0.056863	0.333333	0.0579491	1
600123	2013	2	9.49145	8.09297	2.74591	81.96	0.488404	-0.056268	0.216582	0.10589	1.0835	-0.447454	0.333333	0.0475102	0
600123	2014	2	9.28308	7.83968	2.55798	83.08	0.53219	0.086662	0.179198	0.0937614	1.07113	-0.002128	0.333333	0.105375	0
600123	2015	2	9.12422	7.71535	2.37172	81.52	0.539731	0.148138	0.200093	0.0715998	0.954432	-0.219157	0.333333	0.0415293	1
600123	2016	2	9.05798	7.6768	2.28443	80.32	0.609202	0.393112	0.20232	0.0593488	0.990301	0.015209	0.375	0.0899573	1
600123	2017	2	9.52473	8.21876	2.64445	73.77	0.573641	-0.163121	0.301562	0.0363935	1.01824	0.140547	0.333333	0.0570247	1
600123	2018	2	9.65781	8.33541	2.79245	79.57	0.544191	-0.010501	0.286244	0.0397477	0.863767	-0.264697	0.375	0.103786	1
600123	2019	2	9.54998	8.25813	2.63716	80	0.574953	-0.124079	0.307028	0.0646498	0.861895	0.026151	0.333333	0.0360051	1
600123	2020	2	9.35952	8.08225	2.43834	80.99	0.584864	0.009741	0.311767	0.0528889	0.833539	-0.070055	0.333333	0.0478849	1
600139	2012	2	8.03129	7.121	2.99094	74.64	0.131749	0.236361	0.10128	0.332044	2.86648	0.269112	0.428571	0.0650526	1
600139	2013	2	7.67722	6.82183	2.61743	72.02	0.39901	0.883576	0.102054	0.353311	2.39037	-0.193891	0.5	0.0610991	0
600139	2014	2	7.4796	6.41144	1.88247	65.96	0.661828	0.436466	0.0881305	0.0894905	1.90718	0.649051	0.4	0.117199	0
600139	2015	2	8.64292	7.64383	3.08539	70.42	0.762628	0.303915	0.0731162	0.0917914	2.26884	0.502876	0.4	0.121863	1
600157	2012	2	9.66798	8.46248	3.02218	73.89	0.598018	0.401419	0.116338	0.240045	0.993233	0.304587	0.375	0.450243	0
600157	2013	2	9.88491	8.80151	3.24374	74.61	0.718149	-0.134876	0.127499	0.0745242	0.933669	-0.406797	0.375	0.300103	0
600157	2014	2	9.67059	8.62168	3.04902	72.98	0.737991	0.156588	0.118333	0.041828	1.02879	0.650693	0.428571	0.0546518	0
600157	2015	2	9.71383	8.85336	2.73989	71.73	0.703247	0.04197	0.219779	0.0516185	1.12854	0.42454	0.375	0.637166	0
600157	2016	2	9.96601	9.15784	3.03252	73.2	0.703085	0.82421	0.195947	0.0484516	1.07802	-0.151473	0.375	0.819285	0
600157	2018	2	10.3726	9.60667	3.32496	73.53	0.732937	-0.045882	0.252461	0.0181788	0.889238	-0.60119	0.375	0.667653	0
600157	2019	2	10.3201	9.54259	3.26796	72.15	0.730708	0.054388	0.250047	0.00521067	0.897575	0.067164	0.375	0.600746	0
600188	2011	2	11.0366	9.50207	3.51024	79.38	0.560374	0.364032	0.214465	0.083538	1.05049	-0.197571	0.363636	0.756946	1
600188	2012	2	11.1916	9.65124	3.58847	81.29	0.604379	0.361106	0.203447	0.10552	1.02514	-0.161949	0.363636	0.756897	1
600188	2013	2	11.1702	9.58358	3.54096	78.45	0.661438	0.131261	0.192192	0.0872372	1.00535	-0.496518	0.363636	0.754835	1
600188	2014	2	11.2126	9.66384	3.53027	80.37	0.667218	0.031254	0.222342	0.154095	1.09722	0.488765	0.363636	0.756997	0
600188	2016	2	11.6691	10.1263	3.97203	81.16	0.649429	-0.07317	0.209275	0.103069	1.00949	0.150256	0.363636	0.783798	1
600188	2017	2	11.9721	10.5044	4.1589	82.88	0.603456	-0.170626	0.232774	0.10813	0.981576	0.349339	0.333333	0.78398	1
600193	2014	2	6.01101	6.10583	2.01991	62.81	0.595273	-1	0.133425	0.193417	4.03257	0.015151	0.4	1.47197	0
600193	2015	2	6.58087	6.05997	3.4819	51.47	0.0477707	0	3.18538e-05	0.163989	15.6067	1.20149	0.4	1.31172	1
600256	2014	2	9.32793	8.44204	2.48357	68.08	0.665559	-0.116234	0.363365	0.0688825	1.4815	-0.043478	0.363636	0.133836	0
600256	2015	2	9.0266	8.21867	2.25878	72.73	0.689282	0.132045	0.321937	0.0567402	1.5414	-0.197471	0.363636	0.164803	1
600256	2016	2	8.89559	8.17076	2.17386	76.06	0.699891	0.286684	0.316103	0.0560948	1.26261	-0.29985	0.363636	0.138575	1
600256	2017	2	9.53335	8.78725	2.76381	60.3	0.676845	0.737574	0.326514	0.0409902	1.26274	0.09142	0.363636	0.12775	1
600256	2018	2	9.96022	9.26224	3.15448	70.89	0.642387	0.090765	0.360086	0.0427748	1.16643	-0.174979	0.363636	0.230883	1
600256	2019	2	10.0105	9.32215	3.15401	60.33	0.659049	0.232007	0.40798	0.0293039	1.11941	-0.094238	0.4	0.25544	1
600256	2020	2	10.0146	9.42226	3.08206	61.73	0.6814	0.619626	0.517634	0.0383351	1.03457	-0.145015	0.363636	0.343845	1
600259	2012	2	9.41474	8.23704	4.24828	72.54	0.697407	0.894462	0.0697563	0.121192	6.50023	0.533701	0.363636	0.270658	0
600259	2013	2	8.95806	7.7943	3.70205	68.33	0.739133	0.040051	0.0793495	0.164482	4.22443	-0.33567	0.444444	0.213349	1
600259	2014	2	9.23687	8.23876	3.70243	71.28	0.716572	1.45011	0.149801	0.0544599	4.44938	0.43063	0.444444	0.26282	0
600259	2015	2	9.60621	8.54017	4.20678	79.18	0.77835	0.782598	0.110925	0.0535744	3.90107	-0.287514	0.5	0.243611	1
600259	2016	2	9.87368	8.88736	4.62127	76.29	0.523668	1.29281	0.0674019	0.137916	3.06907	0.07298	0.444444	0.258684	1
600259	2017	2	10.151	9.18773	4.90643	78.3	0.508399	0.112446	0.0702055	0.12138	2.93992	-0.075312	0.444444	0.302905	1
600259	2018	2	9.33557	8.38122	4.10797	79.71	0.517685	0.836517	0.0795484	0.170761	2.14324	-0.430898	0.375	0.248196	1
600259	2019	2	9.98685	9.06595	4.81187	77.73	0.531576	0.242652	0.0714299	0.0911392	3.20335	0.555009	0.444444	0.246133	1
600259	2020	2	10.8383	9.97125	5.74191	73.87	0.589234	0.441865	0.0561529	0.204394	2.57459	-0.132298	0.375	0.206921	1
600311	2014	2	6.97065	6.28169	1.92448	66.33	0.0923474	0.664906	0.320479	0.390365	4.39601	0.243615	0.428571	0.163449	0
600311	2016	2	6.15448	5.48691	1.20602	62.8	0.122285	0.467314	0.276326	0.0583541	5.46907	0.097102	0.428571	0.154275	1
600311	2017	2	6.74259	6.14012	1.77693	67.38	0.135601	-0.003855	0.31634	0.000366051	4.03273	-0.257596	0.428571	0.15466	1
600338	2016	2	8.53662	7.52585	2.79608	52.99	0.333038	-0.008831	0.449701	0.204448	3.19463	0.386603	0.5	0.890079	1
600338	2017	2	9.06986	8.24686	3.43297	64.24	0.473311	0.153328	0.296739	0.188596	2.91062	0.455846	0.428571	0.968142	0
600338	2018	2	8.852	8.05868	3.1769	66.82	0.546562	0.026238	0.230427	0.0995818	3.19507	-0.519088	0.428571	0.991164	0
600338	2019	2	8.88186	8.1292	3.12989	71.55	0.344296	0.930475	0.338371	0.0109509	3.07924	-0.097981	0.428571	0.774171	0
600338	2020	2	8.21679	7.45331	2.4835	69.76	0.459567	0.980112	0.351776	0.0420891	2.99529	-0.1616	0.5	0.537508	0
600339	2017	2	11.4712	9.75904	4.36682	69.58	0.750509	0.962013	0.0638048	0.263491	1.01091	-0.229748	0.333333	0.0981069	0
600339	2018	2	11.5435	9.82544	4.46098	69.82	0.749222	0.874054	0.0584588	0.349738	0.990379	-0.368888	0.333333	0.427291	0
600339	2019	2	11.6588	9.94731	4.5967	70.97	0.744335	1.06757	0.0568217	0.332695	0.985433	-0.053304	0.363636	0.446397	0
600339	2020	2	11.7476	10.0532	4.70086	72.44	0.767837	0.552836	0.0495116	0.278459	0.929589	-0.075583	0.363636	0.438456	0
600348	2012	2	11.7472	10.0977	4.69855	76.01	0.537185	0.087175	0.181585	0.180314	1.64649	-0.030397	0.428571	0.0295106	1
600348	2013	2	10.7417	9.10179	3.69636	75.32	0.481562	-2.6833	0.212737	0.150587	1.10729	-0.498282	0.375	0.0223403	0
600348	2014	2	10.4743	8.87218	3.38929	75.32	0.553305	-0.183176	0.224487	0.0834517	1.26216	0.283003	0.333333	0.0385595	0
600348	2015	2	10.1862	8.67476	3.00509	75.41	0.60357	-0.175494	0.293147	0.0842034	1.06492	-0.271702	0.333333	0.10244	0
600348	2016	2	10.2122	8.8008	2.94591	74.36	0.664302	0.343905	0.342205	0.134716	1.05158	0.041796	0.333333	0.0472056	0
600348	2017	2	10.5636	9.20512	3.22784	71.59	0.627726	-0.254231	0.438456	0.0902814	1.05064	0.096582	0.333333	0.0460074	0
600348	2018	2	10.6927	9.3657	3.33477	71.8	0.524904	-0.1263	0.443546	0.122274	0.787679	-0.294781	0.375	0.0620106	0
600348	2019	2	10.6665	9.35281	3.27302	72.35	0.507532	-0.089668	0.463047	0.111069	0.778593	0.153284	0.333333	0.0653326	0
600348	2020	2	10.5934	9.29632	3.16361	76.17	0.547608	0.063213	0.442242	0.135508	0.782322	0.081459	0.333333	0.0774053	0
600395	2011	2	9.55912	7.99021	2.65508	70.51	0.388269	0.087622	0.386946	0.0920981	1.30221	-0.350281	0.375	0.888404	0
600395	2012	2	9.61658	8.05708	2.72099	74.47	0.410201	0.199658	0.337763	0.0564232	2.42739	0.272675	0.333333	1.15201	0
600395	2013	2	9.28489	7.7782	2.37418	56.15	0.446728	0.035067	0.384077	0.0529605	1.3082	-0.552602	0.333333	0.282587	0
600395	2014	2	9.31987	7.74337	2.61529	62.38	0.418202	-0.240503	0.270253	0.0562632	2.22224	0.715943	0.333333	0.258749	0
600395	2015	2	9.09099	7.54749	2.4173	67.11	0.423863	0.555937	0.281423	0.0610126	1.73455	-0.303371	0.333333	0.261571	0
600395	2016	2	9.06164	7.53529	2.40949	72.03	0.438631	0.538249	0.248679	0.0603048	1.5992	-0.015953	0.666667	0.241671	0
600395	2017	2	9.50537	7.97311	2.85594	69.64	0.448381	0.197765	0.230211	0.0619757	1.37833	-0.124376	0.333333	0.227948	0
600395	2018	2	9.50932	7.97252	2.86223	73.17	0.474604	0.104218	0.211562	0.0936215	1.1062	-0.226962	0.333333	0.235301	0
600395	2019	2	9.54008	8.02219	2.85579	60.76	0.465083	-0.087031	0.218118	0.128512	1.17054	0.309069	0.333333	0.261042	0
600395	2020	2	9.41681	7.93096	2.54279	67.08	0.551104	-0.190882	0.29431	0.0791295	1.30152	0.375082	0.428571	0.269866	0
600397	2013	2	10.5071	8.82331	3.7181	68.7	0.575589	0.208299	0.320277	0.117521	1.01902	-0.336456	0.333333	0.490855	0
600397	2014	2	10.0129	8.43712	3.26274	67.65	0.618185	-0.091721	0.356227	0.10996	1.129	0.45262	0.333333	0.497811	0
600397	2015	2	9.33984	7.99223	2.7721	69.25	0.679216	-0.114859	0.296539	0.223537	1.21042	0.081481	0.333333	0.0802831	1
600397	2016	2	8.92701	7.7309	2.47655	71.67	0.810156	-0.404413	0.4381	0.172245	1.50561	-0.116438	0.428571	0.0908051	1
600397	2017	2	9.16461	7.87028	2.67904	68.1	0.901961	0.275924	0.415103	0.159025	1.44512	-0.248062	0.5	0.0840721	1
600397	2019	2	9.43493	8.24298	2.94709	49.58	0.887533	0.132814	0.534079	0.0537918	1.30974	0.293578	0.333333	0.0433666	1
600397	2020	2	9.7405	8.59233	3.2559	52.07	0.932242	-0.118494	0.505536	0.0234772	1.38706	0.219858	0.428571	0.0832893	1
600403	2011	2	9.85413	8.16137	2.98849	73.14	0.492698	0	0.332779	0.257882	1.22313	-0.271521	0.363636	0.0775636	0
600403	2012	2	10.0869	8.4315	3.13188	74.11	0.376814	1.47061	0.276065	0.278969	1.09217	-0.143887	0.363636	0.298143	0
600403	2013	2	9.92042	8.25193	2.91275	72.68	0.307042	-0.293128	0.326298	0.117348	1.06016	-0.295304	0.333333	0.431562	1
600403	2014	2	9.50161	7.813	2.45718	67.66	0.373122	-0.757203	0.326816	0.0928848	1.26396	-0.128985	0.363636	0.431562	1
600403	2015	2	9.03344	7.36072	2.01549	62	0.446339	-0.329234	0.328644	0.0974603	1.35974	-0.011243	0.363636	0.433384	1
600403	2016	2	9.07321	7.48363	1.96925	65.42	0.544134	1.43117	0.495089	0.121846	1.47959	-0.042017	0.363636	0.424663	1
600403	2018	2	9.50283	7.97129	2.44113	67.36	0.507371	0.049337	0.417262	0.281675	1.01246	-0.20423	0.363636	0.423037	1
600403	2019	2	9.24039	7.73909	2.22853	67.31	0.60957	-0.135481	0.368999	0.276568	1.14005	0.141991	0.4	0.423037	1
600403	2020	2	9.25932	7.77844	2.29386	67.92	0.668788	-0.07246	0.347515	0.142825	1.39968	0.366697	0.363636	0.394612	1
600489	2012	2	11.1011	9.63156	4.1826	56.02	0.439681	-0.164425	0.270792	0.103678	2.71674	0.427742	0.333333	0.0759759	1
600489	2013	2	10.8943	9.40777	3.90699	62.39	0.497434	0.010705	0.282407	0.0646575	1.57177	-0.477247	0.333333	0.0710128	1
600489	2014	2	10.9573	9.51115	3.93338	69.47	0.564217	0.808671	0.279367	0.0605492	1.69506	0.249306	0.333333	0.0404925	1
600489	2015	2	10.9481	9.56261	3.77404	72.49	0.676516	-0.533092	0.329312	0.0650538	1.47093	-0.064182	0.333333	0.107859	1
600489	2016	2	10.9908	9.63376	3.81749	78.37	0.605753	1.594	0.327966	0.0711066	1.68205	0.296244	0.333333	0.0888668	0
600489	2017	2	10.8324	9.48233	3.67605	72.51	0.593858	-0.185048	0.321418	0.078772	1.48003	-0.179114	0.333333	0.086455	0
600489	2018	2	10.8799	9.58115	3.74673	79.62	0.492147	0.058406	0.33758	0.0860473	1.2703	-0.128562	0.333333	0.0926037	0
600489	2019	2	11.0043	9.70163	3.87179	78.22	0.502668	0.23004	0.318291	0.101297	1.23391	-0.009541	0.428571	0.108423	0
600489	2020	2	11.1695	9.92767	3.99114	74.83	0.442748	0.170056	0.343719	0.118559	1.26707	0.04099	0.375	0.295034	0
600497	2011	2	9.53821	8.2583	2.97696	75.88	0.734123	0.896891	0.234105	0.0435774	1.84995	-0.331118	0.333333	0.0477846	1
600497	2012	2	10.1971	8.92037	3.64668	78.94	0.713392	-0.070414	0.158091	0.0527035	1.54774	0.093494	0.333333	0.0633151	0
600497	2013	2	10.5247	9.30804	3.88363	60.82	0.607643	-0.322483	0.161754	0.0431375	1.13375	-0.297411	0.333333	0.0824066	0
600497	2014	2	10.395	9.31364	3.52846	71.34	0.651755	-0.287697	0.310945	0.0347612	1.2413	0.258241	0.375	0.0659381	1
600497	2015	2	10.3697	9.30157	3.53526	75.12	0.666628	-0.516468	0.289927	0.0319672	1.21634	-0.034571	0.333333	0.0835022	0
600497	2016	2	10.0698	9.06703	3.1811	80.05	0.656966	-0.191529	0.375593	0.0532443	1.44867	0.284362	0.363636	0.450742	1
600497	2017	2	10.3534	9.3598	3.49038	78.05	0.505737	-0.09395	0.360183	0.0825797	1.51444	0.009957	0.363636	0.447998	0
600497	2018	2	10.3963	9.37431	3.54996	83.2	0.473542	-0.3638	0.339754	0.0443641	1.10921	-0.419777	0.363636	0.447243	0
600497	2019	2	10.2528	9.25512	3.417	79.01	0.435262	-0.202634	0.351317	0.0258129	1.12365	0.084873	0.363636	0.431717	1
600497	2020	2	10.4208	9.43152	3.60801	78.87	0.416868	-0.02434	0.362906	0.0268999	1.25267	0.133788	0.4	0.393967	0
600508	2011	2	9.8448	8.4324	2.97685	74.31	0.273593	-0.107584	0.548366	0.0646336	1.56881	-0.33081	0.363636	0.0307946	1
600508	2012	2	9.78072	8.39504	2.87842	61.03	0.258858	0.093085	0.57514	0.022672	1.28811	-0.127835	0.363636	0.0475062	0
600508	2013	2	9.60947	8.25786	2.66885	68.43	0.362292	-0.098318	0.57414	0.0222407	0.908294	-0.36246	0.4	0.0295196	0
600508	2014	2	9.33441	7.9944	2.4168	55.06	0.391749	-0.024344	0.519493	0.0103994	0.971547	0.136226	0.333333	0.0207113	0
600508	2015	2	9.11991	7.76139	2.24734	63.61	0.381146	-0.039271	0.465691	0.0109533	0.925152	-0.086146	0.375	0.026537	0
600508	2016	2	9.20276	7.85953	2.39906	67.42	0.360812	0.316113	0.399205	0.0477236	0.921856	0.055394	0.4	0.0370929	0
600508	2017	2	9.41542	8.11	2.64427	74.09	0.35659	-0.105124	0.387946	0.0335385	0.970611	0.12696	0.4	0.0419495	0
600508	2018	2	9.51581	8.23241	2.78836	78.49	0.349965	-0.059395	0.350214	0.00797378	0.818904	-0.188727	0.333333	0.0485585	0
600532	2014	2	7.87527	7.30229	2.45323	66.07	0.455187	-0.203422	0.410945	0.127286	1.46273	0.236946	0.333333	0.0855017	0
600532	2015	2	7.55848	6.98933	2.22314	68.72	0.312198	-0.095945	0.288049	0.307801	3.43244	1.11331	0.333333	1.77345	1
600532	2016	2	6.94269	6.36774	1.63097	67.52	0.297653	-0.194965	0.259368	0.443261	2.97078	-0.117043	0.4	1.30318	0
600532	2017	2	7.68879	7.08486	2.43281	66.21	0.396023	0.469848	0.194678	0.292982	1.84708	-0.418023	0.4	0.657811	1
600532	2018	2	9.35888	8.79879	4.17218	64.8	0.370272	2.22127	0.185929	0.0461313	1.06678	-0.606394	0.4	0.548138	0
600532	2019	2	11.4153	10.6866	8.22106	68.07	0.41384	-0.02478	0.000842886	0.224403	1.02554	-0.043147	0.4	0.531076	0
600532	2020	2	11.081	10.2891	7.77778	58.79	0.269658	0.529902	0.000767904	0.427085	2.96896	2.57825	0.4	0.663218	0
600546	2011	2	11.8696	10.7754	5.26623	79.89	0.681904	0.78515	0.157868	0.24425	1.06866	-0.291698	0.363636	0.209814	0
600547	2012	2	11.4982	10.2665	4.77444	73.71	0.495101	-0.203322	0.32389	0.051417	3.60534	0.349727	0.375	0.0686822	0
600547	2013	2	11.3485	10.181	4.54505	72.87	0.577505	-0.085857	0.347031	0.0393439	1.69882	-0.545442	0.333333	0.072111	0
600547	2014	2	11.3308	10.18	4.51853	72.35	0.562968	0.055101	0.353274	0.0189	1.81293	0.158129	0.333333	0.0469191	0
600547	2015	2	11.1347	10.01	4.29326	72.9	0.546382	-0.4886	0.393962	0.0202846	1.86418	0.061389	0.333333	0.0966143	1
600547	2016	2	11.3349	10.1956	4.38722	74.34	0.423609	0.004162	0.391744	0.0407039	2.39053	0.743078	0.333333	0.2995	1
600547	2017	2	11.2372	10.1991	4.14605	78.51	0.592336	-0.015294	0.437638	0.0569456	1.75597	-0.143102	0.333333	0.378403	1
600547	2018	2	11.2805	10.2146	4.135	78.68	0.479886	0.559124	0.442364	0.0431122	1.63592	-0.025568	0.375	0.716395	1
600547	2019	2	11.39	10.3404	4.21211	81.72	0.556057	-1.06535	0.378873	0.0519132	1.91744	0.512553	0.333333	0.728332	1
600547	2020	2	11.3895	10.3635	4.19384	80.94	0.504341	-0.514656	0.374599	0.0474817	1.83899	0.016124	0.333333	0.711682	1
600583	2011	2	9.54347	8.53239	2.84379	76.2	0.494127	0.621628	0.419517	0.0654846	1.61	-0.320988	0.428571	0.214494	0
600583	2012	2	10.0512	9.06862	3.3477	74.87	0.493829	0.349463	0.410354	0.0507887	1.61478	0.073669	0.428571	0.224407	0
600583	2013	2	10.4914	9.58491	3.72766	74.72	0.409589	0.330539	0.390164	0.0633183	1.55455	0.327271	0.428571	0.171595	1
600583	2014	2	10.5289	9.63782	3.70362	75.64	0.339543	0.218886	0.416479	0.105363	1.764	0.375857	0.428571	0.145895	1
600583	2015	2	10.1975	9.31798	3.33826	75.89	0.268782	0.900937	0.455076	0.152956	1.48289	-0.136963	0.5	0.2298	1
600583	2016	2	9.95297	9.05722	3.17726	75.47	0.222828	0.337959	0.385246	0.222341	1.31737	-0.146179	0.428571	0.235396	1
600583	2017	2	9.78464	8.90377	2.99606	76.63	0.185505	0.27436	0.42757	0.163001	1.14308	-0.15346	0.428571	0.235396	1
600583	2018	2	9.91423	8.98835	3.19526	77.6	0.240297	0.430229	0.31726	0.0644715	0.958878	-0.1963	0.428571	0.265402	1
600583	2019	2	10.1735	9.27103	3.42103	82.09	0.288283	0.895935	0.337814	0.054371	1.31255	0.519788	0.428571	0.331087	1
600583	2020	2	10.4006	9.46706	3.68876	79.96	0.318993	0.11336	0.278973	0.0472321	0.91547	-0.383681	0.428571	0.277845	1
600714	2012	2	7.70975	7.20301	2.52829	69.23	0.674522	-0.026684	0.446257	0.12516	3.01971	-0.24734	0.363636	0.53863	1
600714	2013	2	7.89814	7.33829	2.82796	69.12	0.632245	0.633589	0.339617	0.104947	2.38984	-0.30477	0.363636	0.549359	1
600714	2014	2	7.62762	7.07683	2.58984	68.59	0.650862	0.302486	0.303737	0.00452849	3.02655	0.425667	0.363636	0.53675	1
600714	2015	2	7.27627	6.68751	2.0856	66.24	0.56137	-0.343037	0.430489	0.0698932	3.25925	0.055259	0.416667	0.593913	1
600714	2016	2	6.94092	6.51757	2.71036	68.19	0.17303	-0.084002	0.108307	0.0477114	6.29274	0.30152	0.363636	0.519854	1
600714	2017	2	6.64525	6.25602	2.40739	72.83	0.0777377	0.126554	0.1277	0.372212	4.04385	-0.412719	0.363636	0.498335	0
600714	2018	2	7.02099	6.49618	2.61825	72.74	0.0778801	1.02725	0.14139	0.230439	2.52791	-0.363536	0.363636	0.521461	0
600714	2019	2	6.96634	6.49271	2.40232	75.29	0.0868645	0.209523	0.224918	0.390999	2.57007	0.008681	0.4	0.528269	1
600758	2016	2	9.47772	8.22885	2.63202	66.33	0.689389	1.11108	0.437339	0.126773	1.21556	-0.169361	0.333333	0.450596	0
600758	2017	2	9.55519	8.274	2.70675	67.6	0.666594	0.28966	0.413469	0.136564	1.12977	-0.312685	0.333333	0.429641	0
600758	2018	2	9.50029	8.20033	2.63799	52.86	0.643989	0.202064	0.45075	0.0909791	0.962933	-0.548196	0.333333	0.429641	0
600759	2016	2	8.51467	7.87168	3.20131	73.18	0.649022	0.176011	0.036104	0.00890857	1.64829	0.253323	0.428571	0.619264	0
600759	2017	2	9.17855	8.39362	3.49851	70.88	0.650821	0.213839	0.0690955	0.0146642	1.2383	-0.565466	0.428571	0.611443	0
600759	2018	2	10.0406	9.02318	5.39868	70.84	0.627158	-0.11871	0.0047489	0.00774192	0.990526	-0.446009	0.5	0.628143	1
600759	2019	2	9.8017	8.84115	5.08458	70.19	0.602659	0.20378	0.00650845	0.00601318	1.0478	0.173728	0.428571	0.628129	0
600759	2020	2	9.28196	8.37611	4.61775	62.23	0.604265	-0.210965	0.00629529	0.00772144	0.88994	-0.353791	0.428571	0.678112	0
600766	2015	2	6.41373	6.02433	3.09879	70.49	0.71346	1.84392	0.060678	0.0189225	28.3021	0.764502	0.428571	1.65092	0
600766	2020	2	7.55422	6.7624	4.25103	65.13	0.59972	-0.435851	0.026281	0.0219634	9.471	-0.26443	0.428571	0.218905	0
600871	2015	2	11.1552	9.60099	3.47092	72.78	0.711199	0.765932	0.340042	0.0233649	1.03385	0.394872	0.428571	0.3846	0
600871	2016	2	10.8094	9.22633	3.10604	73.61	0.88668	0.665451	0.38671	0.0328476	1.13254	-0.497549	0.375	0.366292	0
600871	2017	2	10.9578	9.3502	3.28749	71.57	1.03397	0.812417	0.413003	0.040737	1.12825	-0.348781	0.428571	0.360631	0
600871	2019	2	11.3486	9.75052	3.72232	73.96	0.891027	0.284037	0.378873	0.0265949	1.36936	0.234973	0.444444	0.618114	0
600871	2020	2	11.3261	9.71452	3.70032	75.14	0.889954	0.443466	0.375502	0.0249357	1.31656	-0.132745	0.375	0.612451	0
600882	2014	2	8.07166	7.3504	2.65446	73.66	0.173563	-0.474858	0.417447	0.0422602	1.76387	0.023755	0.333333	2.38946	0
600882	2015	2	7.31727	6.5133	1.95725	71.4	0.33096	0.001276	0.323013	0.216696	3.10696	0.426952	0.333333	1.44211	0
600968	2020	2	10.9404	9.77491	4.01264	80.93	0.3807	0.76263	0.31117	0.102998	1.02321	-0.172739	0.428571	0.030985	1
600971	2012	2	9.70681	8.22019	2.74703	72.14	0.48202	0.07371	0.461561	0.0538776	1.43941	-0.026455	0.363636	0.0660826	1
600971	2013	2	9.60284	8.12032	2.6634	72.09	0.465022	0.048768	0.446614	0.0712243	0.998465	-0.43063	0.363636	0.0903266	1
600971	2014	2	9.40564	7.92045	2.52306	56.35	0.493659	-0.621762	0.377575	0.0619839	1.12564	0.246385	0.444444	0.127756	1
600971	2015	2	8.92297	7.46248	2.05416	54.59	0.558758	-0.163089	0.406825	0.0900639	1.04363	-0.279496	0.363636	0.142016	1
600971	2016	2	9.16871	7.8574	2.50293	60.04	0.572415	0.521115	0.317865	0.234876	1.03527	-0.00318	0.363636	0.118909	1
600971	2017	2	9.55626	8.23602	2.9536	58.88	0.505721	-0.22557	0.257492	0.295556	1.23787	0.663477	0.363636	0.0770614	0
600971	2018	2	9.47365	8.15518	2.90308	67.01	0.449692	-0.183555	0.236579	0.343762	0.839285	-0.431251	0.363636	0.108738	1
600971	2019	2	9.47884	8.15811	2.88849	68.93	0.428133	-0.073475	0.231032	0.33928	0.893421	0.348663	0.363636	0.164337	1
600985	2018	2	11.0618	9.57277	3.41044	74.07	0.655832	-0.777845	0.511553	0.0505847	0.998637	-0.275485	0.333333	0.11184	1
600985	2019	2	11.1539	9.68795	3.50807	75.32	0.644412	-0.121435	0.497917	0.0872184	0.998186	0.123064	0.333333	0.121694	1
600985	2020	2	11.0149	9.58167	3.3819	80.03	0.62005	0.067932	0.475921	0.0360043	0.994868	0.204234	0.333333	0.109937	1
600988	2016	2	8.87741	8.02894	3.17143	73.79	0.343576	0.722406	0.283739	0.0740971	2.92108	0.332757	0.428571	0.483765	1
600988	2017	2	8.99029	8.20562	3.16546	71.86	0.419789	-0.062396	0.330077	0.0141219	2.14626	-0.164722	0.428571	0.483765	1
600988	2018	2	8.61319	7.78477	2.46381	66.6	0.635206	0.166633	0.397146	0.0247582	1.36973	-0.380435	0.333333	0.390682	1
600988	2019	2	9.65093	8.7716	3.48466	62.19	0.579306	0.021186	0.37577	0.049986	1.53579	0.260652	0.375	0.266745	1
600988	2020	2	9.41862	8.50771	3.32606	67.32	0.384249	0.276891	0.32394	0.163033	4.01249	2.56064	0.363636	1.09632	1
600997	2011	2	10.4629	9.34353	3.63728	73.07	0.576946	-0.072239	0.447752	0.139854	1.285	-0.443268	0.333333	0.0632405	0
601001	2012	2	10.3771	8.91577	3.47991	72.35	0.345918	-2.05391	0.261319	0.167823	1.06452	-0.226074	0.333333	0.0426908	0
601001	2013	2	9.91808	8.47785	3.04005	75.54	0.460553	0.086468	0.276555	0.142143	0.93956	-0.373328	0.333333	0.096412	1
601001	2014	2	9.74109	8.47967	3.00421	71.99	0.503047	-0.1267	0.22435	0.213394	1.0916	0.5	0.333333	0.0433971	1
601001	2015	2	9.55413	8.31864	2.84225	72.73	0.634083	-0.182086	0.20675	0.212123	0.985391	-0.357816	0.333333	0.0908825	1
601001	2016	2	9.66957	8.74005	3.20005	70.41	0.617126	0.428814	0.204256	0.259515	1.00636	0.100901	0.333333	0.0744385	1
601001	2017	2	9.84924	8.94799	3.33451	72.97	0.576032	-0.003574	0.232145	0.309648	0.951839	-0.00982	0.333333	0.0710411	1
601001	2018	2	9.94916	9.13682	3.29948	75.93	0.610102	0.307808	0.392638	0.269746	0.891832	-0.294215	0.357143	0.0970612	1
601001	2019	2	9.94387	9.15785	3.28177	75.18	0.589773	-0.143537	0.390403	0.293779	0.857671	0.030445	0.333333	0.0815414	1
601001	2020	2	9.91512	9.15274	3.28104	73.51	0.605978	0.006019	0.327741	0.287801	0.935393	0.431819	0.357143	0.0713857	1
601020	2017	2	8.26764	8.03999	3.17658	74.19	0.365051	0.288503	0.263858	0.188855	2.61772	-0.473112	0.428571	0.791475	1
601020	2018	2	8.4855	8.23757	3.35845	73.25	0.322345	-0.040088	0.210158	0.0316579	1.25097	-0.584113	0.428571	0.646716	0
601020	2019	2	8.7661	8.51337	3.63368	70.62	0.378464	1.04749	0.181113	0.0140566	1.43402	0.088446	0.375	0.806484	0
601020	2020	2	9.20787	9.02806	4.09259	71.72	0.353417	0.328082	0.182735	0.00666416	1.57981	0.19058	0.375	0.520626	1
601069	2016	2	8.24964	7.49921	2.60101	67.32	0.365991	-0.170627	0.416649	0.106713	2.38903	0.049901	0.333333	0.0657632	1
601069	2017	2	8.47206	7.73823	2.82751	43.76	0.320766	0.660683	0.461635	0.110832	2.0141	-0.288329	0.333333	0.0465329	1
601088	2011	2	11.5398	10.1098	3.78265	78.23	0.342271	0.030733	0.498959	0.15454	1.49988	0.053242	0.333333	0.251773	1
601088	2012	2	11.577	10.1266	3.82606	78.96	0.331954	0.26352	0.473984	0.113903	1.3644	0.038039	0.333333	0.252767	0
601088	2013	2	11.5979	10.1094	3.8074	78.5	0.350889	0.229054	0.473568	0.0755051	0.975693	-0.337705	0.333333	0.249362	0
601088	2014	2	11.6248	10.1687	3.78535	78.46	0.332276	-0.054323	0.488004	0.0675108	1.07462	0.366883	0.375	0.250294	0
601088	2015	2	11.622	10.1833	3.74801	82	0.353466	0.044889	0.575764	0.0764001	0.909584	-0.238836	0.428571	0.280876	1
601088	2016	2	11.6863	10.2272	3.77945	81.7	0.335442	0.265712	0.553628	0.0720493	0.915748	0.105031	0.333333	0.28219	1
601088	2017	2	11.9291	10.4523	4.044	84.63	0.339427	0.067627	0.545239	0.126731	1.12605	0.632159	0.428571	0.2907	1
601088	2018	2	11.997	10.5739	4.15968	83.95	0.311268	0.049667	0.40397	0.105346	0.933312	-0.186855	0.5	0.286893	1
601088	2019	2	12.0483	10.6152	4.15093	83.89	0.255809	0.041279	0.404867	0.0748938	0.92186	0.063037	0.444444	0.303545	1
601088	2020	2	12.0114	10.5592	4.06871	84.1	0.238728	0.099416	0.392236	0.202264	0.900647	0.071956	0.375	0.303717	1
601101	2011	2	9.72271	8.2169	3.21655	73.92	0.281641	0.013746	0.197333	0.215951	1.31693	-0.179893	0.333333	0.126218	0
601101	2012	2	9.641	8.19221	3.03053	78.15	0.26089	0.109589	0.257239	0.136538	1.22727	-0.059798	0.333333	0.103867	0
601101	2013	2	9.69508	8.24393	3.09335	80.48	0.343624	-0.03074	0.228158	0.111078	1.02218	-0.443343	0.333333	0.0717385	0
601101	2014	2	9.66453	8.28003	3.13284	73.67	0.413656	0.707215	0.195397	0.0428675	1.13765	0.222393	0.333333	0.0705587	0
601101	2016	2	9.24178	8.15705	2.62203	72.99	0.506783	0.92233	0.31366	0.0544559	0.942799	-0.147381	0.333333	0.127211	0
601101	2017	2	9.34083	8.29699	2.75335	77	0.466015	-0.183646	0.307502	0.0775418	0.985476	0.212575	0.333333	0.0962356	0
601101	2018	2	9.32275	8.40165	2.68756	77.73	0.426627	0.13515	0.418116	0.136323	0.805402	-0.238239	0.384615	0.0933141	0
601101	2019	2	9.28844	8.42354	2.69796	79.66	0.547722	-0.1244	0.316644	0.102472	0.782018	-0.160331	0.416667	0.0990223	0
601101	2020	2	9.06466	8.24247	2.51243	68.59	0.549389	0.20326	0.314771	0.0602728	0.776591	-0.020642	0.333333	0.0846815	0
601168	2011	2	10.6724	9.63774	4.07646	73.98	0.533538	0.216648	0.224853	0.21136	1.3757	-0.496864	0.444444	0.282363	0
601168	2012	2	10.6153	9.56421	4.0342	81.24	0.544343	-0.576912	0.214116	0.155766	1.25884	-0.154827	0.444444	0.251511	0
601168	2013	2	10.9775	9.98374	4.60853	76.54	0.574294	0.13897	0.13511	0.176403	1.03005	-0.302636	0.444444	0.199331	1
601168	2014	2	10.9613	9.9262	4.61679	78.55	0.533698	0.667737	0.12964	0.122952	1.3862	0.729372	0.428571	0.174357	0
601168	2015	2	11.0048	9.97782	4.57521	78.43	0.564634	-0.114626	0.144471	0.186262	1.18104	-0.197201	0.428571	0.221464	0
601168	2017	2	10.9045	10.0716	4.3533	76.1	0.601986	-0.25528	0.237364	0.113089	1.20702	0.055285	0.428571	0.227862	0
601168	2018	2	10.8178	10.0179	4.06542	78.92	0.711489	0.40045	0.32601	0.0830523	1.0625	-0.280218	0.5	0.228897	1
601168	2019	2	10.885	10.1326	4.15786	72.05	0.676312	0.131658	0.296818	0.107736	1.03068	0.137456	0.428571	0.215497	1
601168	2020	2	10.7143	10.0684	3.86469	72.32	0.67352	-0.038274	0.440193	0.0765164	1.28937	0.904215	0.428571	0.20383	1
601225	2015	2	10.519	9.0679	2.8459	52.38	0.56592	-0.327672	0.374496	0.0515013	1.02794	-0.266535	0.333333	0.344874	1
601225	2018	2	11.1031	9.93219	3.56616	73.97	0.44919	0.080855	0.336412	0.105093	1.06647	-0.037957	0.428571	0.157703	1
601225	2019	2	11.349	10.1561	3.79886	82.57	0.398739	0.246549	0.317398	0.140003	1.10838	0.253645	0.375	0.174091	1
601225	2020	2	11.5569	10.3337	3.91792	76.46	0.397837	0.212623	0.313844	0.146644	1.02505	0.086455	0.375	0.162393	1
601666	2012	2	10.4155	8.70671	3.08895	72.8	0.439901	0.115265	0.467074	0.0724307	1.40647	-0.177022	0.357143	0.0538406	1
601666	2013	2	10.2398	8.50362	2.85603	71.25	0.54465	0.061841	0.399487	0.0531173	1.01325	-0.369823	0.333333	0.0733194	0
601666	2014	2	10.0657	8.333	2.6806	73.84	0.614619	-0.056738	0.339733	0.0573889	1.0673	0.171057	0.333333	0.0330396	0
601666	2015	2	9.66971	8.04197	2.1062	74.72	0.719141	0.432885	0.545943	0.0664756	1.02985	-0.224544	0.357143	0.0796767	1
601666	2019	2	10.1955	8.65186	2.47971	73.69	0.699607	0.023776	0.585379	0.117229	0.874538	0.142046	0.333333	0.116979	0
601666	2020	2	10.1214	8.56729	2.36931	75.17	0.667976	0.036047	0.633178	0.072889	0.925873	0.593604	0.333333	0.130408	1
601699	2011	2	10.5652	9.05035	3.53215	79.59	0.545346	0.038117	0.202174	0.209026	1.95376	-0.279912	0.352941	0.100724	0
601699	2012	2	10.4366	8.90619	3.37003	82.29	0.581711	0.103318	0.185402	0.150262	1.85329	0.0569	0.352941	0.0736477	1
601699	2013	2	10.3641	8.83957	3.25468	83.16	0.620102	0.158269	0.179518	0.151572	1.15852	-0.498444	0.352941	0.0618039	0
601699	2014	2	10.1274	8.64316	2.94363	77.88	0.640654	0.014536	0.202256	0.148654	1.15621	0.081537	0.352941	0.0476411	0
601699	2015	2	9.70036	8.27346	2.43583	83.14	0.65298	-0.117381	0.27384	0.123144	1.03237	-0.2752	0.352941	0.0971733	1
601699	2018	2	10.4094	9.07344	3.01471	81.83	0.655671	0.210799	0.335703	0.226668	0.960928	-0.397008	0.352941	0.09959	1
601699	2019	2	10.3736	9.0798	2.83679	83.05	0.683805	0.526441	0.439988	0.156774	0.976255	0.126202	0.5	0.113739	1
601699	2020	2	10.3402	9.05646	2.80348	80.65	0.668052	0.258325	0.429549	0.179627	0.919256	-0.065919	0.5	0.101034	1
601808	2011	2	10.131	9.35359	2.95918	78.41	0.562178	0.126585	0.538964	0.0868617	1.36533	-0.427105	0.428571	0.664041	1
601808	2012	2	10.2597	9.3968	2.97404	61.32	0.568932	0.038226	0.52387	0.131374	1.3598	0.143798	0.428571	0.666557	1
601808	2013	2	10.4517	9.57572	3.13022	70.97	0.529918	0.00553	0.56154	0.121127	1.51523	0.389196	0.428571	0.670872	0
601808	2014	2	10.6104	9.68806	3.22555	77.1	0.455281	0.043142	0.509493	0.0625293	1.36983	-0.046181	0.428571	0.780112	0
601808	2015	2	10.2286	9.3283	2.80872	81.93	0.499293	0.001954	0.533026	0.134445	1.18062	-0.239853	0.428571	0.82554	1
601808	2016	2	9.78443	8.91681	2.37901	79.77	0.561776	0.139916	0.634117	0.0753757	1.19969	-0.168721	0.375	0.82462	1
601808	2017	2	9.94666	9.0822	2.57715	79.22	0.530476	0.219969	0.640437	0.12198	1.13197	-0.173304	0.5	0.821101	1
601808	2018	2	10.1653	9.29994	2.77737	80.85	0.535697	0.474901	0.659593	0.04243	1.05044	-0.186474	0.428571	0.82346	1
601808	2019	2	10.5258	9.6477	3.14999	83.29	0.514988	0.260995	0.615662	0.0441985	1.44599	1.26537	0.428571	0.833419	1
601808	2020	2	10.4788	9.5845	3.1374	83.63	0.49055	0.082292	0.554201	0.086694	1.18173	-0.326996	0.428571	0.828081	1
601857	2011	2	11.5398	10.1098	3.78265	80.04	0.435437	-0.018328	0.237851	0.0319015	1.3222	-0.102477	0.384615	0.135013	0
601857	2012	2	11.577	10.1266	3.82606	79.78	0.455576	0.082339	0.251508	0.0200084	1.19277	-0.038726	0.384615	0.134829	0
601857	2013	2	11.5979	10.1094	3.8074	78.46	0.457769	-0.010913	0.238832	0.02195	1.05333	-0.11658	0.454545	0.135913	0
601857	2014	2	11.6248	10.1687	3.78535	73.85	0.45216	-0.120161	0.258281	0.0306721	1.24301	0.461851	0.363636	0.134953	0
601857	2015	2	11.622	10.1833	3.74801	74.1	0.438498	-0.016745	0.284684	0.0303969	1.06797	-0.21603	0.363636	0.139843	0
601857	2017	2	11.9291	10.4523	4.044	80.04	0.425504	0.158555	0.288726	0.0510526	1.03643	0.031518	0.357143	0.185165	0
601857	2018	2	11.997	10.5739	4.15968	80.63	0.419976	0.070776	0.281945	0.0351885	0.966772	-0.092279	0.454545	0.18845	0
601857	2019	2	12.0483	10.6152	4.15093	76.82	0.471468	0.13632	0.25736	0.0316147	0.877784	-0.170657	0.555556	0.189995	0
601857	2020	2	12.0114	10.5592	4.06871	78.1	0.450697	0.021204	0.167171	0.0476736	0.784065	-0.261689	0.454545	0.190034	0
601898	2011	2	11.5617	10.0956	3.94188	71	0.398712	-0.053388	0.184266	0.131707	1.10346	-0.156829	0.555556	0.566655	1
601898	2012	2	11.4682	10.0614	3.75071	57.04	0.452239	0.18189	0.220512	0.0719147	1.01097	-0.109913	0.555556	0.563626	1
601898	2013	2	11.4035	9.99903	3.67734	68.88	0.522329	0.181939	0.244136	0.0522582	0.875387	-0.37041	0.444444	0.560042	0
601898	2014	2	11.2139	9.84772	3.44333	54.46	0.576834	0.11654	0.297754	0.0747064	0.968844	0.479465	0.375	0.554809	0
601898	2015	2	11.0154	9.67985	3.22042	65.25	0.610797	-0.048919	0.339947	0.0435664	0.94681	-0.122917	0.375	0.593255	0
601898	2016	2	11.0392	9.75326	3.26498	69	0.578412	0.260324	0.347411	0.0409089	0.928853	-0.039669	0.375	0.59329	0
601898	2017	2	11.3546	10.077	3.62202	79.04	0.573682	-0.059896	0.356788	0.0405791	0.916102	-0.009445	0.333333	0.593654	0
601898	2018	2	11.6125	10.3512	3.89904	79.31	0.581793	0.002794	0.398745	0.0315639	0.872125	-0.177322	0.333333	0.593532	0
601898	2019	2	11.8014	10.5625	4.05273	80.16	0.569261	0.055659	0.428399	0.0445437	0.871285	0.097563	0.375	0.593588	0
601898	2020	2	11.8727	10.6514	4.10678	81.62	0.560313	0.048026	0.399469	0.053397	0.84108	-0.086868	0.375	0.593646	0
601899	2011	2	11.09	9.79917	4.06588	68.01	0.424072	-0.107017	0.193908	0.0939826	1.73658	-0.293258	0.363636	1.43258	1
601899	2012	2	11.1791	9.93034	3.99955	63.92	0.501399	0.010225	0.231543	0.0937539	1.5374	0.028727	0.363636	1.41237	1
601899	2013	2	11.1538	9.93102	3.89993	71.25	0.505437	0.154237	0.289294	0.0601051	1.18552	-0.374278	0.363636	1.39399	0
601899	2014	2	11.2634	10.0977	3.94147	75.36	0.552034	0.092991	0.332672	0.0467241	1.38254	0.518161	0.363636	1.34726	1
601899	2015	2	11.4796	10.4194	4.16835	77.78	0.619512	-0.41402	0.349874	0.057746	1.38381	0.062405	0.333333	1.37698	1
601899	2016	2	11.5234	10.5145	4.20666	78.64	0.651229	0.171636	0.364621	0.0528239	1.33576	-0.035145	0.363636	1.26789	1
601899	2017	2	11.7193	10.6831	4.415	80.44	0.57854	0.331964	0.337414	0.0644273	1.52297	0.396008	0.363636	1.35471	1
601899	2018	2	11.799	10.7619	4.43953	83.78	0.581201	0.131363	0.302486	0.0879952	1.19247	-0.25419	0.363636	1.19444	1
601899	2019	2	12.0171	10.988	4.60995	82.9	0.539052	0.001212	0.311915	0.0491444	1.36335	0.412636	0.416667	1.19809	1
601899	2020	2	12.1376	10.9159	4.4832	84.34	0.590834	-0.131598	0.266276	0.0646507	1.68413	1.0618	0.461538	1.19827	1
601918	2012	2	9.48978	8.11079	2.27641	74.87	0.650426	0.178922	0.534496	0.026843	1.35625	-0.127665	0.333333	0.69907	1
601918	2013	2	9.35988	7.96057	2.13094	76.56	0.675919	-0.004326	0.498062	0.0187356	1.05885	-0.409311	0.375	0.65094	0
601918	2014	2	9.18872	7.81345	1.97392	71.89	0.758633	-0.042356	0.468673	0.0252445	1.27147	0.439196	0.333333	0.520485	0
601918	2015	2	8.91264	7.60755	1.78977	71.17	0.849055	0.173016	0.407387	0.023888	1.6316	0.608391	0.333333	0.448705	0
601918	2017	2	9.34668	8.20183	2.26526	75.37	0.822901	-0.022316	0.48856	0.0168485	1.15145	-0.177967	0.375	0.658571	0
601918	2018	2	9.50803	8.38557	2.4396	75.72	0.79457	-0.07678	0.515865	0.0131808	1.06116	-0.224227	0.333333	0.593208	0
601918	2019	2	9.54156	8.44336	2.45188	76.62	0.75581	-0.197587	0.590881	0.0170539	1.05582	0.07994	0.333333	0.57837	0
601958	2011	2	9.81787	8.84806	3.5816	79.87	0.0781722	-0.133108	0.197177	0.394416	2.54887	-0.524747	0.363636	0.0682734	0
601958	2012	2	9.97729	9.0015	3.74371	79.15	0.0745639	-0.034432	0.194958	0.369608	2.63046	0.044041	0.363636	0.0660803	1
601958	2013	2	9.98157	9.00207	3.7456	77.65	0.137884	0.037782	0.185775	0.288729	1.64754	-0.371799	0.363636	0.064643	1
601958	2014	2	9.96166	8.99335	3.71489	78.89	0.168785	0.231866	0.186095	0.250697	2.03841	0.3002	0.363636	0.0513357	1
601958	2015	2	10.0906	9.1076	3.86239	75.68	0.198876	-0.278492	0.172059	0.202159	1.83443	-0.113709	0.4	0.0656013	1
601958	2016	2	10.0358	9.1121	3.64431	78.62	0.18133	-0.118373	0.285617	0.210074	1.73626	-0.076087	0.4	0.0601511	1
601958	2017	2	10.0522	9.12051	3.67732	78.22	0.183119	-0.286168	0.27031	0.120879	1.64827	-0.054902	0.363636	0.0489027	1
601958	2018	2	9.89267	8.96387	3.5048	78.67	0.142653	0.004	0.285979	0.17055	1.36842	-0.175838	0.363636	0.0484114	1
601958	2019	2	9.90797	9.01167	3.49057	55.2	0.114349	0.111114	0.330125	0.225382	1.80445	0.381212	0.363636	0.0828519	1
601958	2020	2	9.72878	8.83728	3.3285	64.28	0.107476	-0.129613	0.342334	0.174639	1.50877	-0.187083	0.363636	0.0472405	1
601969	2015	2	8.15673	7.04375	2.31466	79.03	0.252894	1.02602	0.159806	0.137079	2.74959	-0.111166	0.363636	1.55878	1
601969	2016	2	7.88771	6.9054	1.89991	76.73	0.368564	0.14961	0.254195	0.12406	2.35649	-0.128925	0.444444	1.55878	1
601969	2017	2	8.94973	8.03236	2.90913	71.36	0.36216	0.565436	0.264224	0.264848	2.51838	-0.276961	0.363636	1.54861	1
601969	2018	2	8.27038	7.37595	2.25065	76.91	0.413033	0.164064	0.288668	0.283225	1.65448	-0.493786	0.363636	1.5467	1
601969	2019	2	9.23962	8.35961	3.19806	63.29	0.409977	-0.163341	0.254265	0.140525	1.72069	0.292413	0.363636	1.5467	1
601969	2020	2	8.94633	8.08104	2.9158	70.57	0.405893	0.058822	0.257895	0.217046	1.77818	0.032814	0.363636	1.54074	1
603505	2018	2	7.83932	7.32504	2.64418	59.65	0.441959	0.480522	0.396347	0.0301218	1.65026	-0.404093	0.375	0.225944	0
603505	2019	2	8.12482	7.59779	2.87078	59.15	0.445531	0.428595	0.366694	0.107653	2.01374	0.69914	0.375	0.196691	0
603505	2020	2	8.16036	7.59916	2.81698	56.53	0.437957	0.361533	0.394813	0.131998	4.01174	0.437252	0.375	0.184067	0
603619	2018	2	8.34805	7.49875	2.46545	70.95	0.450368	0.341284	0.372982	0.0480791	1.31845	-0.54931	0.333333	0.952867	1
603619	2019	2	8.85634	7.93653	2.84521	61.39	0.564097	0.274673	0.351976	0.0258289	1.21207	-0.100492	0.333333	0.815653	0
603619	2020	2	8.44627	7.63976	2.52738	63.08	0.622644	0.114087	0.373781	0.0213518	1.34415	-0.347202	0.375	0.687446	0
603727	2017	2	7.59286	7.18627	2.33844	73.62	0.144254	0	0.29245	0.196713	1.43464	-0.503965	0.333333	0.85661	0
603727	2018	2	7.39593	6.94263	2.14401	74.5	0.139202	0.644355	0.272313	0.0855335	1.07061	-0.466843	0.333333	0.847611	1
603727	2019	2	8.59384	7.99366	3.23839	79.01	0.260186	1.17815	0.236005	0.149985	1.70116	0.576634	0.333333	0.828703	1
603727	2020	2	9.14021	8.51341	3.61867	78.85	0.424314	0.363885	0.24503	0.147383	1.3006	-0.17714	0.333333	0.776455	1
603979	2016	2	9.03295	7.97298	3.29336	72.35	0.250684	-0.030636	0.162661	0.228709	1.34567	-0.297362	0.333333	0.314371	1
603979	2017	2	8.99387	7.93401	3.16301	70.67	0.316406	0.08461	0.175393	0.204078	1.15782	-0.251254	0.333333	0.241314	1
603979	2018	2	9.159	8.00672	3.17239	72.77	0.350684	0.173122	0.191395	0.173735	1.0492	-0.263208	0.333333	0.21342	1
603979	2019	2	9.21268	8.03394	3.14128	73.15	0.336399	0.19069	0.21178	0.152733	1.12908	0.202522	0.333333	0.169033	1
603979	2020	2	9.33202	8.13607	3.25645	74.88	0.403291	0.105219	0.168731	0.2438	1.3	0.402159	0.333333	0.2656	1
603993	2013	2	9.3286	8.28722	2.73382	76.48	0.411271	0.183149	0.268335	0.0824043	1.35506	-0.20728	0.4	1.71356	0
603993	2014	2	9.56613	8.55455	3.06609	79.68	0.460182	-0.037457	0.177634	0.200521	1.4046	0.37953	0.363636	1.71194	0
603993	2016	2	9.17307	8.28908	2.02891	76.49	0.610458	1.7937	0.309403	0.0955248	1.24787	-0.161234	0.375	1.75586	0
603993	2017	2	10.4485	9.55452	3.34824	76.64	0.53076	0.064353	0.247707	0.202187	1.6295	0.863943	0.375	1.95494	0
603993	2018	2	10.5297	9.64223	3.44562	77.19	0.50998	-0.024065	0.233367	0.229615	1.25547	-0.446896	0.428571	1.95634	0
603993	2019	2	11.4922	10.6012	4.39051	84.32	0.576462	0.505204	0.209132	0.106042	1.31268	0.191784	0.375	1.95651	0
603993	2020	2	12.0026	11.111	4.92077	85.19	0.613408	-0.026454	0.190527	0.0935057	1.58556	0.450281	0.375	1.91584	0
000004	2011	3	6.70956	5.99237	2.57909	69.02	0.294935	0.136697	0.186543	0.291015	3.75237	-0.328073	0.375	0.504677	1
000004	2012	3	6.71802	6.10144	2.56014	71.15	0.232528	2.15246	0.241166	0.291474	3.78997	0.011125	0.333333	0.359215	0
000004	2013	3	6.46781	5.87847	2.38506	70.68	0.403239	0.080396	0.16966	0.233199	4.43923	0.424205	0.333333	0.405704	0
[truncated: 18,530 more rows]
